# Supplementary material for: Multi-omics analysis the differences of VOCs terpenoid synthesis pathway in maintaining obligate mutualism between Ficus hirta Vahl and its pollinators
Source: Front Plant Sci. 2022 Nov 15;13:1006291. doi: 10.3389/fpls.2022.1006291 (PMC9707799; doi:10.3389/fpls.2022.1006291)
Supplement: Supplementary file 4 [file Table_1.xlsx]

## Sheet: DEG_annot
Genes expression data and annotation results of 187 significantly differentially expressed genes (DEGs).
gene_id	sample_readcount(FhirtaA2)	sample_readcount(FhirtaA3)	sample_readcount(FhirtaA4)	sample_readcount(FhirtaB2)	sample_readcount(FhirtaB3)	sample_readcount(FhirtaB4)	sample_fpkm(FhirtaA2)	sample_fpkm(FhirtaA3)	sample_fpkm(FhirtaA4)	sample_fpkm(FhirtaB2)	sample_fpkm(FhirtaB3)	sample_fpkm(FhirtaB4)	Gene Length	NR GI	NR ID	NR Score	NR Evalue	NR Description	NT GI	NT ID	NT Score	NT Evalue	NT Description	KO ID	KO Name	KO Description	Http Link	Swissprot ID	Swissprot Score	Swissprot Evalue	Swissprot Description	PFAM ID	PFAM description	Gene Ontology Biological Pathway	BP Description	Gene Ontology Molecular Function	MF Description	Gene Ontology Cellular Component	CC Description	KOG ID	KOG Description	UP_DOWN_REGULATION(FhirtaBvsFhirtaA)	log2ratio(FhirtaBvsFhirtaA)	q value(FhirtaBvsFhirtaA)	CDS_flag
Cluster-21669.66765	0	0	0	40.72	84.07	74.83	0	0	0	2.36	4.9	3.98	1327	657954816	XP_008368858.1	620	3.2e-62	PREDICTED: transcription factor bHLH7 [Malus domestica]>gi|657954818|ref|XP_008368859.1| PREDICTED: transcription factor bHLH7 [Malus domestica]>gi|658039735|ref|XP_008355451.1| PREDICTED: transcription factor bHLH7-like [Malus domestica]	703076618	XM_010092078.1	508	0	Morus notabilis hypothetical protein partial mRNA	--	--	--	--	Q9ZUG9	221	8.4e-17	Transcription factor bHLH66 OS=Arabidopsis thaliana GN=BHLH66 PE=2 SV=1	PF00010	Helix-loop-helix DNA-binding domain	--	--	GO:0046983	protein dimerization activity	--	--	--	--	UP	Inf	0.00015732	blast,frame:3 start:12 end:1061
Cluster-21669.70001	0	0	0	71	23.61	33.47	0	0	0	1.09	0.37	0.47	4281	544213449	XP_005536872.1	157	5.1e-08	hypothetical protein, conserved [Cyanidioschyzon merolae strain 10D]>gi|449017434|dbj|BAM80836.1| hypothetical protein, conserved [Cyanidioschyzon merolae strain 10D]	--	--	--	--	--	--	--	--	--	Q1MTR4	226	7.1e-17	Putative histone deacetylase complex subunit cti6 OS=Schizosaccharomyces pombe (strain 972 / ATCC 24843) GN=cti6 PE=1 SV=1	PF00628//PF06003	PHD-finger//Survival motor neuron protein (SMN)	GO:0006397	mRNA processing	GO:0005515//GO:0003723	protein binding//RNA binding	GO:0005634//GO:0005737	nucleus//cytoplasm	KOG1844	PHD Zn-finger proteins	UP	Inf	0.018204	blast,frame:3 start:600 end:2582
Cluster-21669.39840	1363.48	1076.87	1059.38	253.05	137.25	290.96	78.48	68.3	64.89	15.52	8.47	16.4	1268	694326486	XP_009354156.1	1035	2.3e-110	PREDICTED: cyclin-D3-1-like [Pyrus x bretschneideri]	703118686	XM_010103360.1	563	0	Morus notabilis hypothetical protein partial mRNA	K14505	CYCD3	cyclin D3, plant	http://www.genome.jp/dbget-bin/www_bget?ko:K14505	P42753	760	2.5e-79	Cyclin-D3-1 OS=Arabidopsis thaliana GN=CYCD3-1 PE=1 SV=3	PF02984	Cyclin, C-terminal domain	--	--	--	--	GO:0005634	nucleus	--	--	DOWN	-2.6979	0.029244	blast,frame:1 start:82 end:1200
Cluster-21669.45467	6128.1	5042.9	4803.93	272.57	60.17	267.87	519.16	471.33	434.45	24.71	5.47	22.29	944	63253782	AAY35063.1	526	1.8e-51	lectin KM+ [Artocarpus integer]	--	--	--	--	--	--	--	--	--	P18670	348	1.1e-31	Agglutinin alpha chain OS=Artocarpus integer PE=1 SV=2	--	--	--	--	--	--	--	--	--	--	DOWN	-5.0654	4.4247e-08	blast,frame:1 start:1 end:534
Cluster-21669.16140	56	47	31	3.5	3	2	4.84	4.48	2.86	0.32	0.28	0.17	930	764602735	XP_011466738.1	930	2.6e-98	PREDICTED: uncharacterized protein LOC101306247 isoform X2 [Fragaria vesca subsp. vesca]>gi|764602740|ref|XP_011466739.1| PREDICTED: uncharacterized protein LOC101306247 isoform X2 [Fragaria vesca subsp. vesca]	703068538	XM_010089962.1	368	0	Morus notabilis hypothetical protein partial mRNA	--	--	--	--	--	--	--	--	--	--	--	--	--	--	--	--	--	--	DOWN	-4.3588	0.039922	estscan,start:930 end:219; minus strand
Cluster-21669.38900	43.43	0	56.91	312.22	261.97	692.57	1.34	0	1.86	10.18	8.64	20.8	2149	645265069	XP_008237976.1	1121	4.2e-120	PREDICTED: bromodomain-containing protein 9-like isoform X1 [Prunus mume]	703092198	XM_010096261.1	659	0	Morus notabilis Bromodomain and PHD finger-containing protein 3 partial mRNA	K11723	BRD7_9	bromodomain-containing protein 7/9	http://www.genome.jp/dbget-bin/www_bget?ko:K11723	Q9ULD4	210	2.6e-15	Bromodomain and PHD finger-containing protein 3 OS=Homo sapiens GN=BRPF3 PE=1 SV=2	PF00439	Bromodomain	--	--	GO:0005515	protein binding	--	--	KOG0955	PHD finger protein BR140/LIN-49	UP	3.2402	0.038383	blast,frame:2 start:38 end:1705
Cluster-21669.53206	0	28.61	0	188.48	103.21	197.28	0	0.55	0	3.48	1.93	3.36	3587	595885580	XP_007213181.1	789	2.2e-81	hypothetical protein PRUPE_ppa026440mg, partial [Prunus persica]>gi|462409046|gb|EMJ14380.1| hypothetical protein PRUPE_ppa026440mg, partial [Prunus persica]	703150309	XM_010111525.1	842	0	Morus notabilis hypothetical protein partial mRNA	--	--	--	--	--	--	--	--	--	--	--	--	--	--	--	--	--	--	UP	3.7924	0.0084914	blast,frame:-3 start:3474 end:250
Cluster-21669.61927	102.46	71.15	39.71	5	8	0	5.81	4.44	2.39	0.3	0.49	0	1284	743770094	XP_010915341.1	515	4.7e-50	PREDICTED: transcription factor MYB1R1-like isoform X1 [Elaeis guineensis]	703101015	XM_010098773.1	218	3.73458e-108	Morus notabilis Transcription factor partial mRNA	--	--	--	--	Q2V9B0	341	9.9e-31	Transcription factor MYB1R1 OS=Solanum tuberosum PE=2 SV=1	PF00098	Zinc knuckle	--	--	GO:0008270//GO:0003676	zinc ion binding//nucleic acid binding	--	--	--	--	DOWN	-4.2776	0.008612	blast,frame:-3 start:1195 end:224
Cluster-21669.20739	58.03	17.7	27.81	2	1	0	4.94	1.66	2.53	0.18	0.09	0	940	--	--	--	--	--	--	--	--	--	--	--	--	--	--	--	--	--	--	PF05479	Photosystem I reaction centre subunit N (PSAN or PSI-N)	GO:0015979	photosynthesis	GO:0005516	calmodulin binding	GO:0009522//GO:0042651	photosystem I//thylakoid membrane	--	--	DOWN	-5.3545	0.026958	estscan,start:41 end:716
Cluster-21669.983	5	3	2	167	177	84	0.16	0.11	0.07	5.79	6.21	2.68	2036	645230008	XP_008221727.1	2425	2.5e-271	PREDICTED: cytochrome P450 704B1 [Prunus mume]	703120777	XM_010103874.1	1168	0	Morus notabilis Cytochrome P450 704C1 partial mRNA	--	--	--	--	Q9C788	2188	1.1e-244	Cytochrome P450 704B1 OS=Arabidopsis thaliana GN=CYP704B1 PE=2 SV=1	PF00067	Cytochrome P450	GO:0055114	oxidation-reduction process	GO:0020037//GO:0005506//GO:0016705	heme binding//iron ion binding//oxidoreductase activity, acting on paired donors, with incorporation or reduction of molecular oxygen	--	--	--	--	UP	5.1475	0.00019877	blast,frame:1 start:19 end:1641
Cluster-21669.42706	8337	6053	4393	1160	1463	1357	257.05	205.42	143.69	37.93	48.36	40.86	2144	255538780	XP_002510455.1	2289	1.5e-255	beta-galactosidase, putative [Ricinus communis]>gi|223551156|gb|EEF52642.1| beta-galactosidase, putative [Ricinus communis]	703151023	XM_010111708.1	1118	0	Morus notabilis Beta-galactosidase 3 partial mRNA	--	--	--	--	Q9SCV9	2119	1.1e-236	Beta-galactosidase 3 OS=Arabidopsis thaliana GN=BGAL3 PE=1 SV=1	PF02449//PF02837//PF05430	Beta-galactosidase//Glycosyl hydrolases family 2, sugar binding domain//S-adenosyl-L-methionine-dependent methyltransferase	GO:0046486//GO:0005975//GO:0055114//GO:0006027//GO:0006012//GO:0006687	glycerolipid metabolic process//carbohydrate metabolic process//oxidation-reduction process//glycosaminoglycan catabolic process//galactose metabolic process//glycosphingolipid metabolic process	GO:0004553//GO:0016645//GO:0043169//GO:0030246//GO:0004565	hydrolase activity, hydrolyzing O-glycosyl compounds//oxidoreductase activity, acting on the CH-NH group of donors//cation binding//carbohydrate binding//beta-galactosidase activity	GO:0009341	beta-galactosidase complex	--	--	DOWN	-2.5495	0.038116	blast,frame:-1 start:1715 end:3
Cluster-15522.0	56	23	60	0	0	3	2.64	1.19	3.01	0	0	0.14	1491	645227194	XP_008220398.1	489	5.6e-47	PREDICTED: uncharacterized protein LOC103320494 [Prunus mume]	--	--	--	--	--	--	--	--	--	--	--	--	--	--	--	--	--	--	--	--	--	--	--	DOWN	-6.0142	0.0040333	blast,frame:-1 start:1347 end:151
Cluster-21669.13934	13	3	5	1016	1705	415	0.76	0.19	0.31	63.37	107.06	23.8	1251	590593665	XP_007017633.1	1330	1.4e-144	Peroxidase superfamily protein [Theobroma cacao]>gi|508722961|gb|EOY14858.1| Peroxidase superfamily protein [Theobroma cacao]	703151060	XM_010111718.1	673	0	Morus notabilis Peroxidase 9 partial mRNA	K00430	E1.11.1.7	peroxidase	http://www.genome.jp/dbget-bin/www_bget?ko:K00430	Q96512	1308	7.1e-143	Peroxidase 9 OS=Arabidopsis thaliana GN=PER9 PE=1 SV=1	PF00141	Peroxidase	GO:0055114//GO:0006979//GO:0006804	oxidation-reduction process//response to oxidative stress//obsolete peroxidase reaction	GO:0020037//GO:0004601	heme binding//peroxidase activity	--	--	--	--	UP	6.9517	0.002641	blast,frame:1 start:19 end:1155
Cluster-21669.46492	36.66	13.48	28.6	0	0	0	0.63	0.25	0.52	0	0	0	3646	590701769	XP_007046472.1	2328	7.9e-260	Endoribonuclease/protein kinase IRE1-like, putative [Theobroma cacao]>gi|508698733|gb|EOX90629.1| Endoribonuclease/protein kinase IRE1-like, putative [Theobroma cacao]	703125174	XM_010104940.1	836	0	Morus notabilis Serine/threonine-protein kinase/endoribonuclease IRE1 partial mRNA	K08852	ERN1	serine/threonine-protein kinase/endoribonuclease IRE1	http://www.genome.jp/dbget-bin/www_bget?ko:K08852	Q93VJ2	1669	2.9e-184	Serine/threonine-protein kinase/endoribonuclease IRE1b OS=Arabidopsis thaliana GN=IRE1B PE=2 SV=1	PF07714//PF00069//PF06479	Protein tyrosine kinase//Protein kinase domain//Ribonuclease 2-5A	GO:0006468//GO:0051252//GO:0006397	protein phosphorylation//regulation of RNA metabolic process//mRNA processing	GO:0004540//GO:0004672//GO:0005524	ribonuclease activity//protein kinase activity//ATP binding	--	--	KOG1027	Serine/threonine protein kinase and endoribonuclease ERN1/IRE1, sensor of the unfolded protein response pathway	DOWN	#NAME?	0.013695	blast,frame:3 start:786 end:3536
Cluster-21669.46800	2335.59	2147.19	1558.79	137.71	127	230.96	59.65	60.35	42.21	3.73	3.48	5.76	2535	296082869	CBI22170.3	770	2.5e-79	unnamed protein product [Vitis vinifera]	703123659	XM_010104569.1	417	0	Morus notabilis Protein IQ-DOMAIN 31 partial mRNA	--	--	--	--	Q8L4D8	466	6.2e-45	Protein IQ-DOMAIN 31 OS=Arabidopsis thaliana GN=IQD31 PE=1 SV=1	PF00612//PF08917	IQ calmodulin-binding motif//Transforming growth factor beta receptor 2 ectodomain	GO:0016310//GO:0009069//GO:0006468//GO:0007178	phosphorylation//serine family amino acid metabolic process//protein phosphorylation//transmembrane receptor protein serine/threonine kinase signaling pathway	GO:0005515//GO:0005524//GO:0005026//GO:0046872	protein binding//ATP binding//transforming growth factor beta receptor activity, type II//metal ion binding	GO:0016020	membrane	--	--	DOWN	-3.9453	7.1776e-05	blast,frame:3 start:345 end:2069
Cluster-21669.40397	12909	11380	7202	1873	1481	2401	1128.12	1097.31	672.07	175.23	138.89	206.13	923	449434889	XP_004135228.1	471	4.3e-45	PREDICTED: MLP-like protein 423 [Cucumis sativus]>gi|700196650|gb|KGN51827.1| Major latex-like protein [Cucumis sativus]	703113910	XM_010102202.1	283	1.95621e-144	Morus notabilis MLP-like protein 423 partial mRNA	--	--	--	--	Q93VR4	436	6.8e-42	MLP-like protein 423 OS=Arabidopsis thaliana GN=MLP423 PE=2 SV=1	PF00407	Pathogenesis-related protein Bet v I family	GO:0006952//GO:0009607	defense response//response to biotic stimulus	--	--	--	--	--	--	DOWN	-2.772	0.015784	blast,frame:-1 start:863 end:336
Cluster-21669.22144	0	0	0	26.46	19.6	67.31	0	0	0	1.23	0.92	2.88	1585	823187545	XP_012490220.1	769	2e-79	PREDICTED: probable plastid-lipid-associated protein 10, chloroplastic isoform X1 [Gossypium raimondii]>gi|763774566|gb|KJB41689.1| hypothetical protein B456_007G115100 [Gossypium raimondii]	703114236	XM_010102286.1	427	0	Morus notabilis putative plastid-lipid-associated protein 10 partial mRNA	--	--	--	--	Q8W4F1	715	5.2e-74	Probable plastid-lipid-associated protein 10, chloroplastic OS=Arabidopsis thaliana GN=PAP10 PE=2 SV=1	--	--	--	--	--	--	--	--	--	--	UP	Inf	0.013022	blast,frame:1 start:619 end:1233
Cluster-21669.10639	41.02	20.45	37.71	428.07	438.59	511.05	1.1	0.6	1.07	12.17	12.61	13.38	2426	595857537	XP_007210564.1	2266	8.1e-253	hypothetical protein PRUPE_ppa014756mg [Prunus persica]>gi|462406299|gb|EMJ11763.1| hypothetical protein PRUPE_ppa014756mg [Prunus persica]	703156678	XM_010113209.1	1193	0	Morus notabilis Long-chain-alcohol oxidase FAO4A partial mRNA	K17756	FAO3	long-chain-alcohol oxidase	http://www.genome.jp/dbget-bin/www_bget?ko:K17756	O65709	1967	5.3e-219	Long-chain-alcohol oxidase FAO4A OS=Arabidopsis thaliana GN=FAO4A PE=3 SV=2	PF07992//PF01494//PF05199//PF02558//PF02737//PF00070//PF00732//PF01266	Pyridine nucleotide-disulphide oxidoreductase//FAD binding domain//GMC oxidoreductase//Ketopantoate reductase PanE/ApbA//3-hydroxyacyl-CoA dehydrogenase, NAD binding domain//Pyridine nucleotide-disulphide oxidoreductase//GMC oxidoreductase//FAD dependent oxidoreductase	GO:0006568//GO:0018874//GO:0015940//GO:0006631//GO:0006554//GO:0006550//GO:0006633//GO:0006574//GO:0006552//GO:0055114	tryptophan metabolic process//benzoate metabolic process//pantothenate biosynthetic process//fatty acid metabolic process//lysine catabolic process//isoleucine catabolic process//fatty acid biosynthetic process//valine catabolic process//leucine catabolic process//oxidation-reduction process	GO:0016491//GO:0016614//GO:0008677//GO:0003857//GO:0050660//GO:0071949	oxidoreductase activity//oxidoreductase activity, acting on CH-OH group of donors//2-dehydropantoate 2-reductase activity//3-hydroxyacyl-CoA dehydrogenase activity//flavin adenine dinucleotide binding//FAD binding	--	--	--	--	UP	3.4482	0.0029291	estscan,start:2301 end:184; minus strand
Cluster-21669.12091	0	0	0	63.98	60.78	16.2	0	0	0	9.91	9.36	2.3	663	694436575	XP_009345380.1	252	7.6e-20	PREDICTED: uncharacterized protein LOC103937184 isoform X3 [Pyrus x bretschneideri]	703110542	XM_010101316.1	117	2.63061e-52	Morus notabilis hypothetical protein partial mRNA	K03834	tyrP	tyrosine-specific transport protein	http://www.genome.jp/dbget-bin/www_bget?ko:K03834	--	--	--	--	PF03222	Tryptophan/tyrosine permease family	GO:0003333	amino acid transmembrane transport	--	--	--	--	--	--	UP	Inf	0.0077896	blast,frame:1 start:43 end:300
Cluster-21669.12257	0	0	0	152.68	184.89	202.04	0	0	0	7.28	8.89	8.86	1555	470120271	XP_004296229.1	1076	5e-115	PREDICTED: peroxidase 40 [Fragaria vesca subsp. vesca]	703138323	XM_010108407.1	553	0	Morus notabilis Peroxidase 40 partial mRNA	K00430	E1.11.1.7	peroxidase	http://www.genome.jp/dbget-bin/www_bget?ko:K00430	O23474	929	7.9e-99	Peroxidase 40 OS=Arabidopsis thaliana GN=PER40 PE=2 SV=2	PF00141//PF01225	Peroxidase//Mur ligase family, catalytic domain	GO:0009058//GO:0055114//GO:0006979//GO:0006804	biosynthetic process//oxidation-reduction process//response to oxidative stress//obsolete peroxidase reaction	GO:0020037//GO:0004601//GO:0005524	heme binding//peroxidase activity//ATP binding	--	--	--	--	UP	Inf	1.8971e-09	blast,frame:-1 start:1498 end:479
Cluster-21669.6134	0	0	0	12	43	33	0	0	0	1.29	4.62	3.25	838	743794328	XP_010999979.1	536	1.1e-52	PREDICTED: uncharacterized protein LOC105107662 [Populus euphratica]	--	--	--	--	--	--	--	--	--	--	--	--	--	PF00127//PF02298	Copper binding proteins, plastocyanin/azurin family//Plastocyanin-like domain	GO:0006118	obsolete electron transport	GO:0005507//GO:0009055	copper ion binding//electron carrier activity	--	--	--	--	UP	Inf	0.046232	blast,frame:-3 start:836 end:273
Cluster-21669.71813	0	0	0	30	56	25	0	0	0	2.55	4.78	1.95	989	--	--	--	--	--	--	--	--	--	--	--	--	--	--	--	--	--	--	--	--	--	--	--	--	--	--	--	--	UP	Inf	0.012387	estscan,start:594 end:346; minus strand
Cluster-21669.18765	179.73	304.66	2442.2	6313.74	9433.7	10319.7	5.99	11.17	86.31	223.11	336.86	335.76	2004	121490210	CAK55186.1	1672	5e-184	pinene synthase [Quercus ilex]	--	--	--	--	--	--	--	--	--	Q93X23	1670	1.2e-184	Myrcene synthase, chloroplastic OS=Quercus ilex PE=1 SV=1	PF01397//PF03936	Terpene synthase, N-terminal domain//Terpene synthase family, metal binding domain	GO:0008152	metabolic process	GO:0010333//GO:0000287//GO:0016829	terpene synthase activity//magnesium ion binding//lyase activity	--	--	--	--	UP	2.6767	0.014337	blast,frame:2 start:68 end:1777
Cluster-21669.20716	0	2.89	0	174.69	115.86	98.74	0	0.11	0	6.18	4.14	3.22	2001	761972176	KIZ02628.1	599	1.3e-59	hypothetical protein MNEG_5332 [Monoraphidium neglectum]	--	--	--	--	--	--	--	--	--	--	--	--	--	PF01254	Nuclear transition protein 2	GO:0007283	spermatogenesis	GO:0003677	DNA binding	GO:0000786//GO:0005634	nucleosome//nucleus	--	--	UP	6.768	6.4705e-06	blast,frame:-2 start:2000 end:513
Cluster-21669.54840	812.2	635.47	348.46	182.7	155.13	0	11.44	9.84	5.19	2.72	2.34	0	4389	595820450	XP_007204661.1	3624	0	hypothetical protein PRUPE_ppa001174mg [Prunus persica]>gi|462400192|gb|EMJ05860.1| hypothetical protein PRUPE_ppa001174mg [Prunus persica]	703079414	XM_010092844.1	1846	0	Morus notabilis Leucine-rich repeat receptor-like tyrosine-protein kinase partial mRNA	--	--	--	--	O22938	3360	0	Leucine-rich repeat receptor-like tyrosine-protein kinase PXC3 OS=Arabidopsis thaliana GN=PXC3 PE=2 SV=1	PF01513//PF00069//PF07714//PF00781//PF00560//PF13855	ATP-NAD kinase//Protein kinase domain//Protein tyrosine kinase//Diacylglycerol kinase catalytic domain//Leucine Rich Repeat//Leucine rich repeat	GO:0008152//GO:0006769//GO:0046497//GO:0006468//GO:0006741	metabolic process//nicotinamide metabolic process//nicotinate nucleotide metabolic process//protein phosphorylation//NADP biosynthetic process	GO:0004672//GO:0016301//GO:0003951//GO:0005524//GO:0005515	protein kinase activity//kinase activity//NAD+ kinase activity//ATP binding//protein binding	--	--	--	--	DOWN	-2.6441	0.030445	blast,frame:-2 start:3224 end:459
Cluster-21669.41105	184	140	56	3	0	3	59.17	50.16	19.76	1.07	0	0.97	438	658001351	XP_008393138.1	251	6.5e-20	PREDICTED: transcription factor PRE6-like [Malus domestica]>gi|658063261|ref|XP_008367547.1| PREDICTED: transcription factor PRE6-like [Malus domestica]	703082808	XM_010093746.1	164	1.26427e-78	Morus notabilis hypothetical protein partial mRNA	--	--	--	--	Q338G6	199	9.8e-15	Transcription factor ILI7 OS=Oryza sativa subsp. japonica GN=ILI7 PE=3 SV=1	PF00715//PF00010	Interleukin 2//Helix-loop-helix DNA-binding domain	GO:0006955//GO:0040007//GO:0007165//GO:0008283	immune response//growth//signal transduction//cell proliferation	GO:0005134//GO:0046983//GO:0008083	interleukin-2 receptor binding//protein dimerization activity//growth factor activity	GO:0005893//GO:0005576	interleukin-2 receptor complex//extracellular region	--	--	DOWN	-6.2802	5.8991e-06	blast,frame:-3 start:406 end:98
Cluster-21669.45729	1347	991	605	254	133	167	36.9	29.87	17.57	7.38	3.91	4.47	2381	595954753	XP_007216600.1	446	8.7e-42	hypothetical protein PRUPE_ppa026802mg [Prunus persica]>gi|462412750|gb|EMJ17799.1| hypothetical protein PRUPE_ppa026802mg [Prunus persica]	703104657	XM_010099762.1	346	4.91133e-179	Morus notabilis hypothetical protein partial mRNA	--	--	--	--	O81755	229	1.8e-17	Putative Peroxidase 48 OS=Arabidopsis thaliana GN=PER48 PE=3 SV=3	PF00141//PF02035//PF12297	Peroxidase//Coagulin//Ellis van Creveld protein 2 like protein	GO:0055114//GO:0006979//GO:0006804//GO:0007224//GO:0042381	oxidation-reduction process//response to oxidative stress//obsolete peroxidase reaction//smoothened signaling pathway//hemolymph coagulation	GO:0020037//GO:0004601	heme binding//peroxidase activity	GO:0005576	extracellular region	--	--	DOWN	-2.6949	0.025231	blast,frame:-3 start:2118 end:1357
Cluster-21669.44353	701	777	272	62	46	81	295.06	365.73	127.02	29.54	20.87	34.66	395	694384478	XP_009368132.1	198	8.2e-14	PREDICTED: proline-rich protein 4-like [Pyrus x bretschneideri]	--	--	--	--	--	--	--	--	--	--	--	--	--	--	--	--	--	--	--	--	--	--	--	DOWN	-3.5151	0.0013807	estscan,start:136 end:395
Cluster-21669.44354	1630	1549	510	190	116	254	512.91	542.84	175.92	66.51	39.29	80.39	442	--	--	--	--	--	--	--	--	--	--	--	--	--	--	--	--	--	--	--	--	--	--	--	--	--	--	--	--	DOWN	-3.0203	0.025947	estscan,start:442 end:282; minus strand
Cluster-21669.7970	47.01	26.17	8	0	0	0	1.28	0.79	0.23	0	0	0	2387	--	--	--	--	--	--	--	--	--	--	--	--	--	--	--	--	--	--	--	--	--	--	--	--	--	--	--	--	DOWN	#NAME?	0.02274	estscan,start:46 end:900
Cluster-21669.51563	241	140	132	19	5	19	9.34	5.97	5.43	0.78	0.21	0.72	1759	224130624	XP_002320887.1	1767	4.3e-195	cytochrome P450 78A3p family protein [Populus trichocarpa]>gi|222861660|gb|EEE99202.1| cytochrome P450 78A3p family protein [Populus trichocarpa]	703114547	XM_010102385.1	872	0	Morus notabilis Cytochrome P450 78A3 partial mRNA	--	--	--	--	O48927	1622	3.9e-179	Cytochrome P450 78A3 OS=Glycine max GN=CYP78A3 PE=2 SV=1	PF00067	Cytochrome P450	GO:0055114	oxidation-reduction process	GO:0020037//GO:0046872//GO:0005506//GO:0016491//GO:0016705	heme binding//metal ion binding//iron ion binding//oxidoreductase activity//oxidoreductase activity, acting on paired donors, with incorporation or reduction of molecular oxygen	--	--	--	--	DOWN	-3.8951	0.0019474	blast,frame:-1 start:1711 end:98
Cluster-21669.58400	135.69	118.7	38.56	22.11	0	0	6.67	6.43	2.01	1.16	0	0	1441	449466241	XP_004150835.1	1264	7.4e-137	PREDICTED: GDSL esterase/lipase At1g09390-like [Cucumis sativus]>gi|700203407|gb|KGN58540.1| hypothetical protein Csa_3G669600 [Cucumis sativus]	703091657	XM_010096115.1	741	0	Morus notabilis GDSL esterase/lipase partial mRNA	--	--	--	--	Q9FXB6	965	4.9e-103	GDSL esterase/lipase LIP-4 OS=Arabidopsis thaliana GN=LIP4 PE=2 SV=1	PF00657	GDSL-like Lipase/Acylhydrolase	--	--	GO:0016788	hydrolase activity, acting on ester bonds	--	--	--	--	DOWN	-3.9283	0.0084914	blast,frame:3 start:117 end:1229
Cluster-21669.42073	5585	4309	7828	510	196	465	624	531.76	936.57	61.25	23.51	51.17	778	645248345	XP_008230254.1	219	6e-16	PREDICTED: putative cell wall protein [Prunus mume]	--	--	--	--	--	--	--	--	--	P47925	172	2.4e-11	Putative cell wall protein OS=Arabidopsis thaliana GN=At2g20870 PE=2 SV=2	--	--	--	--	--	--	--	--	--	--	DOWN	-4.2837	9.2797e-05	blast,frame:-1 start:757 end:296
Cluster-18517.0	82	57	46	3	1	0	2.48	1.89	1.47	0.1	0.03	0	2184	802558696	XP_012065776.1	2310	5.8e-258	PREDICTED: ABC transporter G family member 25 [Jatropha curcas]>gi|643737203|gb|KDP43365.1| hypothetical protein JCGZ_25470 [Jatropha curcas]	703132567	XM_010106853.1	994	0	Morus notabilis ABC transporter G family member 25 partial mRNA	--	--	--	--	Q84TH5	1884	2e-209	ABC transporter G family member 25 OS=Arabidopsis thaliana GN=ABCG25 PE=2 SV=1	PF02224//PF00005//PF00910//PF13304//PF01926//PF01695//PF03193//PF01637//PF03266//PF01580//PF01061//PF01583//PF03205	Cytidylate kinase//ABC transporter//RNA helicase//AAA domain, putative AbiEii toxin, Type IV TA system//50S ribosome-binding GTPase//IstB-like ATP binding protein//Protein of unknown function, DUF258//Archaeal ATPase//NTPase//FtsK/SpoIIIE family//ABC-2 type transporter//Adenylylsulphate kinase//Molybdopterin guanine dinucleotide synthesis protein B	GO:0006139//GO:0006777//GO:0000103//GO:0006144//GO:0006206	nucleobase-containing compound metabolic process//Mo-molybdopterin cofactor biosynthetic process//sulfate assimilation//purine nucleobase metabolic process//pyrimidine nucleobase metabolic process	GO:0003723//GO:0004127//GO:0000166//GO:0003724//GO:0005525//GO:0016887//GO:0003924//GO:0005524//GO:0004020//GO:0003677//GO:0098519	RNA binding//cytidylate kinase activity//nucleotide binding//RNA helicase activity//GTP binding//ATPase activity//GTPase activity//ATP binding//adenylylsulfate kinase activity//DNA binding//nucleotide phosphatase activity, acting on free nucleotides	GO:0016020	membrane	KOG0061	Transporter, ABC superfamily (Breast cancer resistance protein)	DOWN	-5.7658	0.00071856	blast,frame:-2 start:2183 end:189
Cluster-21669.68159	69	91	21	611	543	717	3.65	5.3	1.18	34.37	30.78	37.09	1358	--	--	--	--	--	--	--	--	--	--	--	--	--	--	--	--	--	--	--	--	--	--	--	--	--	--	--	--	UP	3.0805	0.012108	estscan,start:1358 end:135; minus strand
Cluster-21669.34370	1166	1408	678	152	90	172	39.51	52.52	24.38	5.47	3.27	5.69	1974	802689014	XP_012082812.1	2161	9.8e-241	PREDICTED: endoglucanase 17 [Jatropha curcas]>gi|643716565|gb|KDP28191.1| hypothetical protein JCGZ_13962 [Jatropha curcas]	703068692	XM_010090004.1	974	0	Morus notabilis Endoglucanase 17 partial mRNA	--	--	--	--	O81416	1989	1.2e-221	Endoglucanase 17 OS=Arabidopsis thaliana GN=At4g02290 PE=2 SV=1	PF03784//PF00001//PF00759	Cyclotide family//7 transmembrane receptor (rhodopsin family)//Glycosyl hydrolase family 9	GO:0007186//GO:0005975//GO:0006952	G-protein coupled receptor signaling pathway//carbohydrate metabolic process//defense response	GO:0004930//GO:0004553	G-protein coupled receptor activity//hydrolase activity, hydrolyzing O-glycosyl compounds	GO:0016021	integral component of membrane	--	--	DOWN	-3.2881	0.0022959	blast,frame:-2 start:1658 end:108
Cluster-21669.41753	374	381	238	47	53	62	183.53	209.63	130.58	26.39	28.05	31.14	375	--	--	--	--	--	--	--	--	--	--	--	--	--	--	--	--	--	--	--	--	--	--	--	--	--	--	--	--	DOWN	-2.9378	0.02185	estscan,start:110 end:313
Cluster-21669.42101	5562	4299	3708	1546	592	527	966.72	827.48	695.14	291.85	110.57	90.8	592	770112290	AJW67228.1	462	3e-44	proline-rich cell wall glycoprotein [Gossypium barbadense]	--	--	--	--	--	--	--	--	--	P93013	327	1.9e-29	Non-classical arabinogalactan protein 30 OS=Arabidopsis thaliana GN=AGP30 PE=2 SV=1	PF01258//PF01060	Prokaryotic dksA/traR C4-type zinc finger//Transthyretin-like family	--	--	GO:0008270	zinc ion binding	GO:0005615	extracellular space	--	--	DOWN	-2.6292	0.025266	blast,frame:2 start:2 end:556
Cluster-2535.0	0	0	0	36	72	35	0	0	0	7.34	14.49	6.5	568	--	--	--	--	--	--	--	--	--	--	--	--	--	--	--	--	--	--	--	--	--	--	--	--	--	--	--	--	UP	Inf	0.0022959	estscan,start:257 end:122; minus strand
Cluster-21669.36057	645.95	603.67	455.79	84.92	67.63	31.03	22.25	22.89	16.66	3.1	2.5	1.04	1946	641842085	KDO60993.1	1376	1e-149	hypothetical protein CISIN_1g036829mg [Citrus sinensis]	703107905	XM_010100562.1	697	0	Morus notabilis GDSL esterase/lipase partial mRNA	--	--	--	--	Q9LZC5	1185	2e-128	GDSL esterase/lipase At5g03820 OS=Arabidopsis thaliana GN=At5g03820 PE=3 SV=1	PF01294//PF00657	Ribosomal protein L13e//GDSL-like Lipase/Acylhydrolase	GO:0006412//GO:0042254	translation//ribosome biogenesis	GO:0003735//GO:0016788	structural constituent of ribosome//hydrolase activity, acting on ester bonds	GO:0005840//GO:0005622	ribosome//intracellular	--	--	DOWN	-3.4985	0.0011168	blast,frame:-3 start:1944 end:871
Cluster-1718.0	0	0	0	66	112	33	0	0	0	7.09	12.04	3.25	838	--	--	--	--	--	--	--	--	--	--	--	--	--	--	--	--	--	--	--	--	--	--	--	--	--	--	--	--	UP	Inf	0.0013533	estscan,start:144 end:363
Cluster-21669.5097	0	0	0	17	104	111	0	0	0	0.55	3.38	3.28	2178	590684240	XP_007041798.1	1502	2.8e-164	Basic helix-loop-helix DNA-binding superfamily protein, putative [Theobroma cacao]>gi|508705733|gb|EOX97629.1| Basic helix-loop-helix DNA-binding superfamily protein, putative [Theobroma cacao]	703142015	XM_010109346.1	937	0	Morus notabilis hypothetical protein partial mRNA	--	--	--	--	Q9ZVX2	996	1.9e-106	Transcription factor ABORTED MICROSPORES OS=Arabidopsis thaliana GN=AMS PE=1 SV=2	PF00010	Helix-loop-helix DNA-binding domain	--	--	GO:0046983	protein dimerization activity	--	--	--	--	UP	Inf	0.0073716	blast,frame:-1 start:1866 end:1
Cluster-21669.48022	817	712	351	122	59	103	12.78	12.25	5.81	2.02	0.99	1.57	3977	802595951	XP_012071977.1	3909	0	PREDICTED: probable LRR receptor-like serine/threonine-protein kinase At4g36180 [Jatropha curcas]>gi|643731254|gb|KDP38592.1| hypothetical protein JCGZ_04517 [Jatropha curcas]	703095437	XM_010097236.1	2229	0	Morus notabilis putative LRR receptor-like serine/threonine-protein kinase partial mRNA	--	--	--	--	C0LGS2	3303	0	Probable LRR receptor-like serine/threonine-protein kinase At4g36180 OS=Arabidopsis thaliana GN=At4g36180 PE=2 SV=1	PF00069//PF07714//PF06293//PF13855//PF00560	Protein kinase domain//Protein tyrosine kinase//Lipopolysaccharide kinase (Kdo/WaaP) family//Leucine rich repeat//Leucine Rich Repeat	GO:0006468	protein phosphorylation	GO:0005524//GO:0005515//GO:0016773//GO:0004672	ATP binding//protein binding//phosphotransferase activity, alcohol group as acceptor//protein kinase activity	GO:0016020	membrane	--	--	DOWN	-3.0198	0.008612	blast,frame:-1 start:3668 end:195
Cluster-21669.20903	224.47	127.6	173.82	0	17.04	18.67	6.28	3.93	5.15	0	0.51	0.51	2338	645274729	XP_008242478.1	2408	2.7e-269	PREDICTED: probable glutamate carboxypeptidase 2 [Prunus mume]	645274728	XM_008244256.1	487	0	PREDICTED: Prunus mume probable glutamate carboxypeptidase 2 (LOC103340806), mRNA	K01301	NAALAD	N-acetylated-alpha-linked acidic dipeptidase	http://www.genome.jp/dbget-bin/www_bget?ko:K01301	Q9M1S8	1286	4.7e-140	Probable glutamate carboxypeptidase 2 OS=Arabidopsis thaliana GN=AMP1 PE=1 SV=3	PF05450//PF01546	Nicastrin//Peptidase family M20/M25/M40	GO:0008152//GO:0016485	metabolic process//protein processing	GO:0016787	hydrolase activity	GO:0016021	integral component of membrane	KOG2195	Transferrin receptor and related proteins containing the protease-associated (PA) domain	DOWN	-4.2528	0.00053327	estscan,start:2338 end:287; minus strand
Cluster-17080.0	58.28	56.05	51.06	0	7	6	3.89	4.12	3.63	0	0.5	0.39	1129	470141392	XP_004306417.1	639	1.7e-64	PREDICTED: glucan endo-1,3-beta-glucosidase 13-like [Fragaria vesca subsp. vesca]	764619509	XM_004306369.2	190	1.20322e-92	PREDICTED: Fragaria vesca subsp. vesca glucan endo-1,3-beta-glucosidase 13-like (LOC101292830), mRNA	--	--	--	--	Q9FJU9	315	9e-28	Glucan endo-1,3-beta-glucosidase 13 OS=Arabidopsis thaliana GN=At5g56590 PE=1 SV=1	--	--	--	--	--	--	--	--	--	--	DOWN	-4.0387	0.039601	blast,frame:-1 start:907 end:293
Cluster-21669.69910	0	0	0	862	1038	0	0	0	0	13.36	16.3	0	4227	--	--	--	--	--	--	--	--	--	--	--	--	--	--	Q9U8M0	220	3.5e-16	Vitellogenin-1 OS=Periplaneta americana GN=VG2 PE=2 SV=1	PF01347//PF09172	Lipoprotein amino terminal region//Domain of unknown function (DUF1943)	GO:0006869	lipid transport	GO:0005319	lipid transporter activity	--	--	--	--	UP	Inf	0.008612	blast,frame:1 start:1 end:4140
Cluster-21669.42828	8339	9318	5928	1444	782	335	250.09	307.58	188.59	45.92	25.14	9.81	2197	470104067	XP_004288436.1	2632	2.7e-295	PREDICTED: uncharacterized protein LOC101298363 [Fragaria vesca subsp. vesca]	703066685	XM_010089471.1	1219	0	Morus notabilis hypothetical protein partial mRNA	--	--	--	--	Q9SS87	822	2.8e-86	Protein SIEVE ELEMENT OCCLUSION B OS=Arabidopsis thaliana GN=SEOB PE=1 SV=1	--	--	--	--	--	--	--	--	--	--	DOWN	-3.4738	0.00042261	blast,frame:2 start:62 end:2173
Cluster-21669.48789	559	542	860	157	128	69	193.63	209.34	327.72	60.81	47.74	24.12	425	720013714	XP_010260271.1	221	1.9e-16	PREDICTED: squamosa promoter-binding protein 1 [Nelumbo nucifera]	823131460	XM_012602654.1	77	2.82296e-30	PREDICTED: Gossypium raimondii squamosa promoter-binding protein 1 (LOC105778902), mRNA	--	--	--	--	Q6Z461	201	5.6e-15	Squamosa promoter-binding-like protein 13 OS=Oryza sativa subsp. japonica GN=SPL13 PE=2 SV=1	PF03110	SBP domain	--	--	GO:0003677	DNA binding	GO:0005634	nucleus	--	--	DOWN	-2.8054	0.024322	blast,frame:2 start:2 end:262
Cluster-21669.48788	646	564	1012	156	125	58	222.44	216.53	383.28	60.05	46.35	20.15	426	657373918	KEH19523.1	263	2.6e-21	squamosa promoter-binding-like protein [Medicago truncatula]	823720155	KP314264.1	52	2.23478e-16	Paeonia suffruticosa squamosa promoter binding-like protein mRNA, complete cds	--	--	--	--	Q6Z461	212	3e-16	Squamosa promoter-binding-like protein 13 OS=Oryza sativa subsp. japonica GN=SPL13 PE=2 SV=1	PF03110	SBP domain	--	--	GO:0003677	DNA binding	GO:0005634	nucleus	--	--	DOWN	-3.0472	0.021061	blast,frame:-3 start:376 end:2
Cluster-21669.43577	549	531	478	33	20	26	18.93	20.16	17.5	1.21	0.74	0.88	1944	645243927	XP_008228202.1	1550	6.9e-170	PREDICTED: AP2-like ethylene-responsive transcription factor AIL1 [Prunus mume]	703143332	XM_010109685.1	634	0	Morus notabilis AP2-like ethylene-responsive transcription factor AIL1 partial mRNA	K09285	OVM, ANT	AP2-like factor, ANT lineage	http://www.genome.jp/dbget-bin/www_bget?ko:K09285	Q1PFE1	953	1.6e-101	AP2-like ethylene-responsive transcription factor AIL1 OS=Arabidopsis thaliana GN=AIL1 PE=2 SV=1	PF05052//PF00847	MerE protein//AP2 domain	GO:0015694//GO:0006355	mercury ion transport//regulation of transcription, DNA-templated	GO:0003700//GO:0015097	transcription factor activity, sequence-specific DNA binding//mercury ion transmembrane transporter activity	GO:0005667//GO:0016020	transcription factor complex//membrane	--	--	DOWN	-4.6239	5.8991e-06	blast,frame:-1 start:1764 end:1
Cluster-21669.14366	99.83	90.42	14.8	4.51	0	0	5.29	5.27	0.83	0.25	0	0	1356	645215575	XP_008239059.1	828	2.5e-86	PREDICTED: serine/arginine repetitive matrix protein 1 [Prunus mume]	703091792	XM_010096146.1	493	0	Morus notabilis Putative B3 domain-containing protein partial mRNA	--	--	--	--	Q9FHB2	606	1.9e-61	Putative B3 domain-containing protein At5g58280 OS=Arabidopsis thaliana GN=At5g58280 PE=3 SV=1	PF02362	B3 DNA binding domain	--	--	GO:0003677	DNA binding	--	--	--	--	DOWN	-5.5297	0.035185	blast,frame:-3 start:1354 end:284
Cluster-21669.9228	0	0	0	259	262	0	0	0	0	145.41	138.67	0	375	--	--	--	--	--	--	--	--	--	--	--	--	--	--	--	--	--	--	PF00091	Tubulin/FtsZ family, GTPase domain	--	--	GO:0003924	GTPase activity	--	--	--	--	UP	Inf	0.042131	estscan,start:1 end:375
Cluster-21669.43117	2721	2300	1438	252	108	147	333.47	311.48	188.96	33.26	14.21	17.76	732	728842268	KHG21711.1	389	1.1e-35	Non-specific lipid-transfer [Gossypium arboreum]	703149634	XM_010111350.1	207	2.7198e-102	Morus notabilis Non-specific lipid-transfer protein partial mRNA	--	--	--	--	Q43129	368	4.2e-34	Non-specific lipid-transfer protein OS=Gossypium hirsutum PE=2 SV=1	PF03301	Tryptophan 2,3-dioxygenase	GO:0006568//GO:0019441	tryptophan metabolic process//tryptophan catabolic process to kynurenine	GO:0004833//GO:0020037	tryptophan 2,3-dioxygenase activity//heme binding	--	--	--	--	DOWN	-3.9585	4.7057e-05	blast,frame:-1 start:678 end:289
Cluster-21669.61808	132	202	77	11	12	5	5.91	9.97	3.66	0.52	0.58	0.22	1556	568872860	XP_006489581.1	1380	2.8e-150	PREDICTED: basic 7S globulin-like [Citrus sinensis]	645232696	XM_008224765.1	110	4.95082e-48	PREDICTED: Prunus mume basic 7S globulin-like (LOC103322825), mRNA	--	--	--	--	P13917	577	5.1e-58	Basic 7S globulin OS=Glycine max GN=BG PE=1 SV=2	PF07168	Ureide permease	GO:0071705	nitrogen compound transport	--	--	--	--	--	--	DOWN	-4.1516	0.001218	blast,frame:-3 start:1554 end:238
Cluster-21669.11869	2	4	0	486	1136	1050	0.31	0.68	0	81.25	188.47	160.42	634	590672434	XP_007038611.1	272	3.5e-22	FAR1-related sequence 5 isoform 1 [Theobroma cacao]>gi|508775856|gb|EOY23112.1| FAR1-related sequence 5 isoform 1 [Theobroma cacao]	703141027	XM_010109103.1	136	6.87884e-63	Morus notabilis hypothetical protein partial mRNA	--	--	--	--	O24356	241	1.9e-19	Protein MEN-8 OS=Silene latifolia GN=MEN-8 PE=3 SV=1	--	--	--	--	--	--	--	--	--	--	UP	8.5233	1.0347e-14	blast,frame:-1 start:610 end:290
Cluster-21669.16331	0	0	0	22.78	45.74	20.56	0	0	0	0.45	0.91	0.37	3398	--	--	--	--	--	--	--	--	--	--	--	--	--	--	--	--	--	--	--	--	--	--	--	--	--	--	--	--	UP	Inf	0.038383	estscan,start:3398 end:1; minus strand
Cluster-22063.0	0	0	0	56.61	19.59	40.47	0	0	0	2.81	0.98	1.85	1505	296080899	CBI18831.3	1753	1.5e-193	unnamed protein product [Vitis vinifera]	703077287	XM_010092251.1	794	0	Morus notabilis Glucan 1,3-beta-glucosidase A partial mRNA	--	--	--	--	Q7Z9L3	375	1.3e-34	Glucan 1,3-beta-glucosidase A OS=Aspergillus oryzae (strain ATCC 42149 / RIB 40) GN=exgA PE=1 SV=1	PF06268//PF07646//PF00150//PF02449	Fascin domain//Kelch motif//Cellulase (glycosyl hydrolase family 5)//Beta-galactosidase	GO:0006687//GO:0006012//GO:0006027//GO:0005975//GO:0046486	glycosphingolipid metabolic process//galactose metabolic process//glycosaminoglycan catabolic process//carbohydrate metabolic process//glycerolipid metabolic process	GO:0051015//GO:0004565//GO:0005515//GO:0004553//GO:0030674	actin filament binding//beta-galactosidase activity//protein binding//hydrolase activity, hydrolyzing O-glycosyl compounds//protein binding, bridging	GO:0009341	beta-galactosidase complex	--	--	UP	Inf	0.008612	blast,frame:2 start:2 end:1363
Cluster-21669.26842	134	97	48	19	10	2	10	7.98	3.82	1.51	0.8	0.15	1037	743796169	XP_011004249.1	285	1.8e-23	PREDICTED: putative DNA-binding protein ESCAROLA [Populus euphratica]>gi|743929774|ref|XP_011009125.1| PREDICTED: putative DNA-binding protein ESCAROLA [Populus euphratica]	703162763	XM_010114836.1	189	3.96394e-92	Morus notabilis hypothetical protein partial mRNA	--	--	--	--	Q9LTA2	125	8.9e-06	AT-hook motif nuclear-localized protein 17 OS=Arabidopsis thaliana GN=AHL17 PE=2 SV=1	PF08925	Domain of Unknown Function (DUF1907)	--	--	--	--	GO:0005634	nucleus	--	--	DOWN	-3.4022	0.029244	blast,frame:1 start:1 end:654
Cluster-21669.69511	0	0	0	574.48	597.73	0	0	0	0	9.65	10.18	0	3920	--	--	--	--	--	--	--	--	--	--	--	--	--	--	--	--	--	--	PF06121	Domain of Unknown Function (DUF959)	--	--	--	--	GO:0031012	extracellular matrix	--	--	UP	Inf	0.015144	estscan,start:3920 end:257; minus strand
Cluster-21669.51184	304.59	297.55	204.3	46.41	0	12.12	9.65	10.38	6.87	1.56	0	0.38	2093	359492019	XP_002284916.2	1692	2.5e-186	PREDICTED: uncharacterized acetyltransferase At3g50280-like [Vitis vinifera]	703142897	XM_010109571.1	689	0	Morus notabilis putative acetyltransferase partial mRNA	--	--	--	--	Q9SND9	670	1.1e-68	Uncharacterized acetyltransferase At3g50280 OS=Arabidopsis thaliana GN=At3g50280 PE=3 SV=1	PF02458	Transferase family	--	--	GO:0016747	transferase activity, transferring acyl groups other than amino-acyl groups	--	--	--	--	DOWN	-4.0625	0.0002438	blast,frame:-3 start:1788 end:328
Cluster-22851.0	21	40	30	1	0	0	1.92	4.03	2.92	0.1	0	0	895	566161514	XP_006385562.1	929	3.2e-98	Expansin-related protein 1 precursor [Populus trichocarpa]>gi|550342689|gb|ERP63359.1| Expansin-related protein 1 precursor [Populus trichocarpa]	703131303	XM_010106547.1	427	0	Morus notabilis Expansin-like protein partial mRNA	--	--	--	--	O23547	776	2.5e-81	Expansin-like B1 OS=Arabidopsis thaliana GN=EXLB1 PE=2 SV=2	--	--	--	--	--	--	--	--	--	--	DOWN	-6.7553	0.015784	blast,frame:-3 start:806 end:45
Cluster-21669.45184	682	629	685	183	75	75	159.5	163.31	173.99	46.96	18.86	17.5	506	--	--	--	--	--	--	--	--	--	--	--	--	--	--	--	--	--	--	--	--	--	--	--	--	--	--	--	--	DOWN	-2.8907	0.015775	estscan,start:408 end:1; minus strand
Cluster-21669.31518	295	429	223	39	27	53	11.38	18.23	9.14	1.6	1.12	2	1765	694331819	XP_009356574.1	2003	1.8e-222	PREDICTED: protein TRANSPARENT TESTA 12-like [Pyrus x bretschneideri]	703136484	XM_010107866.1	911	0	Morus notabilis Protein TRANSPARENT TESTA 12 partial mRNA	K03327	TC.MATE, SLC47A, norM, mdtK, dinF	multidrug resistance protein, MATE family	http://www.genome.jp/dbget-bin/www_bget?ko:K03327	Q9LYT3	1832	1.7e-203	Protein TRANSPARENT TESTA 12 OS=Arabidopsis thaliana GN=TT12 PE=2 SV=1	PF01554	MatE	GO:0015893//GO:0006810//GO:0006855//GO:0055085	drug transport//transport//drug transmembrane transport//transmembrane transport	GO:0015238//GO:0015297	drug transmembrane transporter activity//antiporter activity	GO:0016020	membrane	--	--	DOWN	-3.3231	0.006746	blast,frame:2 start:32 end:1624
Cluster-21669.58430	0	0	0	38.21	48.58	33.52	0	0	0	0.67	0.87	0.55	3743	645259433	XP_008235358.1	3815	0	PREDICTED: LOW QUALITY PROTEIN: uncharacterized protein LOC103334197 [Prunus mume]	703151559	XM_010111848.1	1599	0	Morus notabilis putative protein phosphatase 2C 51 partial mRNA	--	--	--	--	Q93YS2	1322	5.1e-144	Probable protein phosphatase 2C 51 OS=Arabidopsis thaliana GN=At3g63340 PE=2 SV=2	PF00069//PF07714//PF00481	Protein kinase domain//Protein tyrosine kinase//Protein phosphatase 2C	GO:0006468	protein phosphorylation	GO:0004672//GO:0003824//GO:0005524	protein kinase activity//catalytic activity//ATP binding	--	--	--	--	UP	Inf	0.007925	blast,frame:1 start:148 end:3453
Cluster-21669.47988	1029	676	539	132	81	192	74.39	53.89	41.54	10.19	6.28	13.61	1062	255553797	XP_002517939.1	1079	1.5e-115	Beta-expansin 3 precursor, putative [Ricinus communis]>gi|223542921|gb|EEF44457.1| Beta-expansin 3 precursor, putative [Ricinus communis]	657972680	XM_008379904.1	278	1.36142e-141	PREDICTED: Malus x domestica expansin-B3-like (LOC103441202), mRNA	--	--	--	--	Q9M0I2	924	2e-98	Expansin-B3 OS=Arabidopsis thaliana GN=EXPB3 PE=2 SV=2	--	--	GO:0019953	sexual reproduction	--	--	GO:0005576	extracellular region	--	--	DOWN	-2.7983	0.021982	blast,frame:3 start:171 end:998
Cluster-21669.7796	0	0	0	75.13	145.69	77.67	0	0	0	2.92	5.72	2.78	1846	147798863	CAN77001.1	862	3.9e-90	hypothetical protein VITISV_003899 [Vitis vinifera]	703103374	XM_010099410.1	783	0	Morus notabilis hypothetical protein partial mRNA	--	--	--	--	Q84TK1	526	5e-52	Transcription factor bHLH10 OS=Arabidopsis thaliana GN=BHLH10 PE=2 SV=1	PF00010	Helix-loop-helix DNA-binding domain	--	--	GO:0046983	protein dimerization activity	--	--	--	--	UP	Inf	2.9774e-06	blast,frame:-1 start:1825 end:383
Cluster-16619.0	0	0	0	25	34	36	0	0	0	0.7	0.97	0.93	2447	--	--	--	--	--	--	--	--	--	--	--	--	--	--	--	--	--	--	PF00162	Phosphoglycerate kinase	GO:0016310//GO:0006094//GO:0015976//GO:0006096	phosphorylation//gluconeogenesis//carbon utilization//glycolytic process	GO:0004618	phosphoglycerate kinase activity	--	--	--	--	UP	Inf	0.030374	estscan,start:2447 end:162; minus strand
Cluster-21669.73809	16.61	58.91	19.15	0	0	0	0.61	2.4	0.75	0	0	0	1832	694382091	XP_009367079.1	1396	4.7e-152	PREDICTED: protein kinase APK1A, chloroplastic-like isoform X3 [Pyrus x bretschneideri]	703105225	XM_010099893.1	792	0	Morus notabilis Proline-rich receptor-like protein kinase PERK8 partial mRNA	--	--	--	--	Q06548	371	4.7e-34	Protein kinase APK1A, chloroplastic OS=Arabidopsis thaliana GN=APK1A PE=2 SV=1	PF00069//PF07714//PF00551	Protein kinase domain//Protein tyrosine kinase//Formyl transferase	GO:0006468//GO:0009058	protein phosphorylation//biosynthetic process	GO:0016742//GO:0005524//GO:0004672	hydroxymethyl-, formyl- and related transferase activity//ATP binding//protein kinase activity	--	--	--	--	DOWN	#NAME?	0.03324	blast,frame:-2 start:1675 end:107
Cluster-21669.42921	4213	3670	1652	884	586	326	141.28	135.48	58.79	31.46	21.07	10.68	1992	743823355	XP_011021938.1	2138	4.6e-238	PREDICTED: cytochrome P450 78A7-like [Populus euphratica]	703100097	XM_010098526.1	989	0	Morus notabilis Cytochrome P450 78A11 partial mRNA	--	--	--	--	Q9FIB0	1984	4.7e-221	Cytochrome P450 78A7 OS=Arabidopsis thaliana GN=CYP78A7 PE=2 SV=1	PF00067	Cytochrome P450	GO:0055114	oxidation-reduction process	GO:0005506//GO:0016705//GO:0020037	iron ion binding//oxidoreductase activity, acting on paired donors, with incorporation or reduction of molecular oxygen//heme binding	--	--	--	--	DOWN	-2.6678	0.020418	blast,frame:-2 start:1991 end:363
Cluster-21669.27980	0	0	0	27.37	55.15	19.51	0	0	0	0.62	1.26	0.41	2991	596285794	XP_007225513.1	3552	0	hypothetical protein PRUPE_ppa000229mg [Prunus persica]>gi|462422449|gb|EMJ26712.1| hypothetical protein PRUPE_ppa000229mg [Prunus persica]	703110855	XM_010101407.1	1347	0	Morus notabilis Pleiotropic drug resistance protein 3 partial mRNA	--	--	--	--	Q5W274	3026	0	Pleiotropic drug resistance protein 3 OS=Nicotiana tabacum GN=PDR3 PE=2 SV=1	PF07728//PF00005//PF01443//PF13304//PF00910//PF03193//PF05496//PF03266//PF01637//PF01061//PF00004	AAA domain (dynein-related subfamily)//ABC transporter//Viral (Superfamily 1) RNA helicase//AAA domain, putative AbiEii toxin, Type IV TA system//RNA helicase//Protein of unknown function, DUF258//Holliday junction DNA helicase ruvB N-terminus//NTPase//Archaeal ATPase//ABC-2 type transporter//ATPase family associated with various cellular activities (AAA)	GO:0006281//GO:0006310	DNA repair//DNA recombination	GO:0005525//GO:0003724//GO:0005524//GO:0098519//GO:0016887//GO:0009378//GO:0003924//GO:0003723	GTP binding//RNA helicase activity//ATP binding//nucleotide phosphatase activity, acting on free nucleotides//ATPase activity//four-way junction helicase activity//GTPase activity//RNA binding	GO:0016020//GO:0009379//GO:0005657	membrane//Holliday junction helicase complex//replication fork	--	--	UP	Inf	0.01951	estscan,start:2901 end:1; minus strand
Cluster-21669.48724	97.8	202.11	125.59	6.64	5.28	31.62	5.66	12.88	7.73	0.41	0.33	1.79	1263	697133884	XP_009620988.1	461	8.4e-44	PREDICTED: U3 small nucleolar ribonucleoprotein protein IMP4-like [Nicotiana tomentosiformis]	290490197	GQ998221.1	297	4.45676e-152	Ficus sp. Moore 315 voucher FLAS:M.J. Moore 315 ATP synthase CF1 alpha subunit protein (atpA) gene, complete cds; chloroplast	K14561	IMP4	U3 small nucleolar ribonucleoprotein protein IMP4	http://www.genome.jp/dbget-bin/www_bget?ko:K14561	Q09X32	401	1.1e-37	ATP synthase subunit alpha, chloroplastic OS=Morus indica GN=atpA PE=3 SV=1	PF13145//PF00306	PPIC-type PPIASE domain//ATP synthase alpha/beta chain, C terminal domain	GO:0015991	ATP hydrolysis coupled proton transport	GO:0016853//GO:0016820	isomerase activity//hydrolase activity, acting on acid anhydrides, catalyzing transmembrane movement of substances	GO:0033178	proton-transporting two-sector ATPase complex, catalytic domain	KOG2781	U3 small nucleolar ribonucleoprotein (snoRNP) component	DOWN	-3.6787	0.008612	estscan,start:782 end:52; minus strand
Cluster-21669.66991	50.39	55.02	77.84	0	9.92	6.61	5.9	7.12	9.77	0	1.25	0.76	754	763796493	KJB63448.1	383	5.6e-35	hypothetical protein B456_010G164400 [Gossypium raimondii]	703115812	XM_010102685.1	157	1.74929e-74	Morus notabilis Putative pterin-4-alpha-carbinolamine dehydratase partial mRNA	K01724	PCBD, phhB	4a-hydroxytetrahydrobiopterin dehydratase	http://www.genome.jp/dbget-bin/www_bget?ko:K01724	A8H2I7	130	1.7e-06	Putative pterin-4-alpha-carbinolamine dehydratase OS=Shewanella pealeana (strain ATCC 700345 / ANG-SQ1) GN=Spea_1449 PE=3 SV=1	PF01329	Pterin 4 alpha carbinolamine dehydratase	GO:0006729	tetrahydrobiopterin biosynthetic process	GO:0008124	4-alpha-hydroxytetrahydrobiopterin dehydratase activity	--	--	--	--	DOWN	-3.8252	0.045261	blast,frame:2 start:83 end:418|blast,frame:1 start:67 end:231
Cluster-21669.10174	0	0	0	16	52	23	0	0	0	1.38	4.51	1.83	977	764588188	XP_011464865.1	134	5.4e-06	PREDICTED: pentatricopeptide repeat-containing protein At5g46460, mitochondrial [Fragaria vesca subsp. vesca]	--	--	--	--	--	--	--	--	--	--	--	--	--	--	--	--	--	--	--	--	--	--	--	UP	Inf	0.03783	blast,frame:-1 start:941 end:687
Cluster-21669.38646	617	516	275	93	83	57	102.35	94.76	49.16	16.73	14.79	9.36	608	590571854	XP_007011708.1	543	1.3e-53	Early nodulin-like protein 11 [Theobroma cacao]>gi|508782071|gb|EOY29327.1| Early nodulin-like protein 11 [Theobroma cacao]	--	--	--	--	--	--	--	--	--	Q9SK27	425	8.5e-41	Early nodulin-like protein 1 OS=Arabidopsis thaliana GN=At2g25060 PE=1 SV=2	PF02298	Plastocyanin-like domain	GO:0006118	obsolete electron transport	GO:0009055	electron carrier activity	--	--	--	--	DOWN	-2.8757	0.017831	blast,frame:-3 start:606 end:64
Cluster-9800.4	0	0	0	30.56	41.33	26	0	0	0	1.3	1.78	1.02	1706	566259904	XP_006389506.1	913	4.4e-96	hypothetical protein POPTR_0022s00470g [Populus trichocarpa]>gi|550312329|gb|ERP48420.1| hypothetical protein POPTR_0022s00470g [Populus trichocarpa]	703098639	XM_010098132.1	485	0	Morus notabilis hypothetical protein partial mRNA	--	--	--	--	Q9M9Y8	225	3.7e-17	Prolycopene isomerase, chloroplastic OS=Arabidopsis thaliana GN=CRTISO PE=2 SV=2	--	--	--	--	--	--	--	--	--	--	UP	Inf	0.024527	blast,frame:-1 start:788 end:225|blast,frame:-3 start:1602 end:766
Cluster-21669.60283	0	0	0	24.01	50.99	65	0	0	0	0.79	1.7	1.97	2133	225464136	XP_002266672.1	1395	7.1e-152	PREDICTED: probable aspartyl aminopeptidase isoform X1 [Vitis vinifera]>gi|731413540|ref|XP_010658775.1| PREDICTED: probable aspartyl aminopeptidase isoform X2 [Vitis vinifera]>gi|731413542|ref|XP_010658776.1| PREDICTED: probable aspartyl aminopeptidase isoform X3 [Vitis vinifera]>gi|731413544|ref|XP_010658777.1| PREDICTED: probable aspartyl aminopeptidase isoform X4 [Vitis vinifera]>gi|296087973…	703070407	XM_010090476.1	719	0	Morus notabilis Aspartyl aminopeptidase partial mRNA	K01267	DNPEP	aspartyl aminopeptidase	http://www.genome.jp/dbget-bin/www_bget?ko:K01267	B9RAJ0	925	3.1e-98	Probable aspartyl aminopeptidase OS=Ricinus communis GN=RCOM_1506700 PE=2 SV=2	PF15898//PF02127	cGMP-dependent protein kinase interacting domain//Aminopeptidase I zinc metalloprotease (M18)	GO:0006508	proteolysis	GO:0046872//GO:0004177//GO:0019901//GO:0008270//GO:0008237	metal ion binding//aminopeptidase activity//protein kinase binding//zinc ion binding//metallopeptidase activity	--	--	KOG2596	Aminopeptidase I zinc metalloprotease (M18)	UP	Inf	0.0030357	blast,frame:2 start:656 end:1606
Cluster-21669.41031	3119	2738	3866	562	280	965	294.71	285.54	390.39	56.91	28.39	89.64	873	225446871	XP_002283883.1	332	5.3e-29	PREDICTED: protodermal factor 1 [Vitis vinifera]	703120768	XM_010103872.1	397	0	Morus notabilis hypothetical protein partial mRNA	--	--	--	--	Q9S728	257	3.7e-21	Protodermal factor 1 OS=Arabidopsis thaliana GN=PDF1 PE=2 SV=1	--	--	--	--	--	--	--	--	--	--	DOWN	-2.8103	0.019467	blast,frame:1 start:1 end:831
Cluster-21669.47794	0	0	18.46	70.62	134.94	187.21	0	0	0.31	1.2	2.32	2.93	3884	659088796	XP_008445166.1	504	2.7e-48	PREDICTED: serine/arginine repetitive matrix protein 2 isoform X1 [Cucumis melo]	703152249	XM_010112045.1	1301	0	Morus notabilis Peptidyl-prolyl cis-trans isomerase 1 partial mRNA	K09566	PPIG	peptidyl-prolyl isomerase G (cyclophilin G)	http://www.genome.jp/dbget-bin/www_bget?ko:K09566	Q8RWY7	393	2.8e-36	Peptidyl-prolyl cis-trans isomerase CYP95 OS=Arabidopsis thaliana GN=CYP95 PE=1 SV=2	PF04029//PF00160	2-phosphosulpholactate phosphatase//Cyclophilin type peptidyl-prolyl cis-trans isomerase/CLD	GO:0006457//GO:0000413	protein folding//protein peptidyl-prolyl isomerization	GO:0003755//GO:0000287//GO:0050532	peptidyl-prolyl cis-trans isomerase activity//magnesium ion binding//2-phosphosulfolactate phosphatase activity	--	--	KOG0546	HSP90 co-chaperone CPR7/Cyclophilin	UP	3.9161	0.0058185	blast,frame:2 start:818 end:1084
Cluster-21669.64385	12	21	15	190	221	238	0.69	1.34	0.92	11.68	13.68	13.46	1265	255541978	XP_002512053.1	514	6e-50	conserved hypothetical protein [Ricinus communis]>gi|223549233|gb|EEF50722.1| conserved hypothetical protein [Ricinus communis]	703081144	XM_010093308.1	306	4.43255e-157	Morus notabilis hypothetical protein partial mRNA	--	--	--	--	--	--	--	--	PF02535//PF09726	ZIP Zinc transporter//Transmembrane protein	GO:0055085//GO:0030001	transmembrane transport//metal ion transport	GO:0046873	metal ion transmembrane transporter activity	GO:0016021//GO:0016020	integral component of membrane//membrane	--	--	UP	3.4137	0.011088	blast,frame:-2 start:1075 end:38
Cluster-21669.9704	26	44	21	335	264	327	0.44	0.81	0.37	5.94	4.74	5.34	3731	761973667	KIZ03879.1	209	4.1e-14	hypothetical protein MNEG_4075 [Monoraphidium neglectum]	--	--	--	--	--	--	--	--	--	--	--	--	--	PF02668//PF00172//PF08943	Taurine catabolism dioxygenase TauD, TfdA family//Fungal Zn(2)-Cys(6) binuclear cluster domain//CsiD	GO:0006355//GO:0055114	regulation of transcription, DNA-templated//oxidation-reduction process	GO:0008270//GO:0005506//GO:0000981//GO:0016491	zinc ion binding//iron ion binding//RNA polymerase II transcription factor activity, sequence-specific DNA binding//oxidoreductase activity	GO:0005634	nucleus	--	--	UP	3.0319	0.024322	blast,frame:2 start:53 end:1306
Cluster-20391.0	28	30	50	1	0	1	1.72	2.03	3.27	0.07	0	0.06	1203	470124834	XP_004298414.1	500	2.4e-48	PREDICTED: uncharacterized protein LOC101300142 [Fragaria vesca subsp. vesca]	703146078	XM_010110397.1	226	1.24723e-112	Morus notabilis Transcription factor partial mRNA	K09422	MYBP	myb proto-oncogene protein, plant	http://www.genome.jp/dbget-bin/www_bget?ko:K09422	P80074	185	1.1e-12	Myb-related protein Pp1 (Fragment) OS=Physcomitrella patens subsp. patens GN=PP1 PE=2 SV=1	--	--	--	--	--	--	--	--	--	--	DOWN	-6.1367	0.011088	estscan,start:1 end:916
Cluster-21669.42435	42.2	61.44	143.49	0	0	0	0.89	1.42	3.2	0	0	0	3023	596275821	XP_007225178.1	2431	7.4e-272	hypothetical protein PRUPE_ppa002213mg [Prunus persica]>gi|462422114|gb|EMJ26377.1| hypothetical protein PRUPE_ppa002213mg [Prunus persica]	703160442	XM_010114227.1	1385	0	Morus notabilis Small G protein signaling modulator 1 partial mRNA	--	--	--	--	Q9CXF4	268	6.8e-22	TBC1 domain family member 15 OS=Mus musculus GN=Tbc1d15 PE=1 SV=1	--	--	--	--	--	--	--	--	--	--	DOWN	#NAME?	0.015144	blast,frame:-3 start:2742 end:634
Cluster-21669.53933	0	0	0	32.82	41.31	23.79	0	0	0	1.65	2.1	1.1	1487	802547183	XP_012088964.1	395	4.5e-36	PREDICTED: rRNA methyltransferase 2, mitochondrial isoform X2 [Jatropha curcas]	703099208	XM_010098284.1	393	0	Morus notabilis Ribosomal RNA large subunit methyltransferase E partial mRNA	--	--	--	--	A0LGZ0	184	1.8e-12	Ribosomal RNA large subunit methyltransferase E OS=Syntrophobacter fumaroxidans (strain DSM 10017 / MPOB) GN=rlmE PE=3 SV=1	PF01728//PF09446	FtsJ-like methyltransferase//VMA21-like domain	GO:0070072//GO:0032259	vacuolar proton-transporting V-type ATPase complex assembly//methylation	GO:0008168	methyltransferase activity	--	--	KOG1098	Putative SAM-dependent rRNA methyltransferase SPB1	UP	Inf	0.024322	blast,frame:2 start:788 end:997|blast,frame:1 start:199 end:456|blast,frame:3 start:438 end:869
Cluster-21669.71043	28	50	10	315	241	276	2.16	4.26	0.82	25.98	19.96	20.91	1011	--	--	--	--	--	--	--	--	--	--	--	--	--	--	--	--	--	--	--	--	--	--	--	--	--	--	--	--	UP	2.9601	0.038383	estscan,start:1011 end:88; minus strand
Cluster-21669.18001	100.71	101.67	21.24	0	0	0	3.25	3.62	0.73	0	0	0	2058	657995248	XP_008389950.1	1765	8.5e-195	PREDICTED: wall-associated receptor kinase 2-like [Malus domestica]	593796741	XM_007161347.1	99	8.57848e-42	Phaseolus vulgaris hypothetical protein (PHAVU_001G066300g) mRNA, complete cds	--	--	--	--	Q9LMP1	1340	2.3e-146	Wall-associated receptor kinase 2 OS=Arabidopsis thaliana GN=WAK2 PE=1 SV=1	PF07714//PF00069//PF08488//PF07645//PF00008	Protein tyrosine kinase//Protein kinase domain//Wall-associated kinase//Calcium-binding EGF domain//EGF-like domain	GO:0006468//GO:0016310//GO:0009069	protein phosphorylation//phosphorylation//serine family amino acid metabolic process	GO:0005524//GO:0005515//GO:0004674//GO:0005509//GO:0004672	ATP binding//protein binding//protein serine/threonine kinase activity//calcium ion binding//protein kinase activity	GO:0016021	integral component of membrane	--	--	DOWN	#NAME?	0.00022997	blast,frame:1 start:1 end:1920
Cluster-21669.54696	114.77	127.67	83.75	5.49	0	8.56	6.43	7.88	4.99	0.33	0	0.47	1296	502160252	XP_004511684.1	1358	8.4e-148	PREDICTED: probable pectinesterase 68 [Cicer arietinum]	703154014	XM_010112527.1	621	0	Morus notabilis putative pectinesterase 68 partial mRNA	--	--	--	--	Q8LPF3	1259	3.5e-137	Probable pectinesterase 68 OS=Arabidopsis thaliana GN=PME68 PE=2 SV=1	PF01095	Pectinesterase	GO:0042545//GO:0005985//GO:0005982	cell wall modification//sucrose metabolic process//starch metabolic process	GO:0030599	pectinesterase activity	GO:0005618	cell wall	--	--	DOWN	-4.906	0.00032117	blast,frame:3 start:81 end:1139
Cluster-21669.9673	19	24	30	178	314	428	1.16	1.62	1.96	11.62	20.63	25.69	1207	645240102	XP_008226449.1	749	3.2e-77	PREDICTED: transcription factor RF2b-like isoform X2 [Prunus mume]	703106136	XM_010100122.1	401	0	Morus notabilis Transcription factor RF2b partial mRNA	--	--	--	--	F4IN23	558	6.4e-56	Basic leucine zipper 34 OS=Arabidopsis thaliana GN=BZIP34 PE=1 SV=1	PF00170//PF06156//PF03131//PF07716//PF07174	bZIP transcription factor//Protein of unknown function (DUF972)//bZIP Maf transcription factor//Basic region leucine zipper//Fibronectin-attachment protein (FAP)	GO:0006355//GO:0006260	regulation of transcription, DNA-templated//DNA replication	GO:0003700//GO:0043565//GO:0050840//GO:0003677	transcription factor activity, sequence-specific DNA binding//sequence-specific DNA binding//extracellular matrix binding//DNA binding	GO:0005667//GO:0005634//GO:0005576	transcription factor complex//nucleus//extracellular region	--	--	UP	3.2682	0.008612	blast,frame:-2 start:1206 end:289
Cluster-1728.0	0	0	0	25	49	17	0	0	0	3.34	6.52	2.08	727	--	--	--	--	--	--	--	--	--	--	--	--	--	--	--	--	--	--	--	--	--	--	--	--	--	--	--	--	UP	Inf	0.036597	estscan,start:312 end:160; minus strand
Cluster-21669.40135	467	394	408	95	49	100	263.72	250.18	259.68	62.03	29.87	58.21	359	--	--	--	--	--	--	--	--	--	--	--	--	--	--	--	--	--	--	--	--	--	--	--	--	--	--	--	--	DOWN	-2.7172	0.042131	--
Cluster-15743.0	128	120	68	20	5	14	6.41	6.62	3.62	1.07	0.27	0.69	1419	645235202	XP_008224161.1	420	5.4e-39	PREDICTED: uncharacterized protein LOC103323917 [Prunus mume]	703149990	XM_010111440.1	311	8.28705e-160	Morus notabilis hypothetical protein partial mRNA	--	--	--	--	--	--	--	--	--	--	--	--	--	--	--	--	--	--	DOWN	-3.3133	0.032663	blast,frame:-1 start:1419 end:478
Cluster-21669.41851	4700	3231	2085	465	536	207	203.33	153.93	95.83	21.38	24.87	8.76	1602	595846944	XP_007209226.1	1431	3.6e-156	hypothetical protein PRUPE_ppa006897mg [Prunus persica]>gi|462404961|gb|EMJ10425.1| hypothetical protein PRUPE_ppa006897mg [Prunus persica]	703119734	XM_010103637.1	610	0	Morus notabilis GDSL esterase/lipase partial mRNA	--	--	--	--	Q9STM6	1242	4.1e-135	GDSL esterase/lipase At3g48460 OS=Arabidopsis thaliana GN=At3g48460 PE=2 SV=1	PF00657//PF04347	GDSL-like Lipase/Acylhydrolase//Flagellar biosynthesis protein, FliO	GO:0044781	bacterial-type flagellum organization	GO:0016788	hydrolase activity, acting on ester bonds	GO:0016021	integral component of membrane	--	--	DOWN	-3.3242	0.0010686	blast,frame:-2 start:1442 end:249
Cluster-21669.62164	109	117	49	22	2	6	5.77	6.82	2.76	1.24	0.11	0.31	1357	291002746	ADD71505.1	1492	2.5e-163	xyloglucanase inhibitor 3 [Humulus lupulus]	596140522	XM_007222359.1	71	2.05949e-26	Prunus persica hypothetical protein (PRUPE_ppa006071mg) mRNA, complete cds	--	--	--	--	P13917	562	2.5e-56	Basic 7S globulin OS=Glycine max GN=BG PE=1 SV=2	PF00026	Eukaryotic aspartyl protease	GO:0006508	proteolysis	GO:0004190	aspartic-type endopeptidase activity	--	--	--	--	DOWN	-3.4449	0.028178	blast,frame:-3 start:1331 end:3
Cluster-21669.40500	8.34	95.46	0	273.64	328.71	531.85	0.05	0.68	0	1.87	2.28	3.36	9229	590616014	XP_007023385.1	3595	0	Suppressor of auxin resistance 3 [Theobroma cacao]>gi|508778751|gb|EOY26007.1| Suppressor of auxin resistance 3 [Theobroma cacao]	703091151	XM_010095971.1	2006	0	Morus notabilis MATH domain-containing protein partial mRNA	K14297	NUP98, ADAR2, NUP116	nuclear pore complex protein Nup98-Nup96	http://www.genome.jp/dbget-bin/www_bget?ko:K14297	Q8LLD0	3098	0	Nuclear pore complex protein NUP96 OS=Arabidopsis thaliana GN=NUP96 PE=1 SV=1	PF06753//PF00917//PF04096	Bradykinin//MATH domain//Nucleoporin autopeptidase	GO:0007165//GO:0006950//GO:0006810	signal transduction//response to stress//transport	GO:0005179//GO:0005515	hormone activity//protein binding	GO:0005643//GO:0005576	nuclear pore//extracellular region	KOG0845	Nuclear pore complex, Nup98 component (sc Nup145/Nup100/Nup116)	UP	3.1659	0.014028	blast,frame:-2 start:9144 end:5899
Cluster-21669.25478	169	173	80	23	6	33	59.96	68.46	31.25	9.14	2.29	11.82	421	--	--	--	--	--	--	--	--	--	--	--	--	--	--	--	--	--	--	--	--	--	--	--	--	--	--	--	--	DOWN	-3.0912	0.038383	estscan,start:421 end:306; minus strand
Cluster-21669.12757	90	79	76	5	7	17	4.79	4.63	4.3	0.28	0.4	0.89	1350	658050406	XP_008360925.1	403	4.8e-37	PREDICTED: WUSCHEL-related homeobox 1-like [Malus domestica]	703087793	XM_010095064.1	334	1.28991e-172	Morus notabilis WUSCHEL-related homeobox 1 partial mRNA	--	--	--	--	Q6X7K0	294	2.9e-25	WUSCHEL-related homeobox 1 OS=Arabidopsis thaliana GN=WOX1 PE=2 SV=2	PF00046	Homeobox domain	--	--	GO:0003677	DNA binding	--	--	--	--	DOWN	-3.4563	0.048616	blast,frame:-3 start:1348 end:116
Cluster-21669.72429	0	0	0	15.78	36.63	69.77	0	0	0	1.01	2.37	4.13	1221	565377725	XP_006355320.1	442	1.3e-41	PREDICTED: vacuolar-processing enzyme [Solanum tuberosum]	--	--	--	--	--	K01369	LGMN	legumain	http://www.genome.jp/dbget-bin/www_bget?ko:K01369	O24325	416	1.9e-39	Vacuolar-processing enzyme OS=Phaseolus vulgaris PE=1 SV=1	PF01650	Peptidase C13 family	GO:0006508	proteolysis	GO:0008233	peptidase activity	--	--	KOG1348	Asparaginyl peptidases	UP	Inf	0.008612	blast,frame:-2 start:1106 end:240
Cluster-21669.26036	61	59	36	5	3	1	34.13	37.11	22.69	3.23	1.81	0.58	360	357513955	XP_003627266.1	131	4.4e-06	AP2-like ethylene-responsive transcription factor ANT [Medicago truncatula]>gi|355521288|gb|AET01742.1| AP2 domain transcription factor [Medicago truncatula]	--	--	--	--	--	--	--	--	--	--	--	--	--	--	--	--	--	--	--	--	--	--	--	DOWN	-4.3772	0.02185	blast,frame:-3 start:358 end:194
Cluster-21669.36877	350.9	616	206.83	77.02	44.07	33.64	11.19	21.63	7	2.61	1.51	1.05	2081	645261751	XP_008236444.1	2377	9.3e-266	PREDICTED: BTB/POZ domain-containing protein NPY2-like [Prunus mume]	703110508	XM_010101306.1	1320	0	Morus notabilis BTB/POZ domain-containing protein NPY2 partial mRNA	--	--	--	--	O80970	1804	3.6e-200	BTB/POZ domain-containing protein NPY2 OS=Arabidopsis thaliana GN=NPY2 PE=2 SV=1	PF00651	BTB/POZ domain	--	--	GO:0005515	protein binding	--	--	--	--	DOWN	-3.1939	0.04517	blast,frame:3 start:87 end:2066
Cluster-16470.1	140	106	50	14	2	7	11.93	9.97	4.55	1.28	0.18	0.59	940	719967375	XP_010261658.1	146	2.1e-07	PREDICTED: prostatic spermine-binding protein-like [Nelumbo nucifera]	703108445	XM_010100730.1	91	1.0761e-37	Morus notabilis hypothetical protein partial mRNA	--	--	--	--	--	--	--	--	PF04147//PF02322//PF03390	Nop14-like family//Cytochrome bd terminal oxidase subunit II//2-hydroxycarboxylate transporter family	GO:0015711//GO:0055114	organic anion transport//oxidation-reduction process	GO:0008514	organic anion transmembrane transporter activity	GO:0016020//GO:0016021//GO:0032040	membrane//integral component of membrane//small-subunit processome	--	--	DOWN	-3.9514	0.0073808	blast,frame:-1 start:799 end:296
Cluster-21669.36843	1119	1075	1718	164	94	579	51.27	54.25	83.65	7.99	4.62	25.95	1527	694410248	XP_009379724.1	1471	7.8e-161	PREDICTED: GDSL esterase/lipase At5g33370-like [Pyrus x bretschneideri]	657958486	XM_008372548.1	356	0	PREDICTED: Malus x domestica GDSL esterase/lipase LTL1-like (LOC103434229), mRNA	--	--	--	--	Q8LB81	1286	3.1e-140	GDSL esterase/lipase At5g33370 OS=Arabidopsis thaliana GN=At5g33370 PE=2 SV=1	PF00657	GDSL-like Lipase/Acylhydrolase	--	--	GO:0016788	hydrolase activity, acting on ester bonds	--	--	--	--	DOWN	-2.6504	0.048637	blast,frame:-1 start:1527 end:343
Cluster-21669.15344	0	0	0	96.34	58.1	112.23	0	0	0	3.12	1.9	3.34	2164	470141556	XP_004306496.1	655	4.6e-66	PREDICTED: protein N-terminal asparagine amidohydrolase isoform X1 [Fragaria vesca subsp. vesca]	703096565	XM_010097576.1	293	1.29296e-149	Morus notabilis hypothetical protein partial mRNA	K14662	NTAN1	protein N-terminal asparagine amidohydrolase	http://www.genome.jp/dbget-bin/www_bget?ko:K14662	Q64311	209	3.4e-15	Protein N-terminal asparagine amidohydrolase OS=Mus musculus GN=Ntan1 PE=2 SV=3	PF14736	Protein N-terminal asparagine amidohydrolase	GO:0006528	asparagine metabolic process	GO:0008418	protein-N-terminal asparagine amidohydrolase activity	--	--	--	--	UP	Inf	7.8895e-06	blast,frame:3 start:33 end:686|blast,frame:2 start:677 end:1360
Cluster-21669.50787	1748	1375	1396	200	114	148	84.62	73.32	71.84	10.3	5.92	7.01	1459	567914265	XP_006449446.1	1189	3.7e-128	hypothetical protein CICLE_v10017661mg [Citrus clementina]>gi|557552057|gb|ESR62686.1| hypothetical protein CICLE_v10017661mg [Citrus clementina]	703158208	XM_010113627.1	347	8.28865e-180	Morus notabilis GDSL esterase/lipase partial mRNA	--	--	--	--	Q9FJ40	1137	5.6e-123	GDSL esterase/lipase At5g45960 OS=Arabidopsis thaliana GN=At5g45960 PE=2 SV=1	PF00657	GDSL-like Lipase/Acylhydrolase	--	--	GO:0016788	hydrolase activity, acting on ester bonds	--	--	--	--	DOWN	-3.6086	0.00038719	blast,frame:2 start:2 end:1183
Cluster-21669.69363	4	0	0	78	58	33	0.38	0	0	7.85	5.84	3.05	877	--	--	--	--	--	--	--	--	--	--	--	--	--	--	--	--	--	--	--	--	--	--	--	--	--	--	--	--	UP	5.2113	0.017376	estscan,start:838 end:300; minus strand
Cluster-21669.46388	44.83	78.05	92.81	0	0	12.73	1.71	3.28	3.76	0	0	0.48	1781	645239712	XP_008226259.1	1369	6.1e-149	PREDICTED: jmjC domain-containing protein 7 [Prunus mume]	703155791	XM_010112994.1	589	0	Morus notabilis JmjC domain-containing protein 7 partial mRNA	K19219	JMJD7	jumonji domain-containing protein 7	http://www.genome.jp/dbget-bin/www_bget?ko:K19219	P0C870	552	4.7e-55	JmjC domain-containing protein 7 OS=Homo sapiens GN=JMJD7 PE=1 SV=1	PF15724	TMEM119 family	GO:0001503	ossification	--	--	--	--	KOG2508	Predicted phospholipase	DOWN	-4.5445	0.0077896	blast,frame:-1 start:1343 end:207
Cluster-21669.40129	3575	4333	3832	938	798	584	417.88	559.55	479.95	117.95	100.15	67.27	755	--	--	--	--	--	--	--	--	--	--	--	--	--	--	--	--	--	--	PF05656	Protein of unknown function (DUF805)	--	--	--	--	GO:0016021	integral component of membrane	--	--	DOWN	-2.6586	0.026847	estscan,start:276 end:686
Cluster-28499.0	0	0	10	64.08	57.16	137.57	0	0	0.36	2.32	2.09	4.59	1962	144583301	ABP01353.1	620	4.8e-62	folylpolyglutamate synthetase [Triticum aestivum]	--	--	--	--	--	K01930	FPGS	folylpolyglutamate synthase	http://www.genome.jp/dbget-bin/www_bget?ko:K01930	O13492	1031	1.5e-110	Folylpolyglutamate synthase OS=Neurospora crassa (strain ATCC 24698 / 74-OR23-1A / CBS 708.71 / DSM 1257 / FGSC 987) GN=met-6 PE=1 SV=2	PF08245//PF06800	Mur ligase middle domain//Sugar transport protein	GO:0009058//GO:0034219//GO:0008643	biosynthetic process//carbohydrate transmembrane transport//carbohydrate transport	GO:0015144//GO:0005524	carbohydrate transmembrane transporter activity//ATP binding	GO:0016021	integral component of membrane	KOG2525	Folylpolyglutamate synthase	UP	4.1592	0.012108	blast,frame:-2 start:1961 end:204
Cluster-21669.56233	0	0	7.14	45.33	37.53	92.76	0	0	0.27	1.68	1.41	3.17	1919	802717244	XP_012085278.1	756	7.9e-78	PREDICTED: TBC1 domain family member 15-like [Jatropha curcas]>gi|643713841|gb|KDP26506.1| hypothetical protein JCGZ_17664 [Jatropha curcas]	694415958	XM_009337847.1	235	1.99761e-117	PREDICTED: Pyrus x bretschneideri TBC1 domain family member 15-like (LOC103928765), transcript variant X2, mRNA	--	--	--	--	Q8BPQ7	177	1.5e-11	Small G protein signaling modulator 1 OS=Mus musculus GN=Sgsm1 PE=1 SV=2	--	--	--	--	--	--	--	--	--	--	UP	4.1177	0.048561	blast,frame:-1 start:1217 end:573
Cluster-21669.9552	0	0	1	26.76	66	27	0	0	0.04	1.19	2.96	1.11	1646	641840001	KDO58924.1	398	2.2e-36	hypothetical protein CISIN_1g0007481mg, partial [Citrus sinensis]	--	--	--	--	--	K04498	EP300, CREBBP, KAT3	E1A/CREB-binding protein	http://www.genome.jp/dbget-bin/www_bget?ko:K04498	Q9C5X9	291	7.9e-25	Histone acetyltransferase HAC1 OS=Arabidopsis thaliana GN=HAC1 PE=1 SV=2	PF00569//PF02135	Zinc finger, ZZ type//TAZ zinc finger	GO:0006355//GO:0042967	regulation of transcription, DNA-templated//acyl-carrier-protein biosynthetic process	GO:0003712//GO:0004402//GO:0008270	transcription cofactor activity//histone acetyltransferase activity//zinc ion binding	GO:0005634//GO:0005667//GO:0000123	nucleus//transcription factor complex//histone acetyltransferase complex	KOG1778	CREB binding protein/P300 and related TAZ Zn-finger proteins	UP	6.4139	0.02185	estscan,start:1519 end:164; minus strand
Cluster-21669.51380	3043.19	2424.43	1452.55	0	644.86	0.01	29.21	25.59	14.76	0	6.63	0	6317	255574422	XP_002528124.1	8461	0	transferase, transferring glycosyl groups, putative [Ricinus communis]>gi|223532463|gb|EEF34254.1| transferase, transferring glycosyl groups, putative [Ricinus communis]	703065241	XM_010089096.1	3849	0	Morus notabilis Callose synthase 3 partial mRNA	K11000	CALS	callose synthase	http://www.genome.jp/dbget-bin/www_bget?ko:K11000	Q9LXT9	8275	0	Callose synthase 3 OS=Arabidopsis thaliana GN=CALS3 PE=2 SV=3	PF02364//PF05401//PF09334	1,3-beta-glucan synthase component//Nodulation protein S (NodS)//tRNA synthetases class I (M)	GO:0006075//GO:0006418//GO:0009312//GO:0005982//GO:0009877//GO:0005985	(1->3)-beta-D-glucan biosynthetic process//tRNA aminoacylation for protein translation//oligosaccharide biosynthetic process//starch metabolic process//nodulation//sucrose metabolic process	GO:0000166//GO:0005524//GO:0003843//GO:0008757//GO:0004812	nucleotide binding//ATP binding//1,3-beta-D-glucan synthase activity//S-adenosylmethionine-dependent methyltransferase activity//aminoacyl-tRNA ligase activity	GO:0000148//GO:0016020	1,3-beta-D-glucan synthase complex//membrane	--	--	DOWN	-3.7016	0.00017506	estscan,start:6317 end:577; minus strand
Cluster-21669.28382	301.02	247.86	138.68	0.05	26.53	83.72	6.39	5.79	3.12	0	0.6	1.73	2998	645277990	XP_008244029.1	2730	1.6e-306	PREDICTED: protein DENND6A [Prunus mume]>gi|645277992|ref|XP_008244030.1| PREDICTED: protein DENND6A [Prunus mume]	703133354	XM_010107061.1	1392	0	Morus notabilis hypothetical protein partial mRNA	--	--	--	--	Q8IWF6	640	4.9e-65	Protein DENND6A OS=Homo sapiens GN=DENND6A PE=1 SV=1	--	--	--	--	--	--	--	--	KOG2432	Uncharacterized conserved protein	DOWN	-3.0187	0.029368	blast,frame:3 start:408 end:2471
Cluster-21669.71726	0	0	0	199	483	223	0	0	0	25.28	61.23	25.95	750	645270140	XP_008240321.1	455	2.5e-43	PREDICTED: protein YLS3 [Prunus mume]	703092926	XM_010096468.1	234	2.73135e-117	Morus notabilis hypothetical protein partial mRNA	--	--	--	--	--	--	--	--	--	--	--	--	--	--	--	--	--	--	UP	Inf	1.6337e-06	blast,frame:-2 start:719 end:99
Cluster-21669.11084	0	0	0	21.75	57.38	26.56	0	0	0	0.4	1.07	0.45	3586	675895178	YP_009049652.1	159	2.5e-08	hypothetical protein (mitochondrion) [Capsicum annuum]>gi|667751772|gb|AIG89859.1| hypothetical protein (mitochondrion) [Capsicum annuum]>gi|667751924|gb|AIG90010.1| hypothetical protein (mitochondrion) [Capsicum annuum]	556562321	KF541337.1	807	0	Asclepias syriaca mitochondrion, complete genome	--	--	--	--	--	--	--	--	--	--	--	--	--	--	--	--	--	--	UP	Inf	0.015942	estscan,start:596 end:2790
Cluster-21669.25904	142	107	35	10	10	5	37.59	31.48	10.1	2.92	2.85	1.32	477	--	--	--	--	--	--	--	--	--	--	--	--	--	--	--	--	--	--	--	--	--	--	--	--	--	--	--	--	DOWN	-3.7591	0.030749	estscan,start:1 end:204
Cluster-21669.7528	0	0	0	69.87	76.62	55.96	0	0	0	3.05	3.38	2.25	1673	224101527	XP_002312317.1	923	3e-97	peroxidase 40 family protein [Populus trichocarpa]>gi|222852137|gb|EEE89684.1| peroxidase 40 family protein [Populus trichocarpa]	703138323	XM_010108407.1	443	0	Morus notabilis Peroxidase 40 partial mRNA	K00430	E1.11.1.7	peroxidase	http://www.genome.jp/dbget-bin/www_bget?ko:K00430	O23474	800	7.7e-84	Peroxidase 40 OS=Arabidopsis thaliana GN=PER40 PE=2 SV=2	PF00141//PF01225	Peroxidase//Mur ligase family, catalytic domain	GO:0055114//GO:0009058//GO:0006979//GO:0006804	oxidation-reduction process//biosynthetic process//response to oxidative stress//obsolete peroxidase reaction	GO:0020037//GO:0004601//GO:0005524//GO:0046872	heme binding//peroxidase activity//ATP binding//metal ion binding	--	--	--	--	UP	Inf	0.00012436	blast,frame:-1 start:1616 end:1251|blast,frame:-2 start:1246 end:479
Cluster-21669.37972	1827	1887	1310	412	395	264	174.9	199.39	134.04	42.28	40.58	24.85	865	590722295	XP_007051855.1	335	2.3e-29	Remorin family protein [Theobroma cacao]>gi|508704116|gb|EOX96012.1| Remorin family protein [Theobroma cacao]	703135717	XM_010107663.1	180	3.3075e-87	Morus notabilis hypothetical protein partial mRNA	--	--	--	--	P93788	251	1.8e-20	Remorin OS=Solanum tuberosum PE=1 SV=1	--	--	--	--	--	--	--	--	--	--	DOWN	-2.5313	0.045038	blast,frame:3 start:30 end:662
Cluster-21669.47644	806.41	583.81	474.21	55.29	0	83.04	20.98	16.72	13.08	1.52	0	2.11	2493	296082869	CBI22170.3	770	2.5e-79	unnamed protein product [Vitis vinifera]	703123659	XM_010104569.1	417	0	Morus notabilis Protein IQ-DOMAIN 31 partial mRNA	--	--	--	--	Q8L4D8	466	6.1e-45	Protein IQ-DOMAIN 31 OS=Arabidopsis thaliana GN=IQD31 PE=1 SV=1	PF00612//PF08917	IQ calmodulin-binding motif//Transforming growth factor beta receptor 2 ectodomain	GO:0007178//GO:0006468//GO:0009069//GO:0016310	transmembrane receptor protein serine/threonine kinase signaling pathway//protein phosphorylation//serine family amino acid metabolic process//phosphorylation	GO:0046872//GO:0005026//GO:0005524//GO:0005515	metal ion binding//transforming growth factor beta receptor activity, type II//ATP binding//protein binding	GO:0016020	membrane	--	--	DOWN	-4.1018	7.5028e-05	blast,frame:3 start:345 end:2027
Cluster-21669.47934	3786.57	3061.05	1524.59	586.41	816.65	104.42	784.68	703.46	342.09	132.74	181.94	21.52	538	63253782	AAY35063.1	508	1.3e-49	lectin KM+ [Artocarpus integer]	--	--	--	--	--	--	--	--	--	P18670	326	2.3e-29	Agglutinin alpha chain OS=Artocarpus integer PE=1 SV=2	--	--	--	--	--	--	--	--	--	--	DOWN	-2.7267	0.015784	estscan,start:98 end:538
Cluster-21669.47936	1275.86	859.63	447.39	26.16	44.82	40.29	35.81	26.55	13.32	0.78	1.35	1.1	2330	743907562	XP_011047209.1	2153	9.8e-240	PREDICTED: endoglucanase 11-like [Populus euphratica]>gi|743907564|ref|XP_011047210.1| PREDICTED: endoglucanase 11-like [Populus euphratica]	703153258	XM_010112332.1	1089	0	Morus notabilis Endoglucanase 11 partial mRNA	--	--	--	--	O48766	2026	7.3e-226	Endoglucanase 11 OS=Arabidopsis thaliana GN=At2g32990 PE=2 SV=1	PF00759	Glycosyl hydrolase family 9	GO:0005975	carbohydrate metabolic process	GO:0004553	hydrolase activity, hydrolyzing O-glycosyl compounds	--	--	--	--	DOWN	-4.8409	6.1095e-06	blast,frame:1 start:190 end:1863
Cluster-2172.0	0	0	0	28	65	32	0	0	0	2.87	6.67	3.01	866	--	--	--	--	--	--	--	--	--	--	--	--	--	--	--	--	--	--	PF00599	Influenza Matrix protein (M2)	GO:0015992	proton transport	GO:0015078	hydrogen ion transmembrane transporter activity	GO:0055036//GO:0033644	virion membrane//host cell membrane	--	--	UP	Inf	0.0068915	estscan,start:381 end:294; minus strand
Cluster-21669.56687	3088	3792	2734	408	304	918	140.05	189.41	131.76	19.67	14.79	40.72	1540	359904133	AEV89964.1	1493	2.2e-163	leucoanthocyanidin reductase [Humulus lupulus]	694311093	XM_009357917.1	293	9.13997e-150	PREDICTED: Pyrus x bretschneideri leucoanthocyanidin reductase-like (LOC103947071), mRNA	K13081	LAR	leucoanthocyanidin reductase	http://www.genome.jp/dbget-bin/www_bget?ko:K13081	Q84V83	1198	5e-130	Leucoanthocyanidin reductase OS=Desmodium uncinatum GN=LAR PE=1 SV=1	PF01370//PF08103//PF00107	NAD dependent epimerase/dehydratase family//Uperin family//Zinc-binding dehydrogenase	GO:0055114	oxidation-reduction process	GO:0050662//GO:0003824	coenzyme binding//catalytic activity	GO:0005576	extracellular region	--	--	DOWN	-2.925	0.011204	blast,frame:-3 start:1520 end:375
Cluster-21669.58819	23.51	27.68	36.02	0	0	0	0.55	0.71	0.89	0	0	0	2743	225453885	XP_002273159.1	1723	8.4e-190	PREDICTED: flap endonuclease GEN-like 1 [Vitis vinifera]>gi|296089141|emb|CBI38844.3| unnamed protein product [Vitis vinifera]	703081572	XM_010093424.1	713	0	Morus notabilis Flap endonuclease GEN-like 1 partial mRNA	K15338	GEN1, GEN	flap endonuclease GEN	http://www.genome.jp/dbget-bin/www_bget?ko:K15338	Q9LPD2	1212	2.1e-131	Flap endonuclease GEN-like 1 OS=Arabidopsis thaliana GN=GEN1 PE=2 SV=3	PF15150//PF01367//PF00752//PF00867	Phorbol-12-myristate-13-acetate-induced//5'-3' exonuclease, C-terminal SAM fold//XPG N-terminal domain//XPG I-region	GO:0006915//GO:0006919//GO:0006281//GO:0006974//GO:0001836	apoptotic process//activation of cysteine-type endopeptidase activity involved in apoptotic process//DNA repair//cellular response to DNA damage stimulus//release of cytochrome c from mitochondria	GO:0003677//GO:0003824//GO:0004518	DNA binding//catalytic activity//nuclease activity	--	--	KOG2519	5'-3' exonuclease	DOWN	#NAME?	0.0073716	estscan,start:201 end:2421
Cluster-21669.39075	2318	2360	1764	232	285	125	175.43	196.97	142.36	18.76	23.14	9.28	1026	802754251	XP_012088673.1	1470	6.8e-161	PREDICTED: probable xyloglucan endotransglucosylase/hydrolase protein B [Jatropha curcas]>gi|643708314|gb|KDP23230.1| hypothetical protein JCGZ_23063 [Jatropha curcas]	703162116	XM_010114668.1	605	0	Morus notabilis putative xyloglucan endotransglucosylase/hydrolase protein B partial mRNA	K08235	E2.4.1.207	xyloglucan:xyloglucosyl transferase	http://www.genome.jp/dbget-bin/www_bget?ko:K08235	Q8LNZ5	1396	3.6e-153	Probable xyloglucan endotransglucosylase/hydrolase protein B OS=Phaseolus angularis GN=XTHB PE=2 SV=1	PF00722//PF06955	Glycosyl hydrolases family 16//Xyloglucan endo-transglycosylase (XET) C-terminus	GO:0005975//GO:0006073	carbohydrate metabolic process//cellular glucan metabolic process	GO:0004553//GO:0016762	hydrolase activity, hydrolyzing O-glycosyl compounds//xyloglucan:xyloglucosyl transferase activity	GO:0005618//GO:0048046	cell wall//apoplast	--	--	DOWN	-3.626	0.00027498	blast,frame:3 start:3 end:929
Cluster-21669.68237	0	0	0	593	665	0	0	0	0	5.96	6.77	0	6378	255072339	XP_002499844.1	141	5.4e-06	alpha-2 macroglobulin family-like protein [Micromonas sp. RCC299]>gi|226515106|gb|ACO61102.1| alpha-2 macroglobulin family-like protein [Micromonas sp. RCC299]	--	--	--	--	--	--	--	--	--	Q5R4N8	384	5.1e-35	Alpha-2-macroglobulin OS=Pongo abelii GN=A2M PE=2 SV=1	PF07677//PF01835//PF07678	A-macroglobulin receptor//MG2 domain//A-macroglobulin complement component	--	--	GO:0004866	endopeptidase inhibitor activity	GO:0005615//GO:0005576	extracellular space//extracellular region	KOG1366	Alpha-macroglobulin	UP	Inf	0.014337	blast,frame:2 start:29 end:6376
Cluster-25267.0	0	0	0	30	88	44	0	0	0	1.29	3.82	1.74	1694	568856998	XP_006482058.1	190	3e-12	PREDICTED: putative SWI/SNF-related matrix-associated actin-dependent regulator of chromatin subfamily A member 3-like 1-like [Citrus sinensis]	--	--	--	--	--	K15711	SMARCA3, HLTF	SWI/SNF-related matrix-associated actin-dependent regulator of chromatin subfamily A3	http://www.genome.jp/dbget-bin/www_bget?ko:K15711	Q9FF61	176	1.8e-11	Putative SWI/SNF-related matrix-associated actin-dependent regulator of chromatin subfamily A member 3-like 1 OS=Arabidopsis thaliana GN=At5g05130 PE=2 SV=1	PF09429//PF00654	WW domain binding protein 11//Voltage gated chloride channel	GO:0006821//GO:0055085//GO:0006396	chloride transport//transmembrane transport//RNA processing	GO:0005247	voltage-gated chloride channel activity	GO:0016020	membrane	--	--	UP	Inf	0.0023532	estscan,start:433 end:1555
Cluster-21669.41554	116	223	511	2564	3032	2094	5.47	11.57	25.59	128.47	153.2	96.52	1492	802574227	XP_012068726.1	1268	2.6e-137	PREDICTED: probable carboxylesterase 17 [Jatropha curcas]>gi|643733727|gb|KDP40570.1| hypothetical protein JCGZ_24569 [Jatropha curcas]	703136322	XM_010107821.1	573	0	Morus notabilis putative carboxylesterase 6 partial mRNA	--	--	--	--	Q9SX25	409	1.5e-38	Probable carboxylesterase 6 OS=Arabidopsis thaliana GN=CXE6 PE=2 SV=1	PF01738//PF07859//PF00326//PF12740	Dienelactone hydrolase family//alpha/beta hydrolase fold//Prolyl oligopeptidase family//Chlorophyllase enzyme	GO:0006508//GO:0015994//GO:0015996//GO:0008152	proteolysis//chlorophyll metabolic process//chlorophyll catabolic process//metabolic process	GO:0016787//GO:0047746//GO:0008236	hydrolase activity//chlorophyllase activity//serine-type peptidase activity	--	--	--	--	UP	2.7785	0.014351	blast,frame:2 start:17 end:1141
Cluster-21669.50832	290.36	272.75	92.34	10.98	5	34.79	6.72	6.95	2.27	0.27	0.12	0.79	2769	596016296	XP_007218863.1	1714	9.4e-189	hypothetical protein PRUPE_ppa002893mg [Prunus persica]>gi|462415325|gb|EMJ20062.1| hypothetical protein PRUPE_ppa002893mg [Prunus persica]	645252846	XM_008234086.1	295	1.28268e-150	PREDICTED: Prunus mume protein ECERIFERUM 1-like (LOC103331464), partial mRNA	K15404	K15404, CER1	aldehyde decarbonylase	http://www.genome.jp/dbget-bin/www_bget?ko:K15404	F4HVY0	1495	3.3e-164	Protein ECERIFERUM 1 OS=Arabidopsis thaliana GN=CER1 PE=1 SV=1	PF04116	Fatty acid hydroxylase superfamily	GO:0006633//GO:0055114	fatty acid biosynthetic process//oxidation-reduction process	GO:0016491//GO:0005506	oxidoreductase activity//iron ion binding	--	--	--	--	DOWN	-4.0274	0.0021117	blast,frame:2 start:1049 end:2500
Cluster-21669.40566	505	452	328	57	49	24	170.87	170.48	121.99	21.54	17.85	8.19	429	--	--	--	--	--	--	--	--	--	--	--	--	--	--	--	--	--	--	--	--	--	--	--	--	--	--	--	--	DOWN	-3.5911	0.0010176	estscan,start:290 end:146; minus strand
Cluster-21669.70901	0	0	0	19	45	27	0	0	0	4.13	9.65	5.35	549	--	--	--	--	--	--	--	--	--	--	--	--	--	--	--	--	--	--	--	--	--	--	--	--	--	--	--	--	UP	Inf	0.038113	estscan,start:424 end:128; minus strand
Cluster-21669.33645	85.11	112.76	198.81	0	0	0	1.36	1.98	3.36	0	0	0	3898	595840990	XP_007208125.1	4323	0	hypothetical protein PRUPE_ppa000595mg [Prunus persica]>gi|462403767|gb|EMJ09324.1| hypothetical protein PRUPE_ppa000595mg [Prunus persica]	703101914	XM_010099011.1	1350	0	Morus notabilis FACT complex subunit SPT16 partial mRNA	--	--	--	--	Q8H6B1	3621	0	FACT complex subunit SPT16 OS=Zea mays GN=SPT16 PE=2 SV=1	PF01515	Phosphate acetyl/butaryl transferase	GO:0008152	metabolic process	GO:0016746	transferase activity, transferring acyl groups	--	--	KOG1189	Global transcriptional regulator, cell division control protein	DOWN	#NAME?	1.323e-05	blast,frame:3 start:405 end:3638
Cluster-21669.44096	1215	898	466	154	139	171	48.79	39.71	19.87	6.57	5.99	6.71	1706	657999930	XP_008392400.1	783	5.2e-81	PREDICTED: LOW QUALITY PROTEIN: uncharacterized protein At3g28850 [Malus domestica]	--	--	--	--	--	K17479	GRXCR1	glutaredoxin domain-containing cysteine-rich protein 1	http://www.genome.jp/dbget-bin/www_bget?ko:K17479	Q9LH89	427	1.4e-40	Uncharacterized protein At3g28850 OS=Arabidopsis thaliana GN=At3g28850 PE=3 SV=1	PF00462	Glutaredoxin	GO:0045454//GO:0006118	cell redox homeostasis//obsolete electron transport	GO:0009055//GO:0015035	electron carrier activity//protein disulfide oxidoreductase activity	--	--	--	--	DOWN	-2.7722	0.020647	blast,frame:-2 start:1555 end:356
Cluster-21669.42873	376	327	183	76	37	44	14.06	13.46	7.27	3.02	1.48	1.61	1813	225458165	XP_002281033.1	1454	8.7e-159	PREDICTED: BEL1-like homeodomain protein 11 [Vitis vinifera]>gi|731429686|ref|XP_010664732.1| PREDICTED: BEL1-like homeodomain protein 11 [Vitis vinifera]>gi|302142555|emb|CBI19758.3| unnamed protein product [Vitis vinifera]	703151054	XM_010111716.1	862	0	Morus notabilis BEL1-like homeodomain protein 11 partial mRNA	--	--	--	--	Q1PFD1	780	1.7e-81	BEL1-like homeodomain protein 11 OS=Arabidopsis thaliana GN=BLH11 PE=2 SV=1	PF00046//PF05920	Homeobox domain//Homeobox KN domain	GO:0006355	regulation of transcription, DNA-templated	GO:0003677	DNA binding	--	--	--	--	DOWN	-2.7793	0.036651	blast,frame:-2 start:1767 end:139
Cluster-21669.29561	58	61	105	3	1	11	6.85	7.96	13.29	0.38	0.13	1.28	750	697134460	XP_009621281.1	848	6.7e-89	PREDICTED: metal tolerance protein 4-like isoform X2 [Nicotiana tomentosiformis]	703122415	XM_010104266.1	420	0	Morus notabilis Metal tolerance protein 4 partial mRNA	--	--	--	--	Q10PP8	817	3.7e-86	Metal tolerance protein 4 OS=Oryza sativa subsp. japonica GN=MTP4 PE=2 SV=1	PF01545	Cation efflux family	GO:0006812//GO:0055085	cation transport//transmembrane transport	GO:0008324	cation transmembrane transporter activity	GO:0016021	integral component of membrane	--	--	DOWN	-4.3403	0.008612	estscan,start:750 end:232; minus strand
Cluster-4446.1	0	0	0	30	55	19	0	0	0	9.1	16.25	5.23	469	--	--	--	--	--	--	--	--	--	--	--	--	--	--	--	--	--	--	--	--	--	--	--	--	--	--	--	--	UP	Inf	0.017376	--
Cluster-21669.38195	97.88	93.37	126	19	4	13.04	7.84	8.24	10.76	1.63	0.34	1.02	984	590584189	XP_007015108.1	966	1.8e-102	ABC-2 type transporter family protein isoform 1 [Theobroma cacao]>gi|590584193|ref|XP_007015109.1| ABC-2 type transporter family protein isoform 1 [Theobroma cacao]>gi|508785471|gb|EOY32727.1| ABC-2 type transporter family protein isoform 1 [Theobroma cacao]>gi|508785472|gb|EOY32728.1| ABC-2 type transporter family protein isoform 1 [Theobroma cacao]	703121600	XM_010104069.1	508	0	Morus notabilis ABC transporter G family member 15 partial mRNA	--	--	--	--	Q8RWI9	893	7.4e-95	ABC transporter G family member 15 OS=Arabidopsis thaliana GN=ABCG15 PE=2 SV=2	PF07728//PF00005//PF00910//PF13304//PF02224//PF01926//PF03193//PF03266//PF00931//PF01637	AAA domain (dynein-related subfamily)//ABC transporter//RNA helicase//AAA domain, putative AbiEii toxin, Type IV TA system//Cytidylate kinase//50S ribosome-binding GTPase//Protein of unknown function, DUF258//NTPase//NB-ARC domain//Archaeal ATPase	GO:0006139//GO:0006206	nucleobase-containing compound metabolic process//pyrimidine nucleobase metabolic process	GO:0004127//GO:0003924//GO:0003723//GO:0043531//GO:0003724//GO:0005524//GO:0005525//GO:0098519//GO:0016887	cytidylate kinase activity//GTPase activity//RNA binding//ADP binding//RNA helicase activity//ATP binding//GTP binding//nucleotide phosphatase activity, acting on free nucleotides//ATPase activity	--	--	--	--	DOWN	-3.4807	0.02274	blast,frame:-1 start:777 end:1
Cluster-21669.68079	0	0	0	27	80	32	0	0	0	3.1	9.19	3.37	801	--	--	--	--	--	--	--	--	--	--	--	--	--	--	--	--	--	--	--	--	--	--	--	--	--	--	--	--	UP	Inf	0.015784	--
Cluster-21669.7527	0	0	0	309.45	554.5	115	0	0	0	14.54	26.29	4.97	1573	470120271	XP_004296229.1	1135	7.4e-122	PREDICTED: peroxidase 40 [Fragaria vesca subsp. vesca]	703138323	XM_010108407.1	568	0	Morus notabilis Peroxidase 40 partial mRNA	K00430	E1.11.1.7	peroxidase	http://www.genome.jp/dbget-bin/www_bget?ko:K00430	O23474	990	6.7e-106	Peroxidase 40 OS=Arabidopsis thaliana GN=PER40 PE=2 SV=2	PF01225//PF00141	Mur ligase family, catalytic domain//Peroxidase	GO:0055114//GO:0006979//GO:0009058//GO:0006804	oxidation-reduction process//response to oxidative stress//biosynthetic process//obsolete peroxidase reaction	GO:0004601//GO:0020037//GO:0005524	peroxidase activity//heme binding//ATP binding	--	--	--	--	UP	Inf	0.0004329	blast,frame:-1 start:1516 end:479
Cluster-21669.11456	29.83	29.89	49.26	318.97	548.63	369.55	0.99	1.09	1.73	11.19	19.45	11.93	2017	470134570	XP_004303121.1	1700	2.9e-187	PREDICTED: cytochrome P450 CYP749A22-like [Fragaria vesca subsp. vesca]	703081183	XM_010093318.1	685	0	Morus notabilis Cytochrome P450 734A1 partial mRNA	K15639	CYP734A1, BAS1	PHYB activation tagged suppressor 1	http://www.genome.jp/dbget-bin/www_bget?ko:K15639	H2DH17	1523	1.3e-167	Cytochrome P450 CYP749A22 OS=Panax ginseng PE=2 SV=1	PF02468//PF00067	Photosystem II reaction centre N protein (psbN)//Cytochrome P450	GO:0055114//GO:0015979	oxidation-reduction process//photosynthesis	GO:0020037//GO:0005506//GO:0016705	heme binding//iron ion binding//oxidoreductase activity, acting on paired donors, with incorporation or reduction of molecular oxygen	GO:0016020//GO:0009523//GO:0009539	membrane//photosystem II//photosystem II reaction center	--	--	UP	3.1388	0.010196	blast,frame:-1 start:1825 end:173
Cluster-21669.44633	556.79	458.64	294.97	75.05	66.79	102.57	33.13	30.07	18.68	4.76	4.26	5.98	1235	224078830	XP_002305644.1	835	3.5e-87	hypothetical protein POPTR_0004s03220g [Populus trichocarpa]>gi|159025731|emb|CAN88866.1| D6-type cyclin [Populus trichocarpa]>gi|222848608|gb|EEE86155.1| hypothetical protein POPTR_0004s03220g [Populus trichocarpa]	--	--	--	--	--	K18812	CYCD6	cyclin D6, plant	http://www.genome.jp/dbget-bin/www_bget?ko:K18812	Q9ZR04	430	4.5e-41	Putative cyclin-D6-1 OS=Arabidopsis thaliana GN=CYCD6-1 PE=3 SV=1	PF02984	Cyclin, C-terminal domain	--	--	--	--	GO:0005634	nucleus	--	--	DOWN	-2.74	0.035588	blast,frame:1 start:55 end:1032
Cluster-21669.44631	479	580	311	140	81	49	91.45	122.71	64.17	29.11	16.62	9.29	562	353333346	AEQ93254.1	321	6.4e-28	polygalacturonase inhibiting protein [Prunus persica]	--	--	--	--	--	--	--	--	--	A7PW81	307	3.8e-27	Polygalacturonase inhibitor OS=Vitis vinifera GN=pgip PE=1 SV=1	--	--	--	--	--	--	--	--	--	--	DOWN	-2.6185	0.04517	estscan,start:275 end:562
Cluster-21669.38943	0	0	0	42.2	103.87	229.27	0	0	0	0.35	0.87	1.74	7715	645215128	XP_008219029.1	6676	0	PREDICTED: TATA-binding protein-associated factor BTAF1 [Prunus mume]	645215127	XM_008220807.1	1931	0	PREDICTED: Prunus mume TATA-binding protein-associated factor BTAF1 (LOC103319262), mRNA	K15192	BTAF1, MOT1	TATA-binding protein-associated factor	http://www.genome.jp/dbget-bin/www_bget?ko:K15192	B5BT18	5629	0	TATA-binding protein-associated factor BTAF1 OS=Arabidopsis thaliana GN=BTAF1 PE=1 SV=1	PF10541//PF05578//PF07571//PF02985//PF01805//PF00176//PF07127//PF04851	Nuclear envelope localisation domain//Pestivirus NS3 polyprotein peptidase S31//TAF6 C-terminal HEAT repeat domain//HEAT repeat//Surp module//SNF2 family N-terminal domain//Late nodulin protein//Type III restriction enzyme, res subunit	GO:0009878//GO:0051090//GO:0006396	nodule morphogenesis//regulation of sequence-specific DNA binding transcription factor activity//RNA processing	GO:0046872//GO:0004252//GO:0003723//GO:0016787//GO:0005524//GO:0005515//GO:0003677	metal ion binding//serine-type endopeptidase activity//RNA binding//hydrolase activity//ATP binding//protein binding//DNA binding	GO:0005634//GO:0016021	nucleus//integral component of membrane	KOG0392	SNF2 family DNA-dependent ATPase domain-containing protein	UP	Inf	0.0058592	blast,frame:1 start:499 end:6294|blast,frame:3 start:6867 end:7451
Cluster-21669.42213	4397.89	3732.87	5787.64	790.56	663.85	1197.44	112.72	105.28	157.27	21.47	18.24	29.96	2527	593689158	XP_007145198.1	1896	6.7e-210	hypothetical protein PHAVU_007G218500g [Phaseolus vulgaris]>gi|561018388|gb|ESW17192.1| hypothetical protein PHAVU_007G218500g [Phaseolus vulgaris]	703068685	XM_010090002.1	382	0	Morus notabilis putative pectinesterase/pectinesterase inhibitor 39 partial mRNA	K01051	E3.1.1.11	pectinesterase	http://www.genome.jp/dbget-bin/www_bget?ko:K01051	P83947	1409	2.8e-154	Pectinesterase/pectinesterase inhibitor OS=Ficus pumila var. awkeotsang PE=1 SV=1	PF04043//PF01095	Plant invertase/pectin methylesterase inhibitor//Pectinesterase	GO:0005982//GO:0042545//GO:0005985	starch metabolic process//cell wall modification//sucrose metabolic process	GO:0004857//GO:0030599	enzyme inhibitor activity//pectinesterase activity	GO:0005618	cell wall	--	--	DOWN	-2.7678	0.02185	blast,frame:-3 start:1859 end:63
Cluster-21669.49086	97.48	64	50.14	7	5	1.06	3.88	2.8	2.12	0.3	0.21	0.04	1720	802674069	XP_012081685.1	1485	2.1e-162	PREDICTED: UDP-glycosyltransferase 91A1-like [Jatropha curcas]>gi|643718584|gb|KDP29778.1| hypothetical protein JCGZ_18713 [Jatropha curcas]	694365920	XM_009363448.1	62	2.64363e-21	PREDICTED: Pyrus x bretschneideri UDP-glycosyltransferase 91C1-like (LOC103951952), mRNA	--	--	--	--	Q940V3	1307	1.3e-142	UDP-glycosyltransferase 91A1 OS=Arabidopsis thaliana GN=UGT91A1 PE=2 SV=1	PF04101//PF00201//PF03033	Glycosyltransferase family 28 C-terminal domain//UDP-glucoronosyl and UDP-glucosyl transferase//Glycosyltransferase family 28 N-terminal domain	GO:0005975//GO:0030259//GO:0008152	carbohydrate metabolic process//lipid glycosylation//metabolic process	GO:0016758	transferase activity, transferring hexosyl groups	--	--	--	--	DOWN	-4.2766	0.008612	blast,frame:3 start:156 end:1562
Cluster-21669.43015	4572	4079	2589	531	263	311	314.87	309.71	189.99	39.03	19.43	21	1102	--	--	--	--	--	--	--	--	--	--	--	--	--	--	--	--	--	--	PF00879	Defensin propeptide	GO:0006952	defense response	--	--	--	--	--	--	DOWN	-3.6364	0.00022997	estscan,start:203 end:481
Cluster-11713.0	81	45	42	6	4	3	2.64	1.62	1.46	0.21	0.14	0.1	2039	657952558	XP_008358049.1	2640	2.9e-296	PREDICTED: laccase-17-like [Malus domestica]	703086398	XM_010094691.1	1099	0	Morus notabilis hypothetical protein partial mRNA	K05909	E1.10.3.2	laccase	http://www.genome.jp/dbget-bin/www_bget?ko:K05909	Q9FJD5	2407	4.3e-270	Laccase-17 OS=Arabidopsis thaliana GN=LAC17 PE=2 SV=1	PF07731//PF00394//PF07732	Multicopper oxidase//Multicopper oxidase//Multicopper oxidase	GO:0055114	oxidation-reduction process	GO:0016491//GO:0005507	oxidoreductase activity//copper ion binding	--	--	--	--	DOWN	-3.9767	0.037068	blast,frame:3 start:3 end:1766
Cluster-21669.73244	0	1	0	64	42	47	0	0.04	0	2.59	1.72	1.75	1783	645254736	XP_008233175.1	2211	1.4e-246	PREDICTED: cytochrome P450 703A2 [Prunus mume]	703114725	XM_010102427.1	1026	0	Morus notabilis Flavonoid 3'-monooxygenase partial mRNA	--	--	--	--	Q9LNJ4	1980	1.2e-220	Cytochrome P450 703A2 OS=Arabidopsis thaliana GN=CYP703A2 PE=2 SV=1	PF00067	Cytochrome P450	GO:0055114	oxidation-reduction process	GO:0020037//GO:0005506//GO:0016705	heme binding//iron ion binding//oxidoreductase activity, acting on paired donors, with incorporation or reduction of molecular oxygen	--	--	--	--	UP	6.9932	0.0054696	blast,frame:2 start:71 end:1669
Cluster-21669.67328	4.56	9.24	46.07	210.78	312.93	217.44	0.18	0.39	1.89	8.67	13	8.23	1759	694436573	XP_009345379.1	1529	1.7e-167	PREDICTED: uncharacterized protein LOC103937184 isoform X2 [Pyrus x bretschneideri]	703110542	XM_010101316.1	819	0	Morus notabilis hypothetical protein partial mRNA	K03834	tyrP	tyrosine-specific transport protein	http://www.genome.jp/dbget-bin/www_bget?ko:K03834	P44614	135	1e-06	Tryptophan-specific transport protein OS=Haemophilus influenzae (strain ATCC 51907 / DSM 11121 / KW20 / Rd) GN=mtr PE=3 SV=1	PF02990//PF03222	Endomembrane protein 70//Tryptophan/tyrosine permease family	GO:0003333	amino acid transmembrane transport	--	--	GO:0016021	integral component of membrane	--	--	UP	3.182	0.013163	blast,frame:2 start:2 end:1396
Cluster-21669.53695	553.35	528.91	418.96	46.24	128.91	36.08	14.76	15.53	11.85	1.31	3.69	0.94	2438	359492019	XP_002284916.2	1681	5.6e-185	PREDICTED: uncharacterized acetyltransferase At3g50280-like [Vitis vinifera]	703142897	XM_010109571.1	671	0	Morus notabilis putative acetyltransferase partial mRNA	--	--	--	--	Q9SND9	678	1.6e-69	Uncharacterized acetyltransferase At3g50280 OS=Arabidopsis thaliana GN=At3g50280 PE=3 SV=1	PF02458//PF03211	Transferase family//Pectate lyase	--	--	GO:0016747//GO:0030570	transferase activity, transferring acyl groups other than amino-acyl groups//pectate lyase activity	GO:0005576	extracellular region	--	--	DOWN	-3.1374	0.0077896	blast,frame:-3 start:1776 end:328
Cluster-21669.41525	38137	27039	12039	4691	3230	1593	3992.56	3125.66	1348.56	527.25	362.98	164.13	813	566167068	XP_006384555.1	534	1.9e-52	hypothetical protein POPTR_0004s17590g [Populus trichocarpa]>gi|550341250|gb|ERP62352.1| hypothetical protein POPTR_0004s17590g [Populus trichocarpa]	703076235	XM_010091988.1	320	4.63303e-165	Morus notabilis hypothetical protein partial mRNA	--	--	--	--	Q9T0I5	384	6.5e-36	Proline-rich protein 4 OS=Arabidopsis thaliana GN=PRP4 PE=2 SV=1	PF14991	Protein melan-A	--	--	--	--	GO:0042470	melanosome	--	--	DOWN	-3.2711	0.008612	blast,frame:1 start:40 end:813
Cluster-21669.52567	0	0	0	342.49	413.85	0	0	0	0	4.55	5.57	0	4888	596136302	XP_007222344.1	1981	1.8e-219	hypothetical protein PRUPE_ppa004800mg [Prunus persica]>gi|462419280|gb|EMJ23543.1| hypothetical protein PRUPE_ppa004800mg [Prunus persica]	703105687	XM_010100006.1	996	0	Morus notabilis Sucrose nonfermenting 4-like protein partial mRNA	--	--	--	--	Q944A6	1566	3.4e-172	Sucrose nonfermenting 4-like protein OS=Arabidopsis thaliana GN=SNF4 PE=1 SV=1	PF00481//PF07228	Protein phosphatase 2C//Stage II sporulation protein E (SpoIIE)	--	--	GO:0003824	catalytic activity	--	--	--	--	UP	Inf	0.028338	blast,frame:2 start:2492 end:4141
Cluster-21669.33099	37.65	51.75	28.29	0	0	0	1.66	2.52	1.33	0	0	0	1575	596292851	XP_007226570.1	1056	1.1e-112	hypothetical protein PRUPE_ppa024322mg [Prunus persica]>gi|462423506|gb|EMJ27769.1| hypothetical protein PRUPE_ppa024322mg [Prunus persica]	703102609	XM_010099208.1	611	0	Morus notabilis U11/U12 small nuclear ribonucleoprotein 35 kDa protein partial mRNA	K13155	SNRNP35	U11/U12 small nuclear ribonucleoprotein 35 kDa protein	http://www.genome.jp/dbget-bin/www_bget?ko:K13155	Q8VY74	873	2.5e-92	U11/U12 small nuclear ribonucleoprotein 35 kDa protein OS=Arabidopsis thaliana GN=SNRNP35 PE=1 SV=1	PF00833//PF00076	Ribosomal S17//RNA recognition motif. (a.k.a. RRM, RBD, or RNP domain)	GO:0006412//GO:0042254	translation//ribosome biogenesis	GO:0003676//GO:0003735	nucleic acid binding//structural constituent of ribosome	GO:0005840//GO:0005622	ribosome//intracellular	KOG0113	U1 small nuclear ribonucleoprotein (RRM superfamily)	DOWN	#NAME?	0.00073702	estscan,start:293 end:1321
Cluster-21669.43026	1467.59	978.14	541.35	294.25	195.13	132.67	33.82	24.8	13.22	7.18	4.82	2.98	2782	645279173	XP_008244583.1	1000	5.9e-106	PREDICTED: two-pore potassium channel 1 [Prunus mume]	703069276	XM_010090157.1	517	0	Morus notabilis Calcium-activated outward-rectifying potassium channel 1 partial mRNA	K05389	KCNKF	potassium channel subfamily K, other eukaryote	http://www.genome.jp/dbget-bin/www_bget?ko:K05389	Q8LBL1	859	1.8e-90	Two-pore potassium channel 1 OS=Arabidopsis thaliana GN=TPK1 PE=1 SV=2	PF02293//PF00520//PF04973//PF05745//PF04043//PF00060	AmiS/UreI family transporter//Ion transport protein//Nicotinamide mononucleotide transporter//Chlamydia 15 kDa cysteine-rich outer membrane protein (CRPA)//Plant invertase/pectin methylesterase inhibitor//Ligand-gated ion channel	GO:0007268//GO:0006811//GO:0006810//GO:0007165//GO:0055085//GO:0034258	synaptic transmission//ion transport//transport//signal transduction//transmembrane transport//nicotinamide riboside transport	GO:0004970//GO:0004857//GO:0034257//GO:0005216	ionotropic glutamate receptor activity//enzyme inhibitor activity//nicotinamide riboside transmembrane transporter activity//ion channel activity	GO:0016020//GO:0019867	membrane//outer membrane	--	--	DOWN	-2.5282	0.043531	blast,frame:-2 start:2673 end:1723
Cluster-21669.1937	0	0	0	43	22.59	42	0	0	0	0.74	0.39	0.66	3851	--	--	--	--	--	--	--	--	--	--	--	--	--	--	--	--	--	--	PF05680//PF05531	ATP synthase E chain//Nucleopolyhedrovirus P10 protein	GO:0015992//GO:0015986	proton transport//ATP synthesis coupled proton transport	GO:0015078	hydrogen ion transmembrane transporter activity	GO:0019028//GO:0000276	viral capsid//mitochondrial proton-transporting ATP synthase complex, coupling factor F(o)	--	--	UP	Inf	0.015111	estscan,start:3851 end:48; minus strand
Cluster-21669.43978	1095.67	1210.46	519.35	199.84	158.24	145.64	62.32	75.87	31.43	12.11	9.65	8.11	1280	848855488	XP_012852580.1	1311	2.3e-142	PREDICTED: probable galacturonosyltransferase-like 1 [Erythranthe guttatus]	703109650	XM_010101051.1	685	0	Morus notabilis putative galacturonosyltransferase-like 2 partial mRNA	--	--	--	--	Q9LN68	1222	6.8e-133	Probable galacturonosyltransferase-like 1 OS=Arabidopsis thaliana GN=GATL1 PE=2 SV=1	PF13762//PF01501	Mitochondrial splicing apparatus component//Glycosyl transferase family 8	GO:0000372	Group I intron splicing	GO:0016757	transferase activity, transferring glycosyl groups	GO:0030529	intracellular ribonucleoprotein complex	--	--	DOWN	-2.7736	0.019072	blast,frame:2 start:80 end:1216
Cluster-21669.4470	98	106	169	20	7	22	9.52	11.37	17.56	2.08	0.73	2.1	856	255561767	XP_002521893.1	402	4e-37	lipid binding protein, putative [Ricinus communis]>gi|223538931|gb|EEF40529.1| lipid binding protein, putative [Ricinus communis]	--	--	--	--	--	--	--	--	--	--	--	--	--	--	--	--	--	--	--	--	--	--	--	DOWN	-3.3071	0.029287	blast,frame:3 start:237 end:602
Cluster-21669.16499	0	0	30.1	131.76	82.69	179.87	0	0	1.21	5.28	3.34	6.63	1800	--	--	--	--	--	--	--	--	--	--	--	--	--	--	--	--	--	--	--	--	--	--	--	--	--	--	--	--	UP	3.2008	0.032355	estscan,start:1800 end:1; minus strand
Cluster-21669.27123	42	38	26	327	420	190	2.51	2.5	1.65	20.82	26.92	11.12	1231	643721161	KDP31425.1	192	1.3e-12	hypothetical protein JCGZ_11801 [Jatropha curcas]	--	--	--	--	--	--	--	--	--	--	--	--	--	--	--	--	--	--	--	--	--	--	--	UP	2.8516	0.04517	blast,frame:-3 start:1040 end:177
Cluster-21669.72103	0	0	0	188	354	194	0	0	0	24.97	46.88	23.59	729	643737323	KDP43435.1	380	1.2e-34	hypothetical protein JCGZ_16722 [Jatropha curcas]	703122685	XM_010104330.1	198	2.72734e-97	Morus notabilis hypothetical protein partial mRNA	--	--	--	--	--	--	--	--	--	--	--	--	--	--	--	--	--	--	UP	Inf	3.0698e-11	blast,frame:1 start:22 end:447
Cluster-21669.11457	0	10.11	9.22	84.74	110.46	126.85	0	1.56	1.38	12.78	16.56	17.49	674	470122361	XP_004297211.1	538	5.3e-53	PREDICTED: cytochrome P450 CYP749A22-like [Fragaria vesca subsp. vesca]	--	--	--	--	--	K15639	CYP734A1, BAS1	PHYB activation tagged suppressor 1	http://www.genome.jp/dbget-bin/www_bget?ko:K15639	H2DH17	493	1.2e-48	Cytochrome P450 CYP749A22 OS=Panax ginseng PE=2 SV=1	PF00067//PF02468	Cytochrome P450//Photosystem II reaction centre N protein (psbN)	GO:0015979//GO:0055114	photosynthesis//oxidation-reduction process	GO:0005506//GO:0016705//GO:0020037	iron ion binding//oxidoreductase activity, acting on paired donors, with incorporation or reduction of molecular oxygen//heme binding	GO:0009539//GO:0009523//GO:0016020	photosystem II reaction center//photosystem II//membrane	--	--	UP	3.6834	0.02185	blast,frame:-2 start:613 end:173
Cluster-21669.9922	0	0	2	96	180	37	0	0	0.16	7.79	14.67	2.76	1023	596224017	XP_007224112.1	620	2.5e-62	hypothetical protein PRUPE_ppa015668mg [Prunus persica]>gi|462421048|gb|EMJ25311.1| hypothetical protein PRUPE_ppa015668mg [Prunus persica]	703113707	XM_010102151.1	491	0	Morus notabilis hypothetical protein partial mRNA	--	--	--	--	Q0WNR2	437	5.8e-42	Transcription factor bHLH90 OS=Arabidopsis thaliana GN=BHLH90 PE=2 SV=1	PF00010	Helix-loop-helix DNA-binding domain	--	--	GO:0046983	protein dimerization activity	--	--	--	--	UP	6.818	0.03324	estscan,start:75 end:1023
Cluster-21669.71140	0	0	0	170	442	81	0	0	0	19.46	50.58	8.5	803	645218583	XP_008231365.1	439	1.9e-41	PREDICTED: lamin-like protein [Prunus mume]	703089448	XM_010095502.1	230	4.90883e-115	Morus notabilis Lamin-like protein partial mRNA	--	--	--	--	Q39131	259	2e-21	Lamin-like protein OS=Arabidopsis thaliana GN=At5g15350 PE=1 SV=1	PF02298//PF00127	Plastocyanin-like domain//Copper binding proteins, plastocyanin/azurin family	GO:0006118	obsolete electron transport	GO:0009055//GO:0005507	electron carrier activity//copper ion binding	--	--	--	--	UP	Inf	0.015818	blast,frame:2 start:113 end:664
Cluster-21669.28793	7.65	33.27	22.34	0	0	0	0.34	1.62	1.05	0	0	0	1572	255577344	XP_002529552.1	933	1.9e-98	conserved hypothetical protein [Ricinus communis]>gi|223530964|gb|EEF32821.1| conserved hypothetical protein [Ricinus communis]	703081556	XM_010093420.1	267	2.65096e-135	Morus notabilis Chaperone protein DnaJ partial mRNA	--	--	--	--	--	--	--	--	PF09020	YopE, N terminal	GO:0050765	negative regulation of phagocytosis	--	--	--	--	--	--	DOWN	#NAME?	0.045153	estscan,start:1546 end:209; minus strand
Cluster-21669.70917	0	0	0	25	25	47.99	0	0	0	0.42	0.43	0.74	3918	302806759	XP_002985111.1	601	1.5e-59	hypothetical protein SELMODRAFT_157069 [Selaginella moellendorffii]>gi|300147321|gb|EFJ13986.1| hypothetical protein SELMODRAFT_157069 [Selaginella moellendorffii]	--	--	--	--	--	K01904	4CL	4-coumarate--CoA ligase	http://www.genome.jp/dbget-bin/www_bget?ko:K01904	Q42982	547	3.9e-54	Probable 4-coumarate--CoA ligase 2 OS=Oryza sativa subsp. japonica GN=4CL2 PE=2 SV=2	PF00172//PF07525//PF04082//PF00501	Fungal Zn(2)-Cys(6) binuclear cluster domain//SOCS box//Fungal specific transcription factor domain//AMP-binding enzyme	GO:0006355//GO:0006351//GO:0008152//GO:0035556	regulation of transcription, DNA-templated//transcription, DNA-templated//metabolic process//intracellular signal transduction	GO:0000981//GO:0003677//GO:0003824//GO:0008270	RNA polymerase II transcription factor activity, sequence-specific DNA binding//DNA binding//catalytic activity//zinc ion binding	GO:0005634	nucleus	--	--	UP	Inf	0.026847	blast,frame:3 start:3 end:902
Cluster-21669.41687	5947.76	5205.31	1995.22	493.41	502.65	616.66	326.51	314.85	116.52	28.84	29.6	33.14	1317	702465880	XP_010029307.1	1090	1e-116	PREDICTED: expansin-A10-like [Eucalyptus grandis]>gi|629089951|gb|KCW56204.1| hypothetical protein EUGRSUZ_I01954 [Eucalyptus grandis]	703068050	XM_010089835.1	488	0	Morus notabilis hypothetical protein partial mRNA	--	--	--	--	Q9LDR9	974	4e-104	Expansin-A10 OS=Arabidopsis thaliana GN=EXPA10 PE=2 SV=1	--	--	--	--	--	--	--	--	--	--	DOWN	-3.3226	0.0030585	blast,frame:-2 start:1127 end:300
Cluster-21669.18841	130	246	94	36	4	27	7.13	14.87	5.48	2.1	0.24	1.45	1318	--	--	--	--	--	--	--	--	--	--	--	--	--	--	Q44297	269	2.3e-22	Opine dehydrogenase OS=Arthrobacter sp. (strain 1C) GN=odh PE=1 SV=1	PF00070//PF01266//PF02317//PF01210//PF07992//PF01134//PF02737//PF02558	Pyridine nucleotide-disulphide oxidoreductase//FAD dependent oxidoreductase//NAD/NADP octopine/nopaline dehydrogenase, alpha-helical domain//NAD-dependent glycerol-3-phosphate dehydrogenase N-terminus//Pyridine nucleotide-disulphide oxidoreductase//Glucose inhibited division protein A//3-hydroxyacyl-CoA dehydrogenase, NAD binding domain//Ketopantoate reductase PanE/ApbA	GO:0015940//GO:0046168//GO:0006568//GO:0018874//GO:0006631//GO:0006554//GO:0006633//GO:0006550//GO:0006552//GO:0008033//GO:0055114//GO:0006574	pantothenate biosynthetic process//glycerol-3-phosphate catabolic process//tryptophan metabolic process//benzoate metabolic process//fatty acid metabolic process//lysine catabolic process//fatty acid biosynthetic process//isoleucine catabolic process//leucine catabolic process//tRNA processing//oxidation-reduction process//valine catabolic process	GO:0016616//GO:0016491//GO:0050662//GO:0008677//GO:0003857//GO:0051287//GO:0050660	oxidoreductase activity, acting on the CH-OH group of donors, NAD or NADP as acceptor//oxidoreductase activity//coenzyme binding//2-dehydropantoate 2-reductase activity//3-hydroxyacyl-CoA dehydrogenase activity//NAD binding//flavin adenine dinucleotide binding	--	--	--	--	DOWN	-3.1131	0.042739	blast,frame:-2 start:1230 end:82
Cluster-21669.42179	2566	1615	1139	405	357	338	175.06	121.47	82.79	29.49	26.13	22.61	1110	470120369	XP_004296276.1	1039	7e-111	PREDICTED: fasciclin-like arabinogalactan protein 16 [Fragaria vesca subsp. vesca]	703077169	XM_010092220.1	571	0	Morus notabilis hypothetical protein partial mRNA	--	--	--	--	Q66GR0	935	1.1e-99	Fasciclin-like arabinogalactan protein 17 OS=Arabidopsis thaliana GN=FLA17 PE=2 SV=1	--	--	--	--	--	--	--	--	--	--	DOWN	-2.5676	0.03753	blast,frame:-1 start:1110 end:1
Cluster-21669.44107	2065	1696	1112	314	263	435	67.38	60.92	38.5	10.87	9.2	13.87	2040	802779123	XP_012091324.1	2419	1.2e-270	PREDICTED: L-ascorbate oxidase homolog [Jatropha curcas]>gi|643703669|gb|KDP20733.1| hypothetical protein JCGZ_21204 [Jatropha curcas]	703109071	XM_010100895.1	938	0	Morus notabilis L-ascorbate oxidase-like protein partial mRNA	--	--	--	--	Q00624	1473	8.6e-162	L-ascorbate oxidase homolog OS=Brassica napus GN=Bp10 PE=2 SV=1	PF00394//PF07731//PF07732	Multicopper oxidase//Multicopper oxidase//Multicopper oxidase	GO:0055114	oxidation-reduction process	GO:0016491//GO:0005507	oxidoreductase activity//copper ion binding	--	--	--	--	DOWN	-2.5896	0.038383	blast,frame:1 start:97 end:1746
Cluster-21669.21818	78	127	20	1014	769	469	9.66	17.38	2.66	135.27	102.27	57.28	727	--	--	--	--	--	702066570	FO905650.1	40	1.84588e-09	Leptosphaeria biglobosa brassicae b35_scaffold00014 complete sequence	--	--	--	--	--	--	--	--	PF00944	Alphavirus core protein	GO:0006508	proteolysis	GO:0004252	serine-type endopeptidase activity	GO:0016020	membrane	--	--	UP	3.0725	0.02274	estscan,start:1 end:603
Cluster-21669.21817	0	0	0	36.86	32.28	16.96	0	0	0	6.01	5.23	2.53	643	--	--	--	--	--	--	--	--	--	--	--	--	--	--	B9W4V8	201	8.5e-15	Aromatic peroxygenase (Fragments) OS=Coprinellus radians GN=APO PE=1 SV=2	PF01328	Peroxidase, family 2	GO:0006804//GO:0006979	obsolete peroxidase reaction//response to oxidative stress	GO:0004601	peroxidase activity	--	--	--	--	UP	Inf	0.046771	blast,frame:-2 start:642 end:1
Cluster-21669.39716	106	123	152	18	3	14	8.89	11.38	13.61	1.62	0.27	1.15	951	470133485	XP_004302596.1	1111	2.7e-119	PREDICTED: expansin-A4-like [Fragaria vesca subsp. vesca]	657957494	XM_008372026.1	271	9.45468e-138	PREDICTED: Malus x domestica expansin-A4-like (LOC103433747), mRNA	--	--	--	--	O22874	1021	1e-109	Expansin-A8 OS=Arabidopsis thaliana GN=EXPA8 PE=2 SV=1	--	--	--	--	--	--	--	--	--	--	DOWN	-3.7951	0.0073549	blast,frame:-2 start:905 end:123
Cluster-21669.39718	3045	2140	1065	449	329	375	311.49	241.7	116.54	49.29	36.13	37.74	826	645224006	XP_008218904.1	436	4.4e-41	PREDICTED: non-specific lipid-transfer protein-like protein At5g64080 [Prunus mume]	703127430	XM_010105528.1	327	6.05026e-169	Morus notabilis Non-specific lipid-transfer protein-like protein partial mRNA	--	--	--	--	Q8VYI9	385	5e-36	Non-specific lipid-transfer protein-like protein At5g64080 OS=Arabidopsis thaliana GN=At5g64080 PE=1 SV=1	--	--	--	--	--	--	--	--	--	--	DOWN	-2.7223	0.019003	blast,frame:-3 start:824 end:255
Cluster-21669.10642	0	4	4	113.83	176.84	44.39	0	0.25	0.24	6.78	10.61	2.43	1297	590652202	XP_007033089.1	366	9e-33	Heavy metal transport/detoxification superfamily protein, putative [Theobroma cacao]>gi|508712118|gb|EOY04015.1| Heavy metal transport/detoxification superfamily protein, putative [Theobroma cacao]	--	--	--	--	--	--	--	--	--	O82089	131	2.2e-06	Copper transport protein CCH OS=Arabidopsis thaliana GN=CCH PE=1 SV=1	PF12242//PF00403	NAD(P)H binding domain of trans-2-enoyl-CoA reductase//Heavy-metal-associated domain	GO:0055114//GO:0030001	oxidation-reduction process//metal ion transport	GO:0046872//GO:0016491	metal ion binding//oxidoreductase activity	--	--	--	--	UP	5.0254	0.044195	blast,frame:2 start:59 end:913
Cluster-21669.66588	56	46	24	2.5	0.5	2.5	2.21	2	1.01	0.1	0.02	0.1	1731	743849305	XP_011028432.1	682	2.7e-69	PREDICTED: B3 domain-containing transcription factor VRN1-like isoform X6 [Populus euphratica]	703163709	XM_010115117.1	38	5.84189e-08	Morus notabilis B3 domain-containing transcription factor VRN1 partial mRNA	--	--	--	--	Q8L3W1	385	1.1e-35	B3 domain-containing transcription factor VRN1 OS=Arabidopsis thaliana GN=VRN1 PE=1 SV=1	PF02362//PF04014	B3 DNA binding domain//Antidote-toxin recognition MazE, bacterial antitoxin	--	--	GO:0003677	DNA binding	--	--	--	--	DOWN	-5.2852	0.014351	blast,frame:-3 start:1705 end:2
Cluster-21669.49559	361	557	195	28	27	65	18.96	32.23	10.89	1.57	1.52	3.34	1365	590592005	XP_007017156.1	942	1.5e-99	LRR-family protein [Theobroma cacao]>gi|508722484|gb|EOY14381.1| LRR-family protein [Theobroma cacao]	703092505	XM_010096349.1	435	0	Morus notabilis Uncharacterized protein partial mRNA	--	--	--	--	Q8W3M4	590	1.4e-59	Uncharacterized protein At4g06744 OS=Arabidopsis thaliana GN=At4g06744 PE=2 SV=1	PF13855//PF00560	Leucine rich repeat//Leucine Rich Repeat	--	--	GO:0005515	protein binding	--	--	--	--	DOWN	-3.5499	0.0073716	blast,frame:1 start:1 end:807
Cluster-12365.0	0	0	0	29.47	41	50.91	0	0	0	0.9	1.27	1.44	2270	159488348	XP_001702176.1	688	7.2e-70	hypothetical protein CHLREDRAFT_108167 [Chlamydomonas reinhardtii]>gi|158271361|gb|EDO97182.1| predicted protein, partial [Chlamydomonas reinhardtii]	--	--	--	--	--	--	--	--	--	O94528	1154	9.3e-125	Caffeine resistance protein 5 OS=Schizosaccharomyces pombe (strain 972 / ATCC 24843) GN=caf5 PE=3 SV=1	PF07690//PF03137	Major Facilitator Superfamily//Organic Anion Transporter Polypeptide (OATP) family	GO:0006810//GO:0055085	transport//transmembrane transport	GO:0005215	transporter activity	GO:0016021//GO:0016020	integral component of membrane//membrane	--	--	UP	Inf	0.0084914	blast,frame:3 start:108 end:1991
Cluster-21669.41510	7154	4365	3813	1138	1494	679	241.3	162.07	136.48	40.73	54.03	22.37	1982	595861099	XP_007211275.1	2034	5.3e-226	hypothetical protein PRUPE_ppa003360mg [Prunus persica]>gi|462407010|gb|EMJ12474.1| hypothetical protein PRUPE_ppa003360mg [Prunus persica]	703160708	XM_010114299.1	1099	0	Morus notabilis Nitrate transporter 1.2 partial mRNA	K14638	SLC15A3_4, PHT	solute carrier family 15 (peptide/histidine transporter), member 3/4	http://www.genome.jp/dbget-bin/www_bget?ko:K14638	Q8H157	1771	2.3e-196	Protein NRT1/ PTR FAMILY 4.6 OS=Arabidopsis thaliana GN=NPF4.6 PE=1 SV=1	PF07690//PF00854	Major Facilitator Superfamily//POT family	GO:0055085//GO:0006810	transmembrane transport//transport	GO:0005215	transporter activity	GO:0016020//GO:0016021	membrane//integral component of membrane	--	--	DOWN	-2.5014	0.042739	blast,frame:-3 start:1896 end:91
Cluster-1968.0	0	0	0	104	220	48	0	0	0	10.48	22.2	4.44	876	641844369	KDO63263.1	367	4.6e-33	hypothetical protein CISIN_1g043700mg [Citrus sinensis]	--	--	--	--	--	--	--	--	--	O49404	236	1e-18	BES1/BZR1 homolog protein 3 OS=Arabidopsis thaliana GN=BEH3 PE=1 SV=1	--	--	--	--	--	--	--	--	--	--	UP	Inf	0.008612	blast,frame:-2 start:839 end:366
Cluster-21669.5970	1	0	1	31	57	30	0.09	0	0.09	2.86	5.27	2.54	932	--	--	--	--	--	--	--	--	--	--	--	--	--	--	--	--	--	--	--	--	--	--	--	--	--	--	--	--	UP	5.5225	0.048674	estscan,start:769 end:932
Cluster-21669.7535	0	0	0	39.96	91.02	53.42	0	0	0	1.19	2.74	1.47	2326	147798863	CAN77001.1	862	4.9e-90	hypothetical protein VITISV_003899 [Vitis vinifera]	703103374	XM_010099410.1	783	0	Morus notabilis hypothetical protein partial mRNA	--	--	--	--	Q84TK1	526	6.3e-52	Transcription factor bHLH10 OS=Arabidopsis thaliana GN=BHLH10 PE=2 SV=1	PF00010	Helix-loop-helix DNA-binding domain	--	--	GO:0046983	protein dimerization activity	--	--	--	--	UP	Inf	0.00027498	blast,frame:-1 start:1825 end:383
Cluster-19285.0	133	110	65	17	10	9	7.7	7.02	4.01	1.05	0.62	0.51	1262	224127612	XP_002320117.1	1119	4.2e-120	hypothetical protein POPTR_0014s07700g [Populus trichocarpa]>gi|222860890|gb|EEE98432.1| hypothetical protein POPTR_0014s07700g [Populus trichocarpa]	703135719	XM_010107664.1	654	0	Morus notabilis Protein ODORANT1 partial mRNA	K09422	MYBP	myb proto-oncogene protein, plant	http://www.genome.jp/dbget-bin/www_bget?ko:K09422	Q8GWP0	519	2.2e-51	Transcription factor MYB39 OS=Arabidopsis thaliana GN=MYB39 PE=2 SV=1	--	--	GO:0010033//GO:1901700	response to organic substance//response to oxygen-containing compound	GO:0005488	binding	--	--	--	--	DOWN	-3.3769	0.028141	blast,frame:1 start:1 end:1005
Cluster-21669.31378	471	405	902	13	6	4	29.25	27.72	59.64	0.86	0.4	0.24	1194	694383920	XP_009367890.1	1347	1.5e-146	PREDICTED: bark storage protein A-like isoform X3 [Pyrus x bretschneideri]	565397405	XR_368667.1	208	1.25525e-102	PREDICTED: Solanum tuberosum bark storage protein A-like (LOC102601008), transcript variant X2, misc_RNA	--	--	--	--	Q07469	364	2e-33	Bark storage protein A OS=Populus deltoides GN=BSPA PE=2 SV=1	PF01048	Phosphorylase superfamily	GO:0009116	nucleoside metabolic process	GO:0003824	catalytic activity	--	--	--	--	DOWN	-6.6133	0.00042261	blast,frame:-3 start:1174 end:29
Cluster-21669.11609	0	0	3.45	25.43	52.84	65.71	0	0	0.13	0.99	2.09	2.36	1838	694436575	XP_009345380.1	1451	2e-158	PREDICTED: uncharacterized protein LOC103937184 isoform X3 [Pyrus x bretschneideri]	703110542	XM_010101316.1	729	0	Morus notabilis hypothetical protein partial mRNA	K03834	tyrP	tyrosine-specific transport protein	http://www.genome.jp/dbget-bin/www_bget?ko:K03834	P44614	135	1.1e-06	Tryptophan-specific transport protein OS=Haemophilus influenzae (strain ATCC 51907 / DSM 11121 / KW20 / Rd) GN=mtr PE=3 SV=1	PF03222//PF02990	Tryptophan/tyrosine permease family//Endomembrane protein 70	GO:0003333	amino acid transmembrane transport	--	--	GO:0016021	integral component of membrane	--	--	UP	5.0547	0.030374	blast,frame:2 start:2 end:340|blast,frame:3 start:285 end:1475
Cluster-21669.2611	18.72	5.89	9.83	193.88	225.99	100.24	0.51	0.18	0.28	5.6	6.6	2.66	2394	659108833	XP_008454409.1	1977	2.6e-219	PREDICTED: nucleobase-ascorbate transporter 4 [Cucumis melo]	703078936	XM_010092721.1	970	0	Morus notabilis Nucleobase-ascorbate transporter 4 partial mRNA	K14611	SLC23A1_2, SVCT1_2	solute carrier family 23 (nucleobase transporter), member 1/2	http://www.genome.jp/dbget-bin/www_bget?ko:K14611	P93039	1834	1.4e-203	Nucleobase-ascorbate transporter 4 OS=Arabidopsis thaliana GN=NAT4 PE=2 SV=2	PF00860	Permease family	GO:0006810//GO:0055085	transport//transmembrane transport	GO:0005215	transporter activity	GO:0016020	membrane	--	--	UP	3.6021	0.010993	blast,frame:2 start:38 end:1825
Cluster-21669.42961	208	192	94	36	15	4	23.83	24.3	11.54	4.44	1.85	0.45	765	351727284	NP_001235108.1	355	1e-31	uncharacterized protein LOC100306442 precursor [Glycine max]>gi|255628557|gb|ACU14623.1| unknown [Glycine max]>gi|734382909|gb|KHN23756.1| Putative non-specific lipid-transfer protein AKCS9 [Glycine soja]	703151306	XM_010111783.1	204	1.32522e-100	Morus notabilis hypothetical protein partial mRNA	--	--	--	--	P82353	236	8.8e-19	Non-specific lipid-transfer protein 2 OS=Prunus armeniaca PE=1 SV=1	--	--	GO:0006869	lipid transport	--	--	--	--	--	--	DOWN	-3.4051	0.008612	blast,frame:-2 start:764 end:390
Cluster-21669.74966	0	1	3	75	122	35	0	0.05	0.15	3.69	6.06	1.58	1514	224095011	XP_002310327.1	786	2.1e-81	hypothetical protein POPTR_0007s14630g [Populus trichocarpa]>gi|222853230|gb|EEE90777.1| hypothetical protein POPTR_0007s14630g [Populus trichocarpa]	703109847	XM_010101109.1	307	1.4819e-157	Morus notabilis Transcription factor RAX3 partial mRNA	K09422	MYBP	myb proto-oncogene protein, plant	http://www.genome.jp/dbget-bin/www_bget?ko:K09422	Q9M2Y9	645	6.5e-66	Transcription factor RAX3 OS=Arabidopsis thaliana GN=RAX3 PE=2 SV=1	PF01414	Delta serrate ligand	GO:0007154	cell communication	--	--	GO:0016020	membrane	--	--	UP	5.4359	0.018204	blast,frame:-1 start:1514 end:441
Cluster-21669.51632	83.42	105.34	77	0	10.97	20	2.69	3.73	2.63	0	0.38	0.63	2064	590674495	XP_007039184.1	804	2.3e-83	IQ-domain 17, putative [Theobroma cacao]>gi|508776429|gb|EOY23685.1| IQ-domain 17, putative [Theobroma cacao]	703079548	XM_010092879.1	559	0	Morus notabilis Protein IQ-DOMAIN 14 partial mRNA	--	--	--	--	Q8LPG9	251	4.3e-20	Protein IQ-DOMAIN 14 OS=Arabidopsis thaliana GN=IQD14 PE=1 SV=1	PF00612	IQ calmodulin-binding motif	--	--	GO:0005515	protein binding	--	--	--	--	DOWN	-3.4934	0.038555	blast,frame:-2 start:1802 end:216
Cluster-21669.53635	71.55	26.15	20.5	0	0	0	1.47	0.59	0.45	0	0	0	3087	728838402	KHG17845.1	2364	4.5e-264	Protein unc-45 B [Gossypium arboreum]	703134708	XM_010107402.1	1333	0	Morus notabilis hypothetical protein partial mRNA	--	--	--	--	--	--	--	--	--	--	--	--	--	--	--	--	--	--	DOWN	#NAME?	0.008612	blast,frame:2 start:2435 end:2866|blast,frame:3 start:57 end:2384
Cluster-21669.58184	29.13	13.77	26.68	0	0	0	0.87	0.45	0.85	0	0	0	2198	657970888	XP_008377206.1	1224	4.9e-132	PREDICTED: inositol-pentakisphosphate 2-kinase-like isoform X1 [Malus domestica]	703151138	XM_010111739.1	515	0	Morus notabilis Inositol-pentakisphosphate 2-kinase partial mRNA	K10572	IPPK	inositol-pentakisphosphate 2-kinase	http://www.genome.jp/dbget-bin/www_bget?ko:K10572	Q7XQZ6	833	1.5e-87	Inositol-pentakisphosphate 2-kinase IPK1 OS=Oryza sativa subsp. japonica GN=IPK1 PE=2 SV=1	PF14863//PF06090	Alkyl sulfatase dimerisation//Inositol-pentakisphosphate 2-kinase	--	--	GO:0035299//GO:0005524//GO:0046983	inositol pentakisphosphate 2-kinase activity//ATP binding//protein dimerization activity	--	--	KOG4749	Inositol polyphosphate kinase	DOWN	#NAME?	0.025947	estscan,start:1971 end:449; minus strand
