# Supplementary material for: Multi-omics analysis the differences of VOCs terpenoid synthesis pathway in maintaining obligate mutualism between Ficus hirta Vahl and its pollinators
Source: Front Plant Sci. 2022 Nov 15;13:1006291. doi: 10.3389/fpls.2022.1006291 (PMC9707799; doi:10.3389/fpls.2022.1006291)
Supplement: Supplementary file 5 [file Table_2.xlsx]

## Sheet: stat
﻿Header line description of worksheet "Peptide"_x000D_
Sequence	肽段氨基酸序列_x000D_
Annotated Sequence	多肽序列，包括在蛋白质中前后氨基酸_x000D_
Qvality PEP	肽段后验证错误率_x000D_
Qvality q-value	肽段q值_x000D_
PSMs	该肽段包含的肽段匹配数目_x000D_
Master Protein Accessions	master protein 的特征性编号_x000D_
Positions in Master Proteins	该肽段在master protein的位置_x000D_
Missed Cleavages	酶漏切位点数目_x000D_
Sequence Length	肽段序列长度_x000D_
RT [min] (by Search Engine): Sequest HT	保留时间_x000D_
Abundances (Normalized)	该肽段的丰度标准化，校正实验偏差_x000D_
Abundance	该肽段的丰度值_x000D_
Header line description of worksheet "Protein"_x000D_
Protein FDR Confidence	蛋白可信度，High：FDR（strict）<0.01_x000D_
Accession	蛋白ID_x000D_
Exp. q-value	搜索时，其匹配度用 q 值来代表，值越小代表可信度越高_x000D_
Sum PEP Score	所有 PSM 的 PEP 值负对数的加和_x000D_
Coverage [%]	蛋白序列中氨基酸覆盖度_x000D_
Peptides	鉴定到不同肽段的总数目_x000D_
PSMs	肽段匹配到二级谱图的数目_x000D_
Unique Peptides	特异性肽段数目_x000D_
AAs	氨基酸数目_x000D_
MW [kDa]	蛋白分子量_x000D_
calc. pI	蛋白等电点_x000D_
Score Sequest HT	Sequest HT 对蛋白匹配度的打分_x000D_
Razor Peptides	与其他蛋白共享的多肽数目_x000D_
Abundances (Normalized)	该蛋白的丰度标准化，校正实验偏差_x000D_
Abundance	该蛋白的丰度值_x000D_

## Sheet: Peptide
Sequence	Annotated Sequence	Confidence	Qvality PEP	Qvality q-value	# PSMs	Master Protein Accessions	Positions in Master Proteins	# Missed Cleavages	Sequence Length	RT [min] (by Search Engine): Sequest HT	Abundances (Normalized): F1: Sample	Abundances (Normalized): F2: Sample	Abundances (Normalized): F3: Sample	Abundances (Normalized): F4: Sample	Abundances (Normalized): F5: Sample	Abundances (Normalized): F6: Sample	Abundance: F1: Sample	Abundance: F2: Sample	Abundance: F3: Sample	Abundance: F4: Sample	Abundance: F5: Sample	Abundance: F6: Sample
AAAATAAGK	[R].AAAATAAGK.[F]	High	0.01116	0.00033658	1	Cluster-21669.40741_orf1	Cluster-21669.40741_orf1 [281-289]	0	9	8.0078	222369.330756824						222088.859375
QDNLIQGR	[K].QDNLIQGR.[F]	High	0.0272712	0.00153227	1	Cluster-21669.33306_orf1	Cluster-21669.33306_orf1 [558-565]	0	8	26.5683
QDNPVFR	[R].QDNPVFR.[V]	High	0.0727567	0.00499673	5	Cluster-21669.43359_orf1	Cluster-21669.43359_orf1 [251-257]	0	7	32.4657	14227846.3871764	14911823	15113634.4455736	14633235.7680178	16252434.3707618	13911623.8329987	14209901	14911823	14360059	8490042	10127609	8796641
QDPEYYVLK	[R].QDPEYYVLK.[E]	High	0.00218472	0	4	Cluster-21669.41812_orf1	Cluster-21669.41812_orf1 [164-172]	0	9	54.6851	3422207.13284007	3345147.25	3765174.23705443		1648721.11167177	1989133.03255686	3417890.75	3345147.25	3577440.25		1027390.875	1257774.75
QDSQIIEDDFK	[R].QDSQIIEDDFK.[A]	High	0.00278013	0	1	Cluster-21669.39410_orf1	Cluster-21669.39410_orf1 [891-901]	0	11	53.8663	2727376.00188065						2723936
QDSSIGFGAPVR	[R].QDSSIGFGAPVR.[MA]	High	0.00492535	0.000231312	3	Cluster-21669.65338_orf1; Cluster-21669.48918_orf1	Cluster-21669.65338_orf1 [406-417]; Cluster-21669.48918_orf1 [249-260]	0	12	51.0478
QDTIGPICR	[R].QDTIGPICR.[T]	High	0.00172965	0	6	Cluster-21669.53798_	Cluster-21669.53798_ [275-283]	0	9	36.0461	5606808.29026642	5742319	6815554.91153143	9903674.12859911	9675509.65368714	7951688.87835566	5599736.5	5742319	6475727	5746002.5	6029237	5028036.5
QDTSSLWLLCK	[R].QDTSSLWLLCK.[Q]	High	0.0249549	0.0013662	1	Cluster-21669.36923_orf1	Cluster-21669.36923_orf1 [284-294]	0	11	86.6126
QDTVGPICR	[R].QDTVGPICR.[T]	High	0.00295274	0.000137044	2	Cluster-21669.25122_orf1	Cluster-21669.25122_orf1 [297-305]	0	9	24.2259	4538879.32613588	4258890.5	4491209.57154391	5316080.88937888	5729400.07782068	6713345.68067094	4533154.5	4258890.5	4267275	3084331.5	3570242	4245003.5
QDTWFADDSPVIGNK	[R].QDTWFADDSPVIGNK.[A]	High	2.40364E-05	0	3	Cluster-21669.45710_orf1	Cluster-21669.45710_orf1 [382-396]	0	15	74.0850
QDVYDQLR	[R].QDVYDQLR.[A]	High	0.0157392	0.000427587	2	Cluster-28039.0_orf1	Cluster-28039.0_orf1 [35-42]	0	8	33.0289
QDYKDDLTR	[K].QDYKDDLTR.[E]	High	0.00865026	0.000231312	2	Cluster-21669.43733_orf1	Cluster-21669.43733_orf1 [179-187]	1	9	24.7585	6726760.6207542	5930965.5	9064238.45618327	9191885.34809721	7690209.70497943	7786027.52376107	6718276.25	5930965.5	8612289.75	5333030.5	4792109	4923285
QECCLSFDTPK	[K].QECCLSFDTPK.[S]	High	0.000100002	0	1	Cluster-21669.51046_orf1	Cluster-21669.51046_orf1 [31-41]	0	11	48.7976
QEDATSPLPGWIIESLK	[K].QEDATSPLPGWIIESLK.[A]	High	1.19644E-07	0	8	Cluster-21669.41535_orf1	Cluster-21669.41535_orf1 [250-266]	0	17	97.2786	8447980.58747595	7504622.5	651035.021063372	13652342.4235674	14010341.2505348	14552854.5661214	8437325.265625	7504622.5	618574	7920938.5	8730461.84375	9202106
QEDIDGFLVGGASLK	[K].QEDIDGFLVGGASLK.[G]	High	6.48188E-07	0	1	Cluster-21669.43790_orf1	Cluster-21669.43790_orf1 [326-340]	0	15	96.4082
QEDIVLR	[K].QEDIVLR.[G]	High	0.107752	0.00922427	4	Cluster-21669.37519_orf1	Cluster-21669.37519_orf1 [412-418]	0	7	37.2386		1474033.875	1727717.337547	1346158.28080516	1803552.46782587	1909297.46175381		1474033.875	1641572.25	781026.1875	1123873.125	1207292.875
QEDMVDVNLK	[K].QEDMVDVNLK.[S]	High	0.108498	0.0092825	1	Cluster-21669.38755_orf1	Cluster-21669.38755_orf1 [187-196]	0	10	38.4429
QEEELEK	[R].QEEELEK.[E]	High	0.0663172	0.00473222	3	Cluster-21669.48452_orf1	Cluster-21669.48452_orf1 [584-590]	0	7	15.2300				7159151.08509508	7325063.84102757	7723063.66795803				4153660.5	4564570.5	4883471.5
QDMVVVEVPK	[R].QDMVVVEVPK.[L]	High	7.28492E-05	0	20	Cluster-21669.42979_	Cluster-21669.42979_ [77-86]	0	10	43.6262
QDMVVVEVPK	[R].QDMVVVEVPK.[L]	High	9.34388E-05	0	9	Cluster-21669.42979_	Cluster-21669.42979_ [77-86]	0	10	59.7243	6292932.68954479	6927822	4934091.97019543	2401983.78475284	2172127.51439092	2549041.21770996	6284995.5	6927822	4688075	1393604.5	1353548.5	1611817.625
QDITITGASTLPSDEVDR	[K].QDITITGASTLPSDEVDR.[M]	High	3.18363E-06	0	4	Cluster-21669.42268_orf1	Cluster-21669.42268_orf1 [573-590]	0	18	89.8218
QDISSFESGDIYDQADAAGFIR	[R].QDISSFESGDIYDQADAAGFIR.[L]	High	3.33748E-07	0	2	Cluster-21669.44668_orf1	Cluster-21669.44668_orf1 [460-481]	0	22	96.1530
QAYAETYGEDLLK	[R].QAYAETYGEDLLK.[S]	High	1.14129E-06	0	17	Cluster-21669.42006_orf1	Cluster-21669.42006_orf1 [56-68]	0	13	96.3943	13923985.1311489	11810762	12715090.7797735	16335877.3635747	14124915.8182006	18090455.0863188	13906423	11810762	12081108.25	9477895.875	8801858.3125	11439012.5
QAYVDFSK	[R].QAYVDFSK.[L]	High	0.0420667	0.00247522	1	Cluster-21669.46435_orf1	Cluster-21669.46435_orf1 [264-271]	0	8	39.2067
QCPSGTGPGWICCLDCK	[K].QCPSGTGPGWICCLDCK.[N]	High	1.1854E-10	0	26	Cluster-21669.39462_orf1	Cluster-21669.39462_orf1 [496-512]	0	17	94.0138	18442045.6988708	19116230.375	22050444.464013	19506538.2904841	17737492.9028489	21081068.2289382	18418785	19116230.375	20950995.25	11317478.375	11053014.5	13330046.25
QDCIPLCDTR	[R].QDCIPLCDTR.[C]	High	0.000699974	0	4	Cluster-21669.34163_orf1	Cluster-21669.34163_orf1 [70-79]	0	10	44.0338	2822525.51265136	3782990	2762742.60712324	2117715.41135177	1468442.29183131	1735781.73640945	2818965.5	3782990	2624990.5	1228675.125	915051.1875	1097574.875
QDDGPALVSR	[K].QDDGPALVSR.[L]	High	0.00290861	0	1	Cluster-21669.44559_orf1	Cluster-21669.44559_orf1 [1358-1367]	0	10	24.8353
QDDKYEFTEPTK	[R].QDDKYEFTEPTK.[I]	High	0.0526891	0.00382991	4	Cluster-21669.48356_orf1	Cluster-21669.48356_orf1 [267-278]	1	12	36.0231	3231000.21618302	2204316.75	2817987.13446454		1695412.95841893	1440876.72298849	3226925	2204316.75	2677480.5		1056486.625	911099.625
QDEEEVER	[K].QDEEEVER.[F]	High	0.0272712	0.00153227	2	Cluster-21669.42447_orf1	Cluster-21669.42447_orf1 [317-324]	0	8	14.7097	2754771.55551607	2218679.25		2607797.97806888		3023652.22541866	2751297	2218679.25		1513015.625		1911925.125
QDEGLVAGIR	[K].QDEGLVAGIR.[G]	High	0.00315974	0.000137044	6	Cluster-21669.36235_orf1	Cluster-21669.36235_orf1 [603-612]	0	10	49.5012	2535410.87890839	1728226.5	2942594.64431993	2271758.97214855	2217195.53936248	2358842.36766297	2532213	1728226.5	2795875	1318049.5	1381632.375	1491550.5
QEFDEVSIPPNLMTGSSDALFDFIAAALLK	[K].QEFDEVSIPPNLMTGSSDALFDFIAAALLK.[F]	High	8.83109E-07	0	5	Cluster-21669.37820_	Cluster-21669.37820_ [60-89]	0	30	99.1902	355437.370772518	156898.01171875	130428.646040463	101862.360267399		185976.362215511	354989.0625	156898.01171875	123925.390625	59099.41796875		117597.1484375
QDFGASQESQSTR	[K].QDFGASQESQSTR.[R]	High	1.64241E-07	0	3	Cluster-21669.45873_orf1	Cluster-21669.45873_orf1 [244-256]	0	13	21.1207			1385690.80148074	2184744.65002394	2490233.69874091	2195626.16337049			1316599.375	1267564.75	1551774.5	1388345.125
QDGVQSQAQDK	[K].QDGVQSQAQDK.[S]	High	3.53822E-06	0	4	Cluster-21669.22679_orf1	Cluster-21669.22679_orf1 [172-182]	0	11	13.7034		3074640.5	10133811.289295	14269255.650123	12656855.8616755	9957603.08675509		3074640.5	9628533	8278864.75	7887045.375	6296422.375
QDLDEISK	[R].QDLDEISK.[E]	High	0.0224954	0.00110382	4	Cluster-21669.42150_orf1	Cluster-21669.42150_orf1 [229-236]	0	8	28.7520	9659358.21581085	9779518	8165752.10404871	12440840.5933834	13103572.9431613	15284733.5781136	9647175	9779518	7758602.5	7218038.5	8165414.5	9664890
QDIGASVAELK	[K].QDIGASVAELK.[K]	High	0.000283177	0	2	Cluster-21669.41724_orf1	Cluster-21669.41724_orf1 [282-292]	0	11	50.1478	3850016.47288314	2059638.5	3701896.67761306				3845160.5	2059638.5	3517317.75
QDIIVSNSEDK	[K].QDIIVSNSEDK.[S]	High	2.53397E-05	0	4	Cluster-21669.42634_orf1	Cluster-21669.42634_orf1 [262-272]	0	11	30.5979	8857341.64332662	8923785	7578682.43626587	6107404.10145546	7384470.64355828	5408895.85092779	8846170	8923785	7200804.5	3543448.5	4601589.5	3420169.75
QDLPGALDDAAITESLELHK	[K].QDLPGALDDAAITESLELHK.[I]	High	0.0905551	0.00740216	1	Cluster-21669.48414_orf1	Cluster-21669.48414_orf1 [215-234]	0	20	98.5815
QDLPNAMNAAEITDK	[K].QDLPNAMNAAEITDK.[L]	High	2.54875E-08	0	37	Cluster-21669.39770_orf1	Cluster-21669.39770_orf1 [168-182]	0	15	61.0620	26761921.0683703	28731574.125	33464898.1493445	19990596.3114484	26279608.2560482	22700629.9096463	26728166.625	28731574.125	31796317	11598323.5	16375983.5	14354132.5
QDLPNAMNAAEITDK	[K].QDLPNAMNAAEITDK.[L]	High	7.10973E-08	0	53	Cluster-21669.39770_orf1	Cluster-21669.39770_orf1 [168-182]	0	15	47.1731	55579875.7587008	99926608	54129229.900086	45110250.8257761	50576742.5548865	43540975.8687975	55509773.625	99926608	51430312	26172470	31516600	27531964.5
QDLPNAMSVSEITDK	[K].QDLPNAMSVSEITDK.[L]	High	0.0302399	0.00153227	7	Cluster-21669.69713_orf1	Cluster-21669.69713_orf1 [156-170]	0	15	59.5049
QDGIGAPK	[KR].QDGIGAPK.[I]	High	0.0578687	0.00411612	2	Cluster-21669.44437_orf1	Cluster-21669.44437_orf1 [145-152]	0	8	15.6629	51751361.2809888	51633636	32065117.1780153	88427216.9592715	82060849.0454758	66671093.4934076	51686088	51633636	30466330	51304496	51135736	42157672
QEFVEQR	[K].QEFVEQR.[R]	High	0.0388183	0.00221415	5	Cluster-21669.33257_orf1	Cluster-21669.33257_orf1 [231-237]	0	7	19.9639	1980826.51426852	4455413.5	3761475.56911369	1390737.2909223	5041541.14985258		1978328.125	4455413.5	3573926	806890.4375	3141606.75
QEGFTEPDPR	[K].QEGFTEPDPR.[D]	High	0.000476494	0	6	Cluster-21669.43861_orf1	Cluster-21669.43861_orf1 [777-786]	0	10	31.2009	3364775.94567273	3385515.75	3043093.32246117	3516041.50130584	3306298.72182586	2705690.76319931	3360532	3385515.75	2891362.75	2039968.5	2060300.625	1710870.75
QEGGSHLGDK	[K].QEGGSHLGDK.[A]	High	0.0658448	0.00473222	2	Cluster-21669.42150_orf1	Cluster-21669.42150_orf1 [387-396]	0	10	13.0573		110892.75		923526.151735543	108935.911743657			110892.75		535819.6875	67882.7734375
QFNGLIDVYR	[R].QFNGLIDVYR.[K]	High	0.000162054	0	50	Cluster-21669.43400_orf1; Cluster-21669.41462_orf1	Cluster-21669.43400_orf1 [236-245]; Cluster-21669.41462_orf1 [278-287]	0	10	73.0235	19079425.1167738	4102221.25	6119972.74121587	15632214.3838672	14302621.5976562	7000694.03506944	19055360.5	4102221.25	5814827	9069638.375	8912594.625	4426700.5
QFPTIGFEK	[K].QFPTIGFEK.[E]	High	0.024588	0.0013662	1	Cluster-21669.34554_orf1; Cluster-21669.28760_	Cluster-21669.34554_orf1 [521-529]; Cluster-21669.28760_ [307-315]	0	9	68.2353	1288649.10541233		943175.980485418	8923118.60511717		6034789.88336816	1287023.75		896148.625	5177095		3815937
QFQGAVDAAR	[K].QFQGAVDAAR.[K]	High	0.0196802	0.000616131	1	Cluster-21669.45154_orf1	Cluster-21669.45154_orf1 [1254-1263]	0	10	24.1523	5616992.13500988			2565368.91402575		2754775.6382916	5609907.5			1488398.75		1741908.25
QFSDPELQR	[R].QFSDPELQR.[D]	High	0.00101283	0	7	Cluster-21669.44733_orf1	Cluster-21669.44733_orf1 [78-86]	0	9	34.7378	8297369.35797638		19200417.0297824		988160.543439873		8286904		18243072		615766.4375
QFTFTGPVDLK	[R].QFTFTGPVDLK.[A]	High	5.34705E-05	0	12	Cluster-21669.42706_orf1	Cluster-21669.42706_orf1 [560-570]	0	11	77.2353	20782993.3039235	5881838	7110449.54594343	8119648.48857592			20756780	5881838	6755918	4710930.5
QFVDMTR	[R].QFVDMTR.[I]	High	0.0814897	0.00611089	3	Cluster-21669.39119_orf1	Cluster-21669.39119_orf1 [22-28]	0	7	36.8746	5397340.09090438	5029454	5197981.67927027	6303004.16575826	7194001.86566129	4792621.109756	5390532.5	5029454	4938807	3656933.5	4482900	3030485
QFVDMTR	[R].QFVDMTR.[I]	High	0.0411557	0.00247522	7	Cluster-21669.39119_orf1	Cluster-21669.39119_orf1 [22-28]	0	7	19.8681	8583151.81145869	9892437	7712574.89983063	16152203.8014083	13779457.1132893	14515964.406191	8572326	9892437	7328021	9371330.5	8586587.75	9178779.5
QFVDNFR	[R].QFVDNFR.[R]	High	0.0508173	0.00358466	2	Cluster-21669.37272_orf1	Cluster-21669.37272_orf1 [162-168]	0	7	48.1449	1498434.20447561	1219588.375	1782044.10478463			850490.645699447	1496544.25	1219588.375	1693190.25			537784.875
QFLVSILDGDK	[R].QFLVSILDGDK.[T]	High	0.0242264	0.0013662	1	Cluster-21669.55626_orf1	Cluster-21669.55626_orf1 [230-240]	0	11	97.8688
QFVEQCK	[R].QFVEQCK.[S]	High	0.0868222	0.0068341	1	Cluster-21669.43133_orf1	Cluster-21669.43133_orf1 [20-26]	0	7	19.4322
QFVSAYNGFK	[K].QFVSAYNGFK.[V]	High	0.00626435	0.000231312	1	Cluster-21669.49842_orf1	Cluster-21669.49842_orf1 [236-245]	0	10	54.5854
QFVTELSK	[K].QFVTELSK.[W]	High	0.0204255	0.000616131	18	Cluster-21669.44469_orf1	Cluster-21669.44469_orf1 [328-335]	0	8	42.0057	10166360.6910674	8414133	6644989.93299848	7829279.30116764	7401023.79648257	7255236.37580981	10153538	8414133	6313666.5	4542461.5	4611904.5	4587653.5
QFWDEAAK	[R].QFWDEAAK.[S]	High	0.0490092	0.00333216	2	Cluster-21669.43208_orf1	Cluster-21669.43208_orf1 [136-143]	0	8	50.6207
QFWVVDANGLITDER	[R].QFWVVDANGLITDER.[E]	High	3.02574E-07	0	1	Cluster-21669.45327_orf1	Cluster-21669.45327_orf1 [398-412]	0	15	90.2489
QGAAIWGGDDTFNR	[R].QGAAIWGGDDTFNR.[L]	High	0.0233452	0.00110382	1	Cluster-21669.45860_orf1	Cluster-21669.45860_orf1 [238-251]	0	14	65.9487
QGAAWGTSLR	[K].QGAAWGTSLR.[Q]	High	0.0402637	0.00221415	1	Cluster-21669.50559_orf1	Cluster-21669.50559_orf1 [62-71]	0	10	44.8417
QGANFATAASTIR	[K].QGANFATAASTIR.[L]	High	0.000397605	0	1	Cluster-21669.67926_orf1	Cluster-21669.67926_orf1 [112-124]	0	13	50.9660	1651061.71145326	2183281	2834589.96202805				1648979.25	2183281	2693255.5
QGCNEEVLPAQSGTPLK	[R].QGCNEEVLPAQSGTPLK.[Y]	High	1.11598E-10	0	4	Cluster-21669.41939_orf1	Cluster-21669.41939_orf1 [115-131]	0	17	49.8370		3609881.5	3459134.13239262	1047230.78265721	1457664.78911997	2113355.72182032		3609881.5	3286659.5	607591.75	908335.25	1336323.625
QFVIDGNK	[K].QFVIDGNK.[V]	High	0.0205778	0.000616131	6	Cluster-21669.47982_orf1	Cluster-21669.47982_orf1 [197-204]	0	8	31.6051	13337807.7937265	9262953	11484998.336603	10468817.5844236	9099918.89476592	9038798.47224617	13320985	9262953	10912349	6073892.5	5670561	5715441
QAVVNTLER	[R].QAVVNTLER.[R]	High	0.00396012	0.000231312	4	Cluster-21669.44074_orf1	Cluster-21669.44074_orf1 [135-143]	0	9	31.7326	13554032.5149968	16904020	13365055.1684224	8925646.22986318	11653426.880143	10835788.8304436	13536937	16904020	12698665	5178561.5	7261764.5	6851719.5
QFGSQNGGAETQVIDYK	[R].QFGSQNGGAETQVIDYK.[T]	High	0.0113283	0.00033658	6	Cluster-21669.47422_orf1	Cluster-21669.47422_orf1 [354-370]	0	17	53.1775
QFFTDSNGR	[K].QFFTDSNGR.[D]	High	0.108498	0.0092825	1	Cluster-21669.44947_orf1	Cluster-21669.44947_orf1 [765-773]	0	9	34.5983
QEGGVTFAALEK	[K].QEGGVTFAALEK.[M]	High	2.88626E-06	0	30	Cluster-21669.43568_orf1; Cluster-25916.0_	Cluster-21669.43568_orf1 [339-350]; Cluster-25916.0_ [140-151]	0	12	62.7411	15501187.4347457	18682244.5	19092989.6312254	8690111.76286518	7428534.68730849	6931171.82318078	15481636	18682244.5	18141001	5041907	4629047.75	4382740
QEGLDDGFR	[K].QEGLDDGFR.[I]	High	0.000960761	0	15	Cluster-21669.40602_orf1	Cluster-21669.40602_orf1 [129-137]	0	9	37.2125	10810012.5202766	11455497	11938775.979054	12873672.8474082	12560706.5559737	13828058.9582544	10796378	11455497	11343501	7469163	7827130.5	8743801
QELDEALQR	[K].QELDEALQR.[E]	High	0.00186502	0	3	Cluster-21669.41066_orf1; Cluster-21669.47381_orf1	Cluster-21669.41066_orf1 [215-223]; Cluster-21669.47381_orf1 [215-223]	0	9	39.0471		1791158.75	2164358.15182375	3413587.16661541	2246796.83744268	2315539.14920308		1791158.75	2056441.875	1980525.625	1400078.25	1464168.875
QELIMNSFK	[K].QELIMNSFK.[T]	High	0.000412885	0	8	Cluster-21669.41942_orf1	Cluster-21669.41942_orf1 [184-192]	0	9	49.9690	4894827.77902926	4762691.5	5438771.09289168	3437190.03686761	4328679.98024023	3346206.27651495	4888654	4762691.5	5167590.5	1994219.75	2697391.5	2115883.5
QELYQWDSVAQSAR	[R].QELYQWDSVAQSAR.[N]	High	2.96378E-08	0	27	Cluster-21669.39462_orf1	Cluster-21669.39462_orf1 [666-679]	0	14	68.9243	20254714.6182752	15314471	19224023.3694214	22966186.0965534	24174011.0968619	8341250.60404229	20229167.625	15314471	18265501.3125	13324727.875	15063893	5274365.375
QEMMQPTSSIK	[K].QEMMQPTSSIK.[D]	High	0.000266596	0	3	Cluster-21669.48024_orf1	Cluster-21669.48024_orf1 [122-132]	0	11	17.0701	4904962.56189164				2458193.35816911		4898776				1531808.75
QEQDQAAVESHR	[R].QEQDQAAVESHR.[R]	High	1.96074E-05	0	3	Cluster-21669.35945_orf1	Cluster-21669.35945_orf1 [252-263]	0	12	15.1972	4428491.59560795	4157251.25		3012997.42484238	3307602.39294625	8143956.09347753	4422906	4157251.25		1748107.875	2061113	5149611.5
QEQLITAVAR	[K].QEQLITAVAR.[A]	High	0.000103065	0	13	Cluster-21669.46712_orf1	Cluster-21669.46712_orf1 [522-531]	0	10	93.1396	13572379.6559936	10922333	8052024.84019299	6303598.58415872	11185639.0311303	11284168.3906473	13555261	10922333	7650545.75	3657278.375	6970265.25	7135240.25
QFGIGGALPPK	[K].QFGIGGALPPK.[R]	High	0.0340188	0.00179119	21	Cluster-21669.38903_orf1; Cluster-21669.39792_orf1	Cluster-21669.38903_orf1 [51-61]; Cluster-21669.39792_orf1 [59-69]	0	11	96.5542	2870649.4607259	6248727.25	2564940.04533007	8886567.58283549		7598293.59239118	2867028.75	6248727.25	2437050.5	5155888.5		4804576.5
QEQSGLSDVLK	[K].QEQSGLSDVLK.[G]	High	0.00136928	0	2	Cluster-21669.47459_orf1	Cluster-21669.47459_orf1 [149-159]	0	11	53.6016
QETIALLK	[R].QETIALLK.[I]	High	0.0511865	0.00365671	1	Cluster-21669.44676_orf1	Cluster-21669.44676_orf1 [121-128]	0	8	53.1768
QETNALTTLDK	[K].QETNALTTLDK.[L]	High	0.000162054	0	5	Cluster-21669.41925_orf1	Cluster-21669.41925_orf1 [58-68]	0	11	41.7897	2665840.01238252	1141223.25	1866923.49528997	1884126.00028685	2858752.97971564	1576461.68114313	2662477.625	1141223.25	1773837.5	1093149.125	1781415.125	996833.125
QFAAEEISAQVLR	[K].QFAAEEISAQVLR.[K]	High	0.00011114	0	9	Cluster-21669.42268_orf1	Cluster-21669.42268_orf1 [190-202]	0	13	96.8878	8105343.65859994	6031649.5		10792893.0313156	9144503.28362866	8192825.88864996	8095120.5	6031649.5		6261917.5	5698343.5	5180513
QFAAEEISSMVLIK	[K].QFAAEEISSMVLIK.[M]	High	0.101244	0.00865167	1	Cluster-21669.42528_orf1; Cluster-21669.42351_orf1; Cluster-21669.48412_	Cluster-21669.42528_orf1 [143-156]; Cluster-21669.42351_orf1 [143-156]; Cluster-21669.48412_ [52-65]	0	14	97.7520	9182895.25963019	7067802.5		12214077.4065302	11834094.5546483	11308502.0741535	9171313	7067802.5		7086473	7374346.5	7150627
QFEDDHGK	[K].QFEDDHGK.[N]	High	0.0181336	0.000616131	2	Cluster-21669.40277_orf1	Cluster-21669.40277_orf1 [538-545]	0	8	13.4968
QFEDNPGDLPEDATK	[R].QFEDNPGDLPEDATK.[G]	High	2.26336E-09	0	21	Cluster-21669.43233_orf1	Cluster-21669.43233_orf1 [107-121]	0	15	50.4288	11586193.5066911	11969679	11146047.0073061	5732873.54170833	7569951.81124793	6251894.48019098	11571580	11969679	10590298	3326150	4717171	3953217.25
QFEESLSAKPEIDYFVK	[K].QFEESLSAKPEIDYFVK.[I]	High	0.000195683	0	3	Cluster-21669.43301_orf1	Cluster-21669.43301_orf1 [185-201]	0	17	98.6772	49233.8401536783		314289.190593618		82851.3688144957		49171.7421875		298618.53125		51628.34375
QFEPDASVR	[R].QFEPDASVR.[Y]	High	0.0578687	0.00411612	6	Cluster-21669.47861_orf1	Cluster-21669.47861_orf1 [553-561]	0	9	31.2079	8777411.82894988	9023576	8908291.0701272	9864041.35176859	10533393.052236	8573174.95854148	8766341	9023576	8464118	5723008	6563822	5421016.5
QESGAVIK	[R].QESGAVIK.[V]	High	0.0687275	0.00487936	1	Cluster-21669.51775_orf1	Cluster-21669.51775_orf1 [402-409]	0	8	15.8063				7040422.95777004	7424722.96879337	6839687.73741675				4084775.75	4626672.5	4324892.5
QAVVNPENTFFSVK	[R].QAVVNPENTFFSVK.[R]	High	3.00883E-08	0	16	Cluster-21669.42268_orf1	Cluster-21669.42268_orf1 [138-151]	0	14	96.8661	15013214.4611382	13531472	10687917.9308314	7594731.58164123	8538248.67147648	10273273.1966297	14994278.5	13531472	10155011.53125	4406379.5	5320559.5	6496027.875
QAVVEDPVVDPVSGEK	[K].QAVVEDPVVDPVSGEK.[V]	High	7.49523E-08	0	5	Cluster-21669.45457_orf1	Cluster-21669.45457_orf1 [223-238]	0	16	55.4430	3697978.960057	1986752.375	2142880.24994808		1292242.98569687		3693314.75	1986752.375	2036034.875		805253.625
QAVTNPANTIFGTK	[R].QAVTNPANTIFGTK.[R]	High	3.32456E-05	0	5	Cluster-21669.50292_orf1	Cluster-21669.50292_orf1 [127-140]	0	14	93.0351
NVVNQTTAK	[K].NVVNQTTAK.[A]	High	0.00308918	0.000137044	4	Cluster-21669.45297_orf1	Cluster-21669.45297_orf1 [198-206]	0	9	14.8674	1769897.72268157	10795792.75	7319537.29433247	9530593.5274729	9344398.85343699	10296602.8443704	1767665.375	10795792.75	6954580.5	5529545.25	5822907.25	6510779.75
NVVPATEEEAR	[R].NVVPATEEEAR.[R]	High	9.85049E-05	0	5	Cluster-21669.39328_orf1; Cluster-21669.38845_orf1	Cluster-21669.39328_orf1 [434-444]; Cluster-21669.38845_orf1 [466-476]	0	11	24.6339	6097630.85802788	6596217	6202212.25582668	7118331.19504001	6249339.18475339	7260273.35775645	6089940	6596217	5892966	4129977.25	3894239	4590838.5
NVVPEVWK	[K].NVVPEVWK.[V]	High	0.0998474	0.00859666	1	Cluster-21669.43623_orf1	Cluster-21669.43623_orf1 [157-164]	0	8	61.9997
NVVVANLANK	[K].NVVVANLANK.[I]	High	0.00201097	0	5	Cluster-21669.38325_orf1	Cluster-21669.38325_orf1 [305-314]	0	10	36.3269	4234654.11105175	3520178.75	3466252.56182056	1771828.42867322	2495371.35449342	3163732.70972906	4229313	3520178.75	3293423	1027995.3125	1554976	2000501.25
NVVYNTAK	[K].NVVYNTAK.[I]	High	0.0892946	0.00719519	5	Cluster-21669.47572_orf1	Cluster-21669.47572_orf1 [422-429]	0	8	17.4804	13145471.2022261	12146876	11067630.0898244	16016402.3574602	13919523.0249396	14113779.980024	13128891	12146876	10515791	9292540	8673869	8924469
NVWVADEK	[K].NVWVADEK.[N]	High	0.0116726	0.00033658	6	Cluster-21669.42521_	Cluster-21669.42521_ [442-449]	0	8	34.6276	3097133.1214556	4780621.5	5063829.25384128	3887557.95687665		5721921.34759667	3093226.75	4780621.5	4811343.5	2255518.25		3618103
NWMTFNEPR	[K].NWMTFNEPR.[V]	High	0.00436698	0.000231312	4	Cluster-21669.43878_orf1	Cluster-21669.43878_orf1 [242-250]	0	9	53.8134	3432025.01600122	2643808.75	3592391.95221596				3427696.25	2643808.75	3413273
NWVAETTSEK	[K].NWVAETTSEK.[Q]	High	0.0599871	0.00419044	1	Cluster-21669.49049_orf1	Cluster-21669.49049_orf1 [569-578]	0	10	33.6720
NVVISVPLPALR	[R].NVVISVPLPALR.[E]	High	0.0862141	0.0068341	1	Cluster-21669.39119_orf1	Cluster-21669.39119_orf1 [425-436]	0	12	90.1212
NWVFTEQGLPSDLLK	[K].NWVFTEQGLPSDLLK.[R]	High	1.85309E-07	0	3	Cluster-21669.38760_orf1	Cluster-21669.38760_orf1 [625-639]	0	15	97.2700	2222412.09784602		182884.223961219		2995247.4864379	2865825.47319884	2219609		173765.5		1866470.875	1812127.625
NYELPDGQVITIGAER	[K].NYELPDGQVITIGAER.[F]	High	6.85985E-09	0	17	Cluster-21669.41294_orf1	Cluster-21669.41294_orf1 [190-205]	0	16	80.8251	4350242.90160524	4758613	4137004.69043227				4344756	4758613	3930731
NYENVCTLR	[K].NYENVCTLR.[V]	High	0.000679176	0	6	Cluster-21669.39916_orf1	Cluster-21669.39916_orf1 [187-195]	0	9	35.2587	6113727.66070395	4629776.5	4418492.34424725	3113530.8336689	3760596.31287304	3314976.00002701	6106016.5	4629776.5	4198183.5	1806436.25	2343393.5	2096135.875
NYEPSEEPFDINSVPR	[K].NYEPSEEPFDINSVPR.[E]	High	2.45866E-05	0	5	Cluster-21669.40867_orf1	Cluster-21669.40867_orf1 [584-599]	0	16	95.2652
NYGNVELPVER	[K].NYGNVELPVER.[Q]	High	0.00982582	0.000231312	2	Cluster-21669.37936_orf1	Cluster-21669.37936_orf1 [1455-1465]	0	11	54.9141
NYGSWALVTGPTDGIGK	[K].NYGSWALVTGPTDGIGK.[G]	High	0.0379752	0.00195249	1	Cluster-21669.44198_orf1	Cluster-21669.44198_orf1 [87-103]	0	17	86.1991
NYLAELQQIVR	[R].NYLAELQQIVR.[K]	High	0.0931254	0.00759653	1	Cluster-21669.39224_orf1	Cluster-21669.39224_orf1 [760-770]	0	11	98.5380		141577.28125	712128.361450669	1847744.75027757		70953.0901135342		141577.28125	676621.1875	1072041.125		44865.27734375
NYLNLPSEIVPATLK	[R].NYLNLPSEIVPATLK.[K]	High	0.0202742	0.000616131	1	Cluster-21669.41637_orf1	Cluster-21669.41637_orf1 [86-100]	0	15	97.1353			814560.308617637						773945.8125
NYLSPQFK	[K].NYLSPQFK.[D]	High	0.0335225	0.00179119	1	Cluster-21669.42395_orf1	Cluster-21669.42395_orf1 [1400-1407]	0	8	50.4889
NYDEAGNQR	[K].NYDEAGNQR.[R]	High	0.00172965	0	2	Cluster-21669.58894_orf1	Cluster-21669.58894_orf1 [274-282]	0	9	14.2541	925110.328948115	1945519.75	2307134.44373147				923943.5	1945519.75	2192099.25
NYMDAQYFGEIGIGSPPQK	[K].NYMDAQYFGEIGIGSPPQK.[F]	High	1.15639E-05	0	2	Cluster-21669.43057_orf1	Cluster-21669.43057_orf1 [110-128]	0	19	95.5935
NVVLEQSFGAPK	[R].NVVLEQSFGAPK.[V]	High	2.92445E-05	0	48	Cluster-21669.39760_orf1; Cluster-21669.45461_orf1	Cluster-21669.39760_orf1 [87-98]; Cluster-21669.45461_orf1 [80-91]	0	12	80.1395		985720.875	1444535.4585865	2448508.06625011	1567188.10760893			985720.875	1372510	1420597.375	976584.0625
NVVHGSDSPENGK	[R].NVVHGSDSPENGK.[R]	High	6.78198E-07	0	5	Cluster-21669.44915_orf1	Cluster-21669.44915_orf1 [225-237]	0	13	13.7721	7543790.87979502	2232871.5625	1578739.98163606				7534276	2232871.5625	1500023
NVMLVGEGMDYTIITGSR	[K].NVMLVGEGMDYTIITGSR.[N]	High	2.72251E-07	0	6	Cluster-21669.42115_orf1	Cluster-21669.42115_orf1 [314-331]	0	18	89.6039
NVMLVGEGMDYTIITGSR	[K].NVMLVGEGMDYTIITGSR.[N]	High	1.18745E-07	0	11	Cluster-21669.42115_orf1	Cluster-21669.42115_orf1 [314-331]	0	18	89.3094
NVMLVGEGMDYTIITGSR	[K].NVMLVGEGMDYTIITGSR.[N]	High	2.17116E-07	0	8	Cluster-21669.42115_orf1	Cluster-21669.42115_orf1 [314-331]	0	18	95.6844	4097207.50935386	2932513.75		6207352.57155155		5216479.97762602	4092039.7578125	2932513.75		3601437.5		3298500.75
NVNCPGELDK	[K].NVNCPGELDK.[S]	High	0.00402016	0.000231312	1	Cluster-21669.41661_orf1	Cluster-21669.41661_orf1 [258-267]	0	10	20.4785	8318441.9365302	6996730		11377941.2088443	9233781.18538697		8307950	6996730		6601356	5753976.5
NVNEGFSGGER	[R].NVNEGFSGGER.[K]	High	0.000227545	0	2	Cluster-21669.43361_orf1	Cluster-21669.43361_orf1 [238-248]	0	11	21.4857	2586684.80000063	3633804.5	3379739.20048844	3675536.0878185	3556480.2106177	2214323.29011678	2583422.25	3633804.5	3211223.25	2132505.5	2216199.75	1400167.75
NVNKPDATR	[R].NVNKPDATR.[T]	High	0.0101247	0.000231312	7	Cluster-21669.42337_orf1	Cluster-21669.42337_orf1 [2036-2044]	0	9	13.2962	298710.634619558	504222.96875	792118.271862417	12166608.3897354	8350465.66871889	7782311.26694729	298333.875	504222.96875	752622.75	7058932	5203543.625	4920935.125
NVNPIEVK	[K].NVNPIEVK.[F]	High	0.0937784	0.00781457	3	Cluster-21669.46133_orf1	Cluster-21669.46133_orf1 [219-226]	0	8	36.5822	10798129.5324273	9988217	9533599.3389267	12045622.8082602	11344903.551119	11595474.0386923	10784510	9988217	9058248	6988737.5	7069510	7332086
NVNVNAVAPGFIASDMTAK	[R].NVNVNAVAPGFIASDMTAK.[L]	High	2.89746E-08	0	6	Cluster-21669.57542_orf1	Cluster-21669.57542_orf1 [285-303]	0	19	69.3810
NVVLDEYGSPK	[R].NVVLDEYGSPK.[V]	High	0.000118053	0	21	Cluster-21669.42703_orf1	Cluster-21669.42703_orf1 [120-130]	0	11	45.9236	15732019.5801594	14559403	12567213.2625189	9949123.97567698	9034525.51569774	9178919.08635778	15712177	14559403	11940604	5772372	5629811.5	5804042.5
NVPFEMLK	[K].NVPFEMLK.[E]	High	0.0191033	0.000616131	2	Cluster-21669.38760_orf1	Cluster-21669.38760_orf1 [358-365]	0	8	67.7148	2828838.47510417	1477263.125					2825270.5	1477263.125
NVPSGFQCP	[K].NVPSGFQCP.[-]	High	0.000851576	0	11	Cluster-21669.41495_orf1	Cluster-21669.41495_orf1 [147-155]	0	9	44.6188	7986865.72400877	7128461	8390096.03544549	9072441.5056847	8943722.28462731	8873531.69441631	7976792	7128461	7971760.5	5263730.5	5573228	5610939
NVPYVFVPSK	[K].NVPYVFVPSK.[Q]	High	0.0608549	0.00419044	2	Cluster-21669.43530_orf1	Cluster-21669.43530_orf1 [97-106]	0	10	66.5888		4408248	4195748.1781688					4408248	3986545.5
NVQEVLGVGEK	[R].NVQEVLGVGEK.[L]	High	0.0352911	0.00195249	1	Cluster-21669.55452_	Cluster-21669.55452_ [153-163]	0	11	47.6345
NVSAGNYPK	[K].NVSAGNYPK.[T]	High	0.0151628	0.000427587	2	Cluster-21669.29365_orf1	Cluster-21669.29365_orf1 [26-34]	0	9	20.4357
NVVDEAK	[K].NVVDEAK.[N]	High	0.0792189	0.0058226	15	Cluster-21669.48591_orf1	Cluster-21669.48591_orf1 [172-178]	0	7	16.0768	2859687.13409393	68611856	66852740.2342051	72905805.0522408	77267699.4694424	74787257.6238586	2856080.25	68611856	63519420	42299144	48148913	47289710
NVVDGSTTFNSATVAAVGER	[R].NVVDGSTTFNSATVAAVGER.[F]	High	7.4693E-14	0	132	Cluster-21669.41827_orf1	Cluster-21669.41827_orf1 [378-397]	0	20	89.6563	21908433.4154491	21068039.90625	13165643.340366	35682798.3435225	55399724.8160808	42923417.0357627	21880800.609375	21068039.90625	12509195.9727783	20702766.046875	34522013.0625	27141467.7890625
NVVFDIFTGK	[R].NVVFDIFTGK.[G]	High	0.0036182	0.000137044	1	Cluster-21669.42201_orf1; Cluster-21669.39470_orf1	Cluster-21669.42201_orf1 [119-128]; Cluster-21669.39470_orf1 [119-128]	0	10	90.8713
NVVFNTAK	[KR].NVVFNTAK.[IV]	High	0.0880504	0.0070501	5	Cluster-21669.56837_	Cluster-21669.56837_ [353-360]	0	8	28.5641	13799977.7223078	28876714	13455390.3375257	19705934.747188	16001720.3005229	18359928.8760542	13782572	28876714	12784496	11433166	9971378	11609407
NVPFEMLK	[K].NVPFEMLK.[E]	High	0.0129613	0.00033658	11	Cluster-21669.38760_orf1	Cluster-21669.38760_orf1 [358-365]	0	8	55.7220	21086744.4210344	19317942	20670030.914688	12105355.0709247	13523351.4332067	11140263.7141957	21060148	19317942	19639410	7023393.5	8426997	7044246
QGDFLLNR	[K].QGDFLLNR.[I]	High	0.0295783	0.00153227	4	Cluster-21669.49675_orf1	Cluster-21669.49675_orf1 [376-383]	0	8	53.7553
NYQDNIGK	[R].NYQDNIGK.[I]	High	0.0382543	0.00204105	1	Cluster-21669.42890_orf1	Cluster-21669.42890_orf1 [472-479]	0	8	17.3451
NYSIPEVDK	[R].NYSIPEVDK.[L]	High	0.00165319	0	5	Cluster-21669.39882_orf1	Cluster-21669.39882_orf1 [964-972]	0	9	47.2476	7204065.88933192	6604629	7426200.59445447	4164131.63902275	4712011.84569615	4854443.5395873	7194979.5	6604629	7055925.5	2415983.25	2936262.5	3069576.75
QAITDGLR	[R].QAITDGLR.[E]	High	0.0218375	0.00110382	2	Cluster-21669.35358_orf1	Cluster-21669.35358_orf1 [216-223]	0	8	29.4151	4672339.65781867	4813542	6094385.70529805	5275280.60500502			4666446.5	4813542	5790515.75	3060659.625
QALTLIR	[K].QALTLIR.[S]	High	0.0911914	0.00746931	5	Cluster-21669.55278_orf1	Cluster-21669.55278_orf1 [550-556]	0	7	47.0581	1578668.52792546	1940992.75	3080843.04782627				1576677.375	1940992.75	2927230.25
QAIVDGLR	[R].QAIVDGLR.[DE]	High	0.0358128	0.00195249	3	Cluster-21669.45705_orf1; Cluster-21669.44167_orf1	Cluster-21669.45705_orf1 [212-219]; Cluster-21669.44167_orf1 [211-218]	0	8	36.6097	26432877.4251437	22674362	26527186.4210786	31492473.8645125	33068244.0278263	32350676.8160402	26399538	22674362	25204524	18271586	20606282	20456080
QALVNEAMSK	[R].QALVNEAMSK.[R]	High	9.70301E-05	0	6	Cluster-21669.34977_orf1	Cluster-21669.34977_orf1 [192-201]	0	10	23.8309	10771190.5546647	9091537	7123658.13459143	11929901.0290179	11530942.3747118	11555298.3748391	10757605	9091537	6768468	6921597	7185439	7306682
QAMIVVPR	[R].QAMIVVPR.[Q]	High	0.110764	0.00977552	1	Cluster-21669.38789_orf1	Cluster-21669.38789_orf1 [378-385]	0	8	33.1793
QAMTPGFK	[K].QAMTPGFK.[V]	High	0.0198271	0.000616131	5	Cluster-21669.44016_orf1	Cluster-21669.44016_orf1 [321-328]	0	8	32.6166	11420494.5128266	11445285	11052049.2176056	14696723.7035916	13387378.8763621	13473648.3685506	11406090	11445285	10500987	8526877	8342266.5	8519699
QAMTPGFK	[K].QAMTPGFK.[V]	High	0.0133547	0.000427587	5	Cluster-21669.44016_orf1	Cluster-21669.44016_orf1 [321-328]	0	8	19.4959	27045866.579943	27519006	27348756.4250752	29607191.5599287	29290684.5445232	30863683.8348311	27011754	27519006	25985130	17177766	18252318	19515820
QAQALSGGPLVQAR	[K].QAQALSGGPLVQAR.[N]	High	6.55485E-05	0	3	Cluster-21669.38701_orf1	Cluster-21669.38701_orf1 [96-109]	0	14	46.6679	3666522.03386818	1552513.625	1157442.96909253		1085364.38046654	1146269.42129483	3661897.5	1552513.625	1099732.125		676338.4375	724812.625
QALTDEMGLK	[K].QALTDEMGLK.[S]	High	0.0109121	0.000231312	4	Cluster-21669.40928_orf1	Cluster-21669.40928_orf1 [142-151]	0	10	27.9989
QAQLKPDTAQK	[R].QAQLKPDTAQK.[L]	High	0.00778797	0.000231312	1	Cluster-21669.38050_orf1	Cluster-21669.38050_orf1 [72-82]	0	11	14.5503
QATLQQVK	[R].QATLQQVK.[R]	High	0.0449178	0.00263884	2	Cluster-21669.39447_orf1	Cluster-21669.39447_orf1 [208-215]	0	8	17.8724	7034686.25312382	6854213.5	5750272.23853734	6477903.21607412	6407330.72475588	7464211.82147054	7025813.5	6854213.5	5463560	3758408	3992690.5	4719793.5
QATLTSYK	[R].QATLTSYK.[N]	High	0.00717089	0.000231312	21	Cluster-21669.42000_orf1	Cluster-21669.42000_orf1 [387-394]	0	8	21.2183	39629465.35019	42386949	43585762.1274523	50875589.651982	48512913.4216562	49156989.3335047	39579481.25	42386949	41412548.25	29517456	30230537	31083099.5
QATSSENPVTSGTASDSK	[K].QATSSENPVTSGTASDSK.[K]	High	6.98973E-07	0	1	Cluster-21669.42045_orf1	Cluster-21669.42045_orf1 [336-353]	0	18	18.3469
QATYTTAR	[R].QATYTTAR.[L]	High	0.0100492	0.000231312	2	Cluster-21669.41311_orf1	Cluster-21669.41311_orf1 [99-106]	0	8	15.0588			13723564.6812129	19863466.1802157	15801509.7955462	17295805.1578634			13039299	11524564	9846618	10936537
QAVATTASLAK	[R].QAVATTASLAK.[K]	High	0.000245371	0	4	Cluster-21669.33333_orf1	Cluster-21669.33333_orf1 [128-138]	0	11	26.9300	3533695.75190359	5324492	5262017.54852206	2026593.37584434	3586652.60450953	2101712.34663683	3529238.75	5324492	4999650	1175807.125	2235001.5	1328961.25
QAVDISPLR	[R].QAVDISPLR.[R]	High	0.000801727	0	48	Cluster-21669.43121_orf3	Cluster-21669.43121_orf3 [165-173]	0	9	94.0176	49722865.8926242	41483832	48079781.1552768	44927204.4299612	48315868.3160148	48329520.7396312	49660151.125	41483832	45682492.625	26066268.5	30107749.5	30559872
QAVLELNNLIK	[R].QAVLELNNLIK.[T]	High	6.65448E-05	0	6	Cluster-21669.42828_orf1	Cluster-21669.42828_orf1 [208-218]	0	11	88.3696			267159.65701302						253838.90625
QAVMAIGVDEQPSK	[K].QAVMAIGVDEQPSK.[E]	High	5.29776E-08	0	6	Cluster-21669.36506_orf1	Cluster-21669.36506_orf1 [634-647]	0	14	34.2320	6818672.79832102	6526100	6209193.86322082	4547896.69006404	5504035.2796981	4196606.58074071	6810072.5	6526100	5899599.5	2638639.5	3429807.25	2653611.25
QASLANEQLR	[K].QASLANEQLR.[S]	High	0.000139362	0	8	Cluster-21669.47422_orf1	Cluster-21669.47422_orf1 [623-632]	0	10	32.3033	12315428.2804926	9618516	9773498.8830898	13947798.7466306	9266476.67134717	10531265.7118565	12299895	9618516	9286186	8092359	5774350.5	6659162.5
NYSDLPK	[R].NYSDLPK.[A]	High	0.0658448	0.00473222	7	Cluster-21669.42494_orf1	Cluster-21669.42494_orf1 [485-491]	0	7	27.8385	22745844.5211969	24829093.25	18967181.7711427	22075034.957003	20237861.1952473	19679288.7061055	22717155.5	24829093.25	18021466	12807691.8125	12611104.3125	12443668.6875
QALQEAVILPVK	[K].QALQEAVILPVK.[F]	High	0.00387173	0.000137044	2	Cluster-21669.34903_orf1	Cluster-21669.34903_orf1 [146-157]	0	12	73.2741
QAIKEESEGK	[K].QAIKEESEGK.[L]	High	0.000419159	0	23	Cluster-21669.41938_orf1	Cluster-21669.41938_orf1 [308-317]	1	10	14.3287	38501308.5465129	373343429	435210107.842114	330900071.624851	405069950.515191	418245120.651824	38452747.375	373343429	413510254.5	191984572	252416960	264466048
NYVDMDEYPVTTELQNR	[K].NYVDMDEYPVTTELQNR.[C]	High	3.93312E-10	0	4	Cluster-21669.41883_orf1; Cluster-21669.43442_orf1	Cluster-21669.41883_orf1 [93-109]; Cluster-21669.43442_orf1 [103-119]	0	17	64.6962
NYVVSNNENQIPVSELEGK	[R].NYVVSNNENQIPVSELEGK.[M]	High	4.71367E-10	0	5	Cluster-21669.42900_orf1	Cluster-21669.42900_orf1 [197-215]	0	19	65.3160	2757551.06126849	2859329	2882655.80562267				2754073	2859329	2738924.75
NYYFISGK	[R].NYYFISGK.[G]	High	0.00539031	0.000231312	54	Cluster-21669.42361_orf1	Cluster-21669.42361_orf1 [125-132]	0	8	53.5398	3540551.77431046	15194883.75	13891803.1589326	8763384.44148915	10452493.830125	11193806.3578475	3536086.125	15194883.75	13199149	5084419	6513410.125	7078102.25
QAACNCIK	[R].QAACNCIK.[T]	High	0.0113283	0.00033658	8	Cluster-21669.42382_orf1	Cluster-21669.42382_orf1 [75-82]	0	8	14.4514	28723037.9731792			674459691.033987	604063274.79609	460924480.826531	28686810			391314074	376418481	291453193
QAAEEDGDVLR	[R].QAAEEDGDVLR.[F]	High	0.000149151	0	5	Cluster-21669.43861_orf1	Cluster-21669.43861_orf1 [849-859]	0	11	28.7804	2300442.01590965	2812887.25	3954670.64891852	5274916.71494399	3573104.3744016	3189997.9611553	2297540.5	2812887.25	3757488.25	3060448.5	2226559	2017109.375
QAALGAGIPNTVVCTTVNK	[R].QAALGAGIPNTVVCTTVNK.[V]	High	9.55995E-09	0	3	Cluster-21669.37765_orf1	Cluster-21669.37765_orf1 [77-95]	0	19	68.7210
QAAITTELIEIISGASALEGK	[R].QAAITTELIEIISGASALEGK.[A]	High	2.57854E-14	0	7	Cluster-21669.39585_orf1	Cluster-21669.39585_orf1 [353-373]	0	21	97.9779	753899.054394737	394867.421875	593446.627035293	549857.992850748	471468.478271404	258833.70900344	752948.171875	394867.421875	563857	319021.54296875	293792.8125	163666.53125
QAAPATGVPVAGTLDQRPSR	[R].QAAPATGVPVAGTLDQRPSR.[N]	High	0.0247708	0.0013662	1	Cluster-21669.41652_orf1	Cluster-21669.41652_orf1 [251-270]	0	20	48.8621
QAIIWYDECWIR	[K].QAIIWYDECWIR.[Y]	High	0.00302019	0.000137044	1	Cluster-21669.45864_orf1	Cluster-21669.45864_orf1 [130-141]	0	12	91.4880
QAEAADLLYK	[K].QAEAADLLYK.[A]	High	0.0722411	0.00499673	1	Cluster-21669.42916_orf1	Cluster-21669.42916_orf1 [1126-1135]	0	10	50.6362
QAESLPPVQSAK	[K].QAESLPPVQSAK.[K]	High	3.37509E-05	0	5	Cluster-21669.60711_	Cluster-21669.60711_ [208-219]	0	12	28.3246	3832273.59403381	6038095.25	3709581.86600411	4169161.03486921	6902868.97579891	3748761.95276417	3827440	6038095.25	3524619.75	2418901.25	4301482.25	2370428.75
QAFDEAIADLDTLGEESYK	[K].QAFDEAIADLDTLGEESYK.[D]	High	2.58248E-07	0	1	Cluster-21669.39114_	Cluster-21669.39114_ [76-94]	0	19	97.1339			305273.375033914						290052.25
QAFDEAISELDTLGEDSYK	[K].QAFDEAISELDTLGEDSYK.[D]	High	1.04678E-12	0	3	Cluster-21669.42936_orf1	Cluster-21669.42936_orf1 [207-225]	0	19	96.8335	3780338.33880991	1930125.5	748793.903757519	2903262.91901385		4098648.74753599	3775570.25	1930125.5	711458.5625	1684441.125		2591670.25
QAFDEAISELDTLNEESYK	[K].QAFDEAISELDTLNEESYK.[D]	High	5.96698E-11	0	1	Cluster-21669.36142_orf1	Cluster-21669.36142_orf1 [201-219]	0	19	96.9322			676800.912322492						643055.1875
QAFEEAIAELDTLGEESYK	[K].QAFEEAIAELDTLGEESYK.[D]	High	0.017341	0.000531768	1	Cluster-21669.41899_orf1; Cluster-21669.41990_orf1	Cluster-21669.41899_orf1 [226-244]; Cluster-21669.41990_orf1 [226-244]	0	19	97.8597
QAGSLAVR	[K].QAGSLAVR.[D]	High	0.0388183	0.00221415	1	Cluster-21669.40281_orf1	Cluster-21669.40281_orf1 [195-202]	0	8	18.5370		14796410	11951478.326177	13925599.0829903	16749346.7019979	14424611.5824368		14796410	11355570	8079479	10437257	9121015
QALFDLAVFR	[K].QALFDLAVFR.[Q]	High	0.00154478	0	1	Cluster-21669.32647_orf1	Cluster-21669.32647_orf1 [160-169]	0	10	92.7000
QAIFSEIEK	[K].QAIFSEIEK.[V]	High	0.0026774	0	2	Cluster-21669.41242_orf1	Cluster-21669.41242_orf1 [410-418]	0	9	60.1229	3184358.13716956	2360806.75	2897770.95668787			1249383.53858923	3180341.75	2360806.75	2753286.25			790014.0625
QAEGANAADEEASDK	[R].QAEGANAADEEASDK.[S]	High	4.6082E-10	0	5	Cluster-21669.41138_orf1	Cluster-21669.41138_orf1 [123-137]	0	15	14.7239	14401436.3337912	10946222	10791053.8207843	13299626.308142	14281572.4944593	14908414.8845144	14383272	10946222	10253005	7716296.5	8899478	9426935
NVMIENIDK	[R].NVMIENIDK.[V]	High	0.00474361	0.000231312	1	Cluster-21669.43546_orf1	Cluster-21669.43546_orf1 [157-165]	0	9	38.5044	1507844.69880282	2002577.375			1598496.77555239	2085010.04661046	1505942.875	2002577.375			996093.875	1318400
QGDSVCEK	[R].QGDSVCEK.[F]	High	0.0186816	0.000616131	3	Cluster-21669.40761_orf1	Cluster-21669.40761_orf1 [115-122]	0	8	13.8916	1813902.47527145			1199353.09441951	926894.520139911		1811614.625			695851.4375	577588.875
QGGALQNELIR	[K].QGGALQNELIR.[F]	High	0.00237345	0	1	Cluster-21669.42643_orf1	Cluster-21669.42643_orf1 [155-165]	0	11	52.6706
QLVPLMVTPK	[K].QLVPLMVTPK.[R]	High	0.000336817	0	7	Cluster-21669.41079_orf1	Cluster-21669.41079_orf1 [313-322]	0	10	61.8628	6435268.71601947	7924642.5	7896419.50922143	2959279.15102549	1994552.42300041	2764730.20119997	6427152	7924642.5	7502699	1716941.125	1242893.625	1748202.75
QLVQDEDDDER	[R].QLVQDEDDDER.[Y]	High	3.08301E-05	0	1	Cluster-21669.41367_orf1	Cluster-21669.41367_orf1 [1142-1152]	0	11	22.4995	1322922.20860652	1543784	1264025.49159073		2110198.22157879	1232167.95270633	1321253.625	1543784	1201000.375		1314957.625	779128.25
QIVQSPTYIVK	[R].QIVQSPTYIVK.[A]	High	1.05632E-05	0	42	Cluster-21669.40166_orf1	Cluster-21669.40166_orf1 [111-121]	0	11	54.7488	52432860.8470285	45234912	48558198.7357405	38231835.8597596	30155802.224544	17022258.2921457	52366728	45234912	46137056	22181689.5	18791411	10763567
QIYGPYGVEIGDQSINYAIGSGSR	[K].QIYGPYGVEIGDQSINYAIGSGSR.[L]	High	1.22645E-12	0	2	Cluster-21669.31060_orf1	Cluster-21669.31060_orf1 [83-106]	0	24	96.1932
QMAEAGIK	[K].QMAEAGIK.[Y]	High	0.0486551	0.00324415	3	Cluster-21669.46943_	Cluster-21669.46943_ [25-32]	0	8	17.2725	10665594.3676448	9798958	8506459.49152559	10957724.6720567	12021310.4735072	11338692.3364334	10652142	9798958	8082322	6357551	7491009	7169717
QMGEAAGVPIEPESQTR	[R].QMGEAAGVPIEPESQTR.[L]	High	0.00607892	0.000231312	1	Cluster-21669.45538_orf1	Cluster-21669.45538_orf1 [422-438]	0	17	36.6983
QMICCCNK	[KR].QMICCCNK.[M]	High	0.0051526	0.000231312	4	Cluster-21669.44418_orf1; Cluster-21669.43440_orf1	Cluster-21669.44418_orf1 [148-155]; Cluster-21669.43440_orf1 [150-157]	0	8	16.1622	24992851.139774	21159402	20202987.849821	22152184.2820528	22460717.2429204	23019130.8508191	24961328	21159402	19195654	12852453	13996264	14555528
QMICCCNK	[KR].QMICCCNK.[M]	High	0.00507571	0.000231312	9	Cluster-21669.44418_orf1; Cluster-21669.43440_orf1	Cluster-21669.44418_orf1 [148-155]; Cluster-21669.43440_orf1 [150-157]	0	8	14.1431		4085800	17155086.5484681	46000929.5976776	44282872.7409042	48894336.4238748		4085800	16299723	26689232	27594612	30917018
QMMQEEQPLQVAR	[K].QMMQEEQPLQVAR.[C]	High	3.43306E-06	0	3	Cluster-21669.37656_orf1	Cluster-21669.37656_orf1 [94-106]	0	13	34.9518
QMSLLLR	[R].QMSLLLR.[R]	High	0.0653757	0.00473222	6	Cluster-21669.32015_orf1; Cluster-21669.42055_orf1; Cluster-21669.48425_orf1	Cluster-21669.32015_orf1 [364-370]; Cluster-21669.42055_orf1 [276-282]; Cluster-21669.48425_orf1 [284-290]	0	7	64.5872	3717126.36041001	3001845.75	3039715.66006129				3712438	3001845.75	2888153.5
QMTGPEQEMER	[R].QMTGPEQEMER.[R]	High	2.9689E-05	0	4	Cluster-21669.41643_orf1	Cluster-21669.41643_orf1 [331-341]	0	11	14.3413	4472841.03294396	3532106.25	3242288.3115676	3032549.02883786	3613978.54614742	2226615.26568359	4467199.5	3532106.25	3080625.75	1759451.5	2252029.5	1407940.25
QNELFVGR	[K].QNELFVGR.[A]	High	0.0152764	0.000427587	5	Cluster-21669.17206_orf1	Cluster-21669.17206_orf1 [115-122]	0	8	42.3496	3035289.36878	2492190.75	1634128.96147074	1734637.74411137	1608636.28380328	1706164.75700419	3031461	2492190.75	1552650.25	1006417.6875	1002412.25	1078847.375
QNKPVSLLHK	[K].QNKPVSLLHK.[S]	High	0.0764636	0.00528026	3	Cluster-21669.43708_orf1	Cluster-21669.43708_orf1 [143-152]	0	10	115.5831		1095126.1484375			1419904.94004238	350477.943315333		1095126.1484375			884805.421875	221615.296875
QNNVSAVAGK	[K].QNNVSAVAGK.[K]	High	0.0014006	0	1	Cluster-21669.41909_orf1	Cluster-21669.41909_orf1 [112-121]	0	10	15.4190	1556229.47585737	3812297.75	2442805.06749709		2235218.65719987	2913189.51124853	1554266.625	3812297.75	2321005.25		1392863.375	1842077
QNPSTTELLSSAK	[R].QNPSTTELLSSAK.[E]	High	1.29493E-05	0	7	Cluster-21669.34045_orf1	Cluster-21669.34045_orf1 [58-70]	0	13	49.7877	5053693.15374379	5193676	4972641.57821969	4951575.08069138	4196568.88963166	5145166.75096355	5047319	5193676	4724702.5	2872849.25	2615067.25	3253407.75
QNQIINSPGK	[K].QNQIINSPGK.[H]	High	0.000158428	0	5	Cluster-21669.47024_orf1	Cluster-21669.47024_orf1 [758-767]	0	10	22.3801	2763868.52940426	2631977	3134594.11004474	4544309.92763892	4000492.66097309	2705096.92121471	2760382.5	2631977	2978301.25	2636558.5	2492883.5	1710495.25
QNTTTGLR	[K].QNTTTGLR.[T]	High	0.0247708	0.0013662	2	Cluster-21669.45977_orf1	Cluster-21669.45977_orf1 [454-461]	0	8	15.4872
QLVNEVISENR	[K].QLVNEVISENR.[V]	High	0.0924766	0.00759653	2	Cluster-21669.40815_orf1	Cluster-21669.40815_orf1 [311-321]	0	11	55.3346
QLVGEEASSQSGK	[R].QLVGEEASSQSGK.[F]	High	3.40726E-06	0	2	Cluster-21669.20755_orf1	Cluster-21669.20755_orf1 [47-59]	0	13	18.7725	1881414.00163213	2926970.5	2314859.62625548	1421080.96063244			1879041	2926970.5	2199439.25	824495.5
QLVEALK	[K].QLVEALK.[A]	High	0.070715	0.00499673	1	Cluster-21669.53184_orf1	Cluster-21669.53184_orf1 [613-619]	0	7	44.6306
QITNESQLDIIEK	[R].QITNESQLDIIEK.[V]	High	4.98752E-08	0	30	Cluster-21669.45505_	Cluster-21669.45505_ [119-131]	0	13	91.2176	2038910.02420161	1103745.75	6365214.00176218	26121980.1000398	16945494.7438987	19861725.9979233	2036338.375	1103745.75	6047840.375	15155684.75	10559485.5	12559028
QIPSTLASVDDLER	[R].QIPSTLASVDDLER.[Y]	High	0.000220782	0	4	Cluster-21669.49175_orf1	Cluster-21669.49175_orf1 [204-217]	0	14	69.8105
QIPYTMMK	[R].QIPYTMMK.[F-]	High	0.0340188	0.00179119	3	Cluster-21669.43066_orf1	Cluster-21669.43066_orf1 [284-291]	0	8	23.3288	9977315.25065059	11397277	12383817.0084081	10990235.6313281	12731468.81735	13047366.2932747	9964731	11397277	11766352	6376413.5	7933540	8250151
QLQAEDVVIK	[R].QLQAEDVVIK.[G]	High	0.000654046	0	2	Cluster-21669.30277_orf1	Cluster-21669.30277_orf1 [212-221]	0	10	49.3660
QIQDALQR	[K].QIQDALQR.[A]	High	0.0113283	0.00033658	3	Cluster-21669.45457_orf1	Cluster-21669.45457_orf1 [356-363]	0	8	25.9400	5742036.35156227	6047316.5	4954419.51450996		3471102.2894599		5734794	6047316.5	4707389		2162997
QLQGQDENPFGDDTTTPK	[R].QLQGQDENPFGDDTTTPK.[K]	High	2.17913E-05	0	1	Cluster-21669.50630_	Cluster-21669.50630_ [561-578]	0	18	49.0204
QIQQMVR	[R].QIQQMVR.[F]	High	0.0445921	0.00263884	4	Cluster-21669.40802_orf1	Cluster-21669.40802_orf1 [52-58]	0	7	15.0322
QLSAIHPIYK	[R].QLSAIHPIYK.[L]	High	1.39638E-05	0	9	Cluster-21669.38760_orf1	Cluster-21669.38760_orf1 [569-578]	0	10	97.6278	3241056.65022512	4482541.5	4311292.80700046		1703733.06413682		3236968.75	4482541.5	4096329		1061671.25
QLSAVMSAR	[R].QLSAVMSAR.[H]	High	0.0635304	0.00467383	1	Cluster-21669.45578_orf1	Cluster-21669.45578_orf1 [166-174]	0	9	18.4546
QPAGAPPSGPPSTVDAYEK	[K].QPAGAPPSGPPSTVDAYEK.[L]	High	6.19633E-11	0	6	Cluster-21669.40867_orf1	Cluster-21669.40867_orf1 [616-634]	0	19	42.0034
QISEADHSGDEK	[K].QISEADHSGDEK.[A]	High	6.32458E-06	0	9	Cluster-21669.38018_	Cluster-21669.38018_ [44-55]	0	12	13.6315	5628598.14851526	12611094.5	10500033.6180027	7712552.24600769	10491033.4697121	9019613.8573727	5621498.875	12611094.5	9976495.25	4474737.75	6537425.875	5703310.125
QLSMDDLTKPVDEESIK	[R].QLSMDDLTKPVDEESIK.[V]	High	0.000268615	0	1	Cluster-21669.36542_orf1	Cluster-21669.36542_orf1 [509-525]	0	17	55.8198
QLSSGLLLVTGPFK	[K].QLSSGLLLVTGPFK.[I]	High	4.57264E-06	0	9	Cluster-21669.42200_orf1; Cluster-21669.39220_orf1	Cluster-21669.42200_orf1 [136-149]; Cluster-21669.39220_orf1 [76-89]	0	14	91.2047	5917403.03915603	4864747	4435059.12446725			2468578.19868484	5909939.5	4864747	4213924.25			1560939
QISTAISPDQNTQAFK	[K].QISTAISPDQNTQAFK.[E]	High	2.77462E-09	0	1	Cluster-21669.49453_orf1	Cluster-21669.49453_orf1 [171-186]	0	16	52.6030
QISTSSAAR	[K].QISTSSAAR.[K]	High	0.00255911	0	5	Cluster-21669.47817_orf1	Cluster-21669.47817_orf1 [402-410]	0	9	14.3823		4148709.75	4611886.07912039	5427653.15851148	6660255.76023393			4148709.75	4381934.5	3149064.5	4150299.25
QLSVDHEPSVEK	[K].QLSVDHEPSVEK.[E]	High	0.00119555	0	5	Cluster-21669.44794_orf1	Cluster-21669.44794_orf1 [171-182]	0	12	31.5339	6833755.19654268	7971744.25	4976674.14454676	3104109.76523273	3122953.69719838	3258208.54136359	6825135.875	7971744.25	4728534	1800970.25	1946050.25	2060240.5
QLTALQSLNVPTTR	[K].QLTALQSLNVPTTR.[D]	High	0.000212611	0	2	Cluster-21669.46999_	Cluster-21669.46999_ [69-82]	0	14	72.4002
QITEPDTYK	[K].QITEPDTYK.[L]	High	0.00235564	0	5	Cluster-21669.42201_orf1	Cluster-21669.42201_orf1 [360-368]	0	9	27.5961	6061907.30039544	5181799	7265281.5693047	5869564.78195723	5765792.14039368	6788751.75169069	6054261.5	5181799	6903030	3405456.75	3592919.5	4292684.5
QITNDSQLEIIDK	[R].QITNDSQLEIIDK.[V]	High	5.13035E-07	0	35	Cluster-21669.41083_orf1; Cluster-21669.44754_orf1	Cluster-21669.41083_orf1 [137-149]; Cluster-21669.44754_orf1 [137-149]	0	13	90.6221	5032761.06488769			15874999.290311	13885917.6371172	7636310.54969584	5026413.3125			9210499.5	8652928	4828615.5
QISELGIYPAVDPLDSTSR	[R].QISELGIYPAVDPLDSTSR.[M]	High	2.40414E-09	0	10	Cluster-21669.42771_orf1	Cluster-21669.42771_orf1 [448-466]	0	19	89.4761	15946473.0673966	14993649.5	8092069.22893656	9572535.46574457	10757683.8612558	10273048.8255736	15926360	14993649.5	7688593.5	5553879.5	6703587.5	6495886
QPAGIAGFGR	[R].QPAGIAGFGR.[G]	High	0.000480101	0	53	Cluster-21669.43674_orf1	Cluster-21669.43674_orf1 [239-248]	0	10	96.6742	61910965.5753057	53767876	48277355.7242002	58822931.3491019	61317657.4223001	67047405.8611268	61832878.125	53767876	45870216	34128416	38209738	42395623
QPAQSQDSSGSGSGETSGNNSHR	[R].QPAQSQDSSGSGSGETSGNNSHR.[V]	High	6.83473E-11	0	4	Cluster-21669.43814_orf1	Cluster-21669.43814_orf1 [121-143]	0	23	13.1032	6573844.49975165	6915050	7414021.85473015	4905949.85971789	5420214.38196491	5860859.02214908	6565553	6915050	7044354	2846378	3377574.75	3705956.5
QPENWALVEK	[K].QPENWALVEK.[A]	High	0.000458862	0	9	Cluster-21669.36780_orf1	Cluster-21669.36780_orf1 [164-173]	0	10	55.4284	6750476.7836246	5918078	6024911.94956044				6741962.5	5918078	5724506
QQIATEPK	[R].QQIATEPK.[G]	High	0.0220002	0.00110382	5	Cluster-21669.48063_orf1	Cluster-21669.48063_orf1 [161-168]	0	8	16.4184	9538146.33292826	9554236	10274567.4828094	10544012.9124879	10781777.0034205	10739425.1189978	9526116	9554236	9762271	6117520	6718601	6790786.5
QQLFDALR	[R].QQLFDALR.[A]	High	0.0109121	0.000231312	1	Cluster-21669.44927_orf1	Cluster-21669.44927_orf1 [370-377]	0	8	63.6913	1537333.39248703	2139588.25	1398248.56455063				1535394.375	2139588.25	1328531
QQLSPEYK	[R].QQLSPEYK.[E]	High	0.0309158	0.00170215	5	Cluster-21669.26313_orf1	Cluster-21669.26313_orf1 [46-53]	0	8	25.0794	2012949.90606126	2136447.5	2960384.66614599	3089683.43101927	2559701.37602826	2987628.11799642	2010411	2136447.5	2812778	1792600.25	1595062.875	1889146.25
QQNDVQGQTENSESANK	[R].QQNDVQGQTENSESANK.[E]	High	3.64735E-10	0	1	Cluster-21669.37761_orf1	Cluster-21669.37761_orf1 [407-423]	0	17	14.2966
QQPAAAFYSSR	[K].QQPAAAFYSSR.[G]	High	0.00109214	0	4	Cluster-21669.29607_	Cluster-21669.29607_ [454-464]	0	11	41.3794	2640794.0472508	2593354.75	2554394.48707463	2369034.39074246	3335780.66549513	2749214.79440781	2637463.25	2593354.75	2427030.75	1374487.625	2078672.125	1738392
QQQDGLPK	[R].QQQDGLPK.[Y]	High	0.0345223	0.00187783	5	Cluster-21669.44733_orf1	Cluster-21669.44733_orf1 [756-763]	0	8	16.5168	4357133.09210786	5074784.5	7884463.63154063	4225946.41283578	4001592.32631883	3683062.94459795	4351637.5	5074784.5	7491339.25	2451847.5	2493568.75	2328885.75
QQQEQELAK	[R].QQQEQELAK.[H]	High	0.00348457	0.000137044	5	Cluster-21669.49594_	Cluster-21669.49594_ [469-477]	0	9	14.5695	16580410.6441527	18746124	13620847.1180504	13943845.7242269	14792595.5260021	17592373.4823557	16559498	18746124	12941703	8090065.5	9217919	11124064
QQQFEIEQWLATDASPYELTAIR	[R].QQQFEIEQWLATDASPYELTAIR.[D]	High	5.29776E-08	0	1	Cluster-21669.43527_orf1	Cluster-21669.43527_orf1 [149-171]	0	23	93.7788
QQGYPVVSVK	[K].QQGYPVVSVK.[V]	High	0.0118486	0.00033658	4	Cluster-21669.45985_orf1	Cluster-21669.45985_orf1 [460-469]	0	10	39.8995		4623906	4986208.53534853					4623906	4737593
QQQILLATQVVK	[K].QQQILLATQVVK.[M]	High	0.000160836	0	4	Cluster-21669.40111_orf1	Cluster-21669.40111_orf1 [524-535]	0	12	94.6721
QQVLLQR	[R].QQVLLQR.[L]	High	0.0436285	0.00255733	3	Cluster-21669.38601_orf1	Cluster-21669.38601_orf1 [78-84]	0	7	31.1828	1673823.17016843	1847676.375	1274882.97777131	1371370.54049246	1602848.79844706	1473630.05392729	1671712	1847676.375	1211316.5	795654.0625	998805.8125	931810.3125
QQVINLYNK	[K].QQVINLYNK.[H]	High	0.0347767	0.00187783	1	Cluster-21669.51942_orf1	Cluster-21669.51942_orf1 [52-60]	0	9	43.5031
QQWIPQNSTNK	[K].QQWIPQNSTNK.[T]	High	4.88432E-05	0	2	Cluster-21669.41676_orf1	Cluster-21669.41676_orf1 [111-121]	0	11	35.9611
QQYGLAK	[R].QQYGLAK.[S]	High	0.0944356	0.00781457	1	Cluster-21669.41774_	Cluster-21669.41774_ [319-325]	0	7	22.3054	22311731.4803827	20683396	20253342.5681696	33141512.4504222	30978361.531753	27168177.488914	22283590	20683396	19243498	19228340	19303984	17179066
QQYGVTAAPTVAPPMTR	[R].QQYGVTAAPTVAPPMTR.[-]	High	3.30599E-06	0	3	Cluster-21669.42142_orf1	Cluster-21669.42142_orf1 [172-188]	0	17	48.5096
QRPLLIVAEDVESDALATLILNK	[R].QRPLLIVAEDVESDALATLILNK.[I]	High	8.66877E-13	0	3	Cluster-21669.39760_orf1	Cluster-21669.39760_orf1 [294-316]	0	23	98.6412	1210789.98089325		811.956532998831				1209262.828125		771.471862792969
QRPLLIVAEDVESEALATLIINK	[R].QRPLLIVAEDVESEALATLIINK.[L]	High	7.68321E-13	0	1	Cluster-21669.45461_orf1	Cluster-21669.45461_orf1 [287-309]	0	23	98.6972	334975.124522447						334552.625
QRPSAHGVAFR	[R].QRPSAHGVAFR.[D]	High	0.000276842	0	6	Cluster-21669.41531_orf1	Cluster-21669.41531_orf1 [249-259]	0	11	115.9862	734133.076963961	268902.09375	816747.882442725	773390.477186234	786431.83029661	659143.944958844	733207.125	268902.09375	776024.3125	448712.625	490060.375	416791.9375
QQTTFLK	[K].QQTTFLK.[T]	High	0.110004	0.00948124	3	Cluster-21669.38583_orf1	Cluster-21669.38583_orf1 [197-203]	0	7	30.1912		9553089	8716002.96253492	9698465.12603585	7045277.04224255	7189055.81002891		9553089	8281417.5	5626942.5	4390223	4545806
QIPIDAVFQK	[K].QIPIDAVFQK.[D]	High	0.000766264	0	15	Cluster-21669.35757_orf1	Cluster-21669.35757_orf1 [224-233]	0	10	72.9479	12122624.0992276	8430955	10498459.9014946	1442952.71386843	1991509.98879776	3314881.70487832	12107334	8430955	9975000	837185.25	1240997.75	2096076.25
QQGLDMVPR	[K].QQGLDMVPR.[I]	High	0.00174274	0	25	Cluster-21669.40936_orf1	Cluster-21669.40936_orf1 [334-342]	0	9	28.4232	40779354.4395004	38530344	39672348.5841115	35786623.0560811	33661512.8800693	33109029.6358148	40727920	38530344	37694260	20763004	20975974	20935604
QQEPNQFNR	[R].QQEPNQFNR.[Q]	High	0.000597461	0	3	Cluster-21669.41643_orf1	Cluster-21669.41643_orf1 [176-184]	0	9	17.0383	2461619.80724349	2592052.25		2537601.45237053	2066557.03345588	2671968.28767679	2458515	2592052.25		1472288.375	1287762.875	1689547.25
QPGPLPGINTK	[R].QPGPLPGINTK.[I]	High	0.000245371	0	162	Cluster-21669.41394_orf1	Cluster-21669.41394_orf1 [262-272]	0	11	45.3362	46420775.3862349	42957807.25	42699877.7424293	35017315.839038	35719594.5467753	35670122.2479679	46362225.5	42957807.25	40570834.625	20316660.4375	22258455.5	22555042
QPGSTVQILGAEK	[K].QPGSTVQILGAEK.[A]	High	3.03685E-05	0	6	Cluster-21669.44578_orf1	Cluster-21669.44578_orf1 [313-325]	0	13	47.7722	5884476.50937639	4356841.5	5296628.78692714	1739445.66039434	2826491.98393036	3075128.28314936	5877054.5	4356841.5	5032535.5	1009207.1875	1761311.875	1944474.625
QPGVLQVVK	[K].QPGVLQVVK.[S]	High	0.00898069	0.000231312	2	Cluster-21669.43834_orf1	Cluster-21669.43834_orf1 [118-126]	0	9	48.6887	3132285.20829979	3972258	3613034.18720825		1638268.67420902	1281664.89957522	3128334.5	3972258	3432886		1020877.5	810426.3125
QPIGTAAQSQDEGK	[R].QPIGTAAQSQDEGK.[D]	High	1.10118E-07	0	7	Cluster-21669.42586_orf1	Cluster-21669.42586_orf1 [34-47]	0	14	17.3158	21478666.74728	19706332	21858443.945811	21967883.984429	22988644.8709639	23320715.5981481	21451576	19706332	20768568	12745524	14325239	14746227
QPIGTSAQTDK	[R].QPIGTSAQTDK.[D]	High	2.09848E-05	0	6	Cluster-21669.40957_	Cluster-21669.40957_ [19-29]	0	11	16.4207	20815668.5167205	19261510	20508244.1221007	23035903.2525739	22187868.6464299	19308768.1757318	20789414	19261510	19485690	13365177	13826240	12209380
QPIGTSAQTDKDYK	[R].QPIGTSAQTDKDYK.[E]	High	0.00054577	0	3	Cluster-21669.40957_	Cluster-21669.40957_ [19-32]	1	14	23.4377	3143917.37979789	3848201	4794291.42596329	6523422.86799496	6245675.10463566	4893770.74478609	3139952	3848201	4555245	3784818	3891955.75	3094444.25
QPNTGLFVGLNK	[K].QPNTGLFVGLNK.[G]	High	0.000108653	0	9	Cluster-21669.42971_orf1	Cluster-21669.42971_orf1 [31-42]	0	12	96.4257	8044448.35218658	9060509.5	6432765.67104414		7183184.945905		8034302	9060509.5	6112023.875		4476159.5
QPPESQELLSK	[K].QPPESQELLSK.[V]	High	0.0490092	0.00333216	1	Cluster-21669.24192_	Cluster-21669.24192_ [215-225]	0	11	37.5961
QQGLDMVPR	[K].QQGLDMVPR.[I]	High	0.00106771	0	14	Cluster-21669.40936_orf1	Cluster-21669.40936_orf1 [334-342]	0	9	43.1740	20715848.6152502	18721096	20577577.1090151	8591954.95040528	9221686.87254025	9090478.53960672	20689720	18721096	19551566	4984957.5	5746440	5748119.5
QPQLLLLDEPTNHLDIETIDSLAEALNEWDGGLVLVSHDFR	[R].QPQLLLLDEPTNHLDIETIDSLAEALNEWDGGLVLVSHDFR.[L]	High	1.18976E-08	0	1	Cluster-21669.41773_orf1	Cluster-21669.41773_orf1 [522-562]	0	41	98.6120
QPSDLELEQAFHQGK	[R].QPSDLELEQAFHQGK.[Y]	High	0.000107837	0	2	Cluster-21669.22364_orf1	Cluster-21669.22364_orf1 [200-214]	0	15	62.4722
QPSELELQQAFHQGK	[R].QPSELELQQAFHQGK.[Y]	High	0.00193662	0	3	Cluster-21669.47991_orf1	Cluster-21669.47991_orf1 [183-197]	0	15	63.7764
QPSQGPTFGIK	[R].QPSQGPTFGIK.[G]	High	0.00408111	0.000231312	4	Cluster-21669.37329_orf1	Cluster-21669.37329_orf1 [130-140]	0	11	41.4856	3985416.7513942	3335375.25	4034837.04659791				3980390	3335375.25	3833657.5
QPSTSGGTVTYEGR	[R].QPSTSGGTVTYEGR.[F]	High	5.92093E-07	0	6	Cluster-21669.37973_orf1	Cluster-21669.37973_orf1 [206-219]	0	14	23.5833	2921489.08404433	2767814.5	2891129.03630457	3100159.75908772	3052012.44427626	2684001.09984752	2917804.25	2767814.5	2746975.5	1798678.5	1901843.625	1697155.875
QQAADLISR	[R].QQAADLISR.[I]	High	0.00175592	0	3	Cluster-21669.38912_orf1	Cluster-21669.38912_orf1 [966-974]	0	9	30.7540
QQEDYAEPVK	[R].QQEDYAEPVK.[Q]	High	0.00356414	0.000137044	1	Cluster-21669.44613_orf1	Cluster-21669.44613_orf1 [354-363]	0	10	26.3383	1542139.07883319			2227385.06761939	2075747.12250185	2578736.87524767	1540194			1292304.25	1293489.625	1630594.875
QQEITIYR	[K].QQEITIYR.[L]	High	0.0826477	0.00633243	1	Cluster-21669.35191_orf1	Cluster-21669.35191_orf1 [300-307]	0	8	38.9121
QQELVNLR	[R].QQELVNLR.[G]	High	0.00555481	0.000231312	69	Cluster-21669.38760_orf1	Cluster-21669.38760_orf1 [209-216]	0	8	92.9996	44901729.935077	39191275.25	37896545.932142	35581354.5901331	41185666.2975891	45772938.479915	44845096	39191275.25	36007000	20643909.5	25664606	28943286
QPQYAPLPIEK	[K].QPQYAPLPIEK.[Q]	High	3.69485E-05	0	26	Cluster-21669.48425_orf1	Cluster-21669.48425_orf1 [434-444]	0	11	56.7192	29617200.6432704	38075822.75	49196464.0511413	31353260.6011408	29892536.4833794	32027728.7812304	29579844.875	38075822.75	46743497	18190816	18627358.5	20251872.5
QIPLCGPNSIIGR	[K].QIPLCGPNSIIGR.[A]	High	8.1736E-06	0	3	Cluster-21669.41993_orf1	Cluster-21669.41993_orf1 [106-118]	0	13	67.8973
QLPGVIALDDA	[K].QLPGVIALDDA.[-]	High	0.000462335	0	12	Cluster-21669.43222_orf1	Cluster-21669.43222_orf1 [415-425]	0	11	91.3697	20239598.9280628	19047430	20691306.7409445	5801091.40173438	4884967.41989455		20214071	19047430	19659625	3365729.25	3044038.75
QLLTYGR	[R].QLLTYGR.[R]	High	0.0587074	0.00411612	17	Cluster-21669.53044_orf1	Cluster-21669.53044_orf1 [483-489]	0	7	41.2077	7642581.98365706	8462482	7813513.77655371	5424340.44472913	5340259.36357195	5723173.47646834	7632942.5	8462482	7423927	3147142.5	3327751.25	3618894.75
QKEHDENVEK	[R].QKEHDENVEK.[V]	High	0.109249	0.00934133	3	Cluster-21669.36605_orf1	Cluster-21669.36605_orf1 [62-71]	1	10	13.2206		1571717.875	3492777.35490853		1343196.8881903	1277836.95144277		1571717.875	3318625.25		837005.25	808005.8125
QLAAEALNR	[K].QLAAEALNR.[D]	High	0.104814	0.0089636	1	Cluster-21669.39822_orf1	Cluster-21669.39822_orf1 [272-280]	0	9	29.4233
QLAALLVSK	[R].QLAALLVSK.[V]	High	0.0235189	0.00130132	1	Cluster-21669.41881_orf1	Cluster-21669.41881_orf1 [86-94]	0	9	61.8781
QLAAQFQEISLDLR	[R].QLAAQFQEISLDLR.[M]	High	5.11045E-05	0	2	Cluster-21669.24972_orf1	Cluster-21669.24972_orf1 [183-196]	0	14	89.9138
QLADGPSIR	[K].QLADGPSIR.[R]	High	0.00120459	0	5	Cluster-21669.47669_orf1	Cluster-21669.47669_orf1 [316-324]	0	9	31.5531
QLAEETWGK	[K].QLAEETWGK.[Q]	High	0.0011004	0	21	Cluster-21669.42015_orf1	Cluster-21669.42015_orf1 [443-451]	0	9	37.1492				1948233.13067144	1872646.43541983	1739709.31715183				1130343.375	1166928.625	1100058.375
QLAEISESK	[K].QLAEISESK.[S]	High	0.00325633	0.000137044	2	Cluster-21669.45028_orf1	Cluster-21669.45028_orf1 [54-62]	0	9	25.2292
QLALEAAR	[K].QLALEAAR.[Q]	High	0.0226629	0.00110382	5	Cluster-21669.35749_orf1	Cluster-21669.35749_orf1 [377-384]	0	8	35.9045	1926445.42414668	3098898	1893659.31005315	2294452.2249717	2536360.86873719	2046830.19789591	1924015.625	3098898	1799240.25	1331215.875	1580518.375	1294258
QHVANDYAK	[K].QHVANDYAK.[R]	High	0.00302019	0.000137044	3	Cluster-21669.51885_orf1	Cluster-21669.51885_orf1 [440-448]	0	9	13.6933	5686391.16705555	3903255.75	3563899.81615348	2177525.23495287	1704569.74858722		5679219	3903255.75	3386201.5	1263376.125	1062192.625
QLALPDDSTVDGESK	[K].QLALPDDSTVDGESK.[F]	High	1.08259E-06	0	6	Cluster-21669.43067_orf1	Cluster-21669.43067_orf1 [87-101]	0	15	51.8670	3940912.36862765	3859914.75	3679494.17453203				3935941.75	3859914.75	3496032.25
QLAMENIR	[K].QLAMENIR.[K]	High	0.0115856	0.00033658	1	Cluster-21669.46583_orf1	Cluster-21669.46583_orf1 [381-388]	0	8	20.5382
QLAPAANDTTAR	[R].QLAPAANDTTAR.[D]	High	0.001359	0	2	Cluster-21669.41752_orf1	Cluster-21669.41752_orf1 [828-839]	0	12	22.3894
QIASPTTAAATLR	[K].QIASPTTAAATLR.[L]	High	0.00750119	0.000231312	1	Cluster-21669.46407_orf1	Cluster-21669.46407_orf1 [108-120]	0	13	50.0791
QLAVYGR	[R].QLAVYGR.[D]	High	0.0905551	0.00740216	9	Cluster-21669.39882_orf1	Cluster-21669.39882_orf1 [141-147]	0	7	25.3900	8097237.93496208	9636666	8877547.15913146		7871942.14118763	6254093.11885701	8087025	9636666	8434907		4905354.5	3954607.5
QICDAVQAR	[K].QICDAVQAR.[A]	High	0.00119555	0	4	Cluster-21669.42607_orf1	Cluster-21669.42607_orf1 [319-327]	0	9	23.4811
QLDAEVHR	[K].QLDAEVHR.[K]	High	0.00997416	0.000231312	12	Cluster-21669.43883_orf1	Cluster-21669.43883_orf1 [199-206]	0	8	18.1338	6310824.7565631	7554965.5	7075265.75995075				6302865	7554965.5	6722488.5
QLDEADAALEAR	[R].QLDEADAALEAR.[K]	High	0.0103548	0.000231312	2	Cluster-21669.39445_orf1	Cluster-21669.39445_orf1 [238-249]	0	12	47.7565
QLDGAHVEFLR	[R].QLDGAHVEFLR.[G]	High	0.0138631	0.000427587	2	Cluster-21669.43384_orf1; Cluster-21669.53254_; Cluster-21669.45096_orf1	Cluster-21669.43384_orf1 [364-374]; Cluster-21669.53254_ [195-205]; Cluster-21669.45096_orf1 [370-380]	0	11	67.8644
QLALSDETK	[K].QLALSDETK.[V]	High	0.0011004	0	4	Cluster-21669.43055_orf1	Cluster-21669.43055_orf1 [110-118]	0	9	27.5521
QIDLTYR	[R].QIDLTYR.[D]	High	0.063987	0.00467383	6	Cluster-21669.39743_orf1	Cluster-21669.39743_orf1 [46-52]	0	7	44.7879
QHTYVETENVR	[K].QHTYVETENVR.[Y]	High	0.0176014	0.000616131	3	Cluster-21669.39119_orf1	Cluster-21669.39119_orf1 [47-57]	0	11	24.9266	3350556.76121072	4135413.5	3059097.2905075		2201963.91057131		3346330.75	4135413.5	2906568.75		1372140.875
QHAEDLLTLLSSAITNQETCLDGFSHDK	[K].QHAEDLLTLLSSAITNQETCLDGFSHDK.[A]	High	1.00824E-16	0	71	Cluster-21669.41827_orf1	Cluster-21669.41827_orf1 [199-226]	0	28	114.0851	21455030.4351242	2415872.3515625	7022683.51886775	15429623.8439108	8899670.57750949	10261050.9787161	21427969.5	2415872.3515625	6672528.04296875	8952097.578125	5545777.4375	6488299.484375
QGGDVGAQYR	[R].QGGDVGAQYR.[S]	High	0.00017084	0	6	Cluster-21669.41943_orf1	Cluster-21669.41943_orf1 [116-125]	0	10	18.2421	6563281.67700844	8960060	7767505.78897136	7001434.79850175	8602485.01484341	8148641.1983494	6555003.5	8960060	7380213	4062155.25	5360588	5152574
QGGNAYVR	[K].QGGNAYVR.[D]	High	0.0242264	0.0013662	1	Cluster-21669.42753_orf1	Cluster-21669.42753_orf1 [195-202]	0	8	16.1090		3907892	5790523.17592809	5184245.8255513	5808205.28195573	7824949.08190513		3907892	5501804	3007842.25	3619349	4947896
QGGTVFLPSCVTR	[K].QGGTVFLPSCVTR.[Y]	High	0.0405589	0.00221415	1	Cluster-21669.45864_orf1	Cluster-21669.45864_orf1 [247-259]	0	13	62.0063
QGLESLEK	[K].QGLESLEK.[G]	High	0.0402637	0.00221415	2	Cluster-21669.43078_orf1	Cluster-21669.43078_orf1 [230-237]	0	8	30.5468
QGLFTSDQDLYTYSK	[R].QGLFTSDQDLYTYSK.[T]	High	5.68089E-09	0	29	Cluster-21669.29765_orf1; Cluster-21669.37036_orf1	Cluster-21669.29765_orf1 [301-315]; Cluster-21669.37036_orf1 [290-304]	0	15	73.5361	22456498.0724964	20158817	19789133.1665586	23113183.4617042	21849285.6582686	24266013.9864981	22428174	20158817	18802434.375	13410014.125	13615254	15343961
QGLGGNVR	[K].QGLGGNVR.[L]	High	0.0291451	0.00153227	2	Cluster-21669.38984_orf1	Cluster-21669.38984_orf1 [396-403]	0	8	15.6772	4410849.34367797	4556202	4256495.05622339	2414989.03024958	3507306.99569709	2156663.28932271	4405286	4556202	4044263.5	1401150	2185557.75	1363708
QGIVLLK	[R].QGIVLLK.[N]	High	0.0803468	0.00605278	5	Cluster-21669.59820_orf1; Cluster-21669.43806_orf1; Cluster-21669.35749_orf1	Cluster-21669.59820_orf1 [432-438]; Cluster-21669.43806_orf1 [431-437]; Cluster-21669.35749_orf1 [385-391]	0	7	51.4665	6308362.15051193	4639054.5	5096845.46307536	2578262.98884665	3578163.39665985	2635367.93212368	6300405.5	4639054.5	4842713.5	1495879.75	2229711.5	1666404
QGNAGIVEYAYQK	[R].QGNAGIVEYAYQK.[T]	High	3.12987E-05	0	3	Cluster-21669.42634_orf1	Cluster-21669.42634_orf1 [688-700]	0	13	49.3857	7578759.48521662			1548607.08353605	1808594.64004963	2169806.49111645	7569200.5			898484.75	1127015.125	1372018.75
QHFETDEGK	[K].QHFETDEGK.[E]	High	0.00189334	0	6	Cluster-21669.42441_orf1	Cluster-21669.42441_orf1 [27-35]	0	9	14.3157	19778674.5705031	16284290.5	13004119.1694862	12259263.9773176	9434927.6696601	12424536.7543248	19753728	16284290.5	12355725.5	7112689.75	5879319.75	7856321.5
QGNEYLINLIDSPGHVDFSSEVTAALR	[R].QGNEYLINLIDSPGHVDFSSEVTAALR.[I]	High	2.45866E-05	0	3	Cluster-21669.42322_orf1	Cluster-21669.42322_orf1 [116-142]	0	27	98.3022	79249.4249609214	71199.3671875	107859.983124151	133454.283034169	123302.910603123	75393.3883716688	79149.46875	71199.3671875	102482.015625	77428.703125	76835.484375	47672.98046875
QGSLVPEGEIR	[K].QGSLVPEGEIR.[K]	High	0.00767197	0.000231312	1	Cluster-21669.45521_orf1	Cluster-21669.45521_orf1 [290-300]	0	11	48.0180
QGSTFPTVGK	[K].QGSTFPTVGK.[D]	High	0.00134879	0	4	Cluster-21669.42369_orf1	Cluster-21669.42369_orf1 [84-93]	0	10	36.4281	2350158.22227771		3062751.75440655	4325794.48460834		3721941.40768454	2347194		2910041	2509778.25		2353469.5
QGSWISNVEK	[K].QGSWISNVEK.[T]	High	0.000224138	0	3	Cluster-21669.38226_orf1	Cluster-21669.38226_orf1 [518-527]	0	10	96.5461
QGVAHGASEDQTSNK	[K].QGVAHGASEDQTSNK.[A]	High	5.39805E-06	0	5	Cluster-21669.42503_orf1	Cluster-21669.42503_orf1 [248-262]	0	15	13.9003	6897349.03157311	5049301.5	5227303.69359164	2971208.66942055	3174619.71424442	4967619.46322437	6888649.5	5049301.5	4966667	1723862.5	1978245.625	3141140.5
QGVKPGELAIISK	[K].QGVKPGELAIISK.[E]	High	0.0016783	0	7	Cluster-21669.45260_orf1	Cluster-21669.45260_orf1 [58-70]	0	13	97.7470	8269320.6739159	11758917.25	8807176.16659525	2261480.20902146	2089647.59856876	2093076.33434009	8258890.69335938	11758917.25	8368044.75	1312085.875	1302151.625	1323500.5
QGVIEVAK	[R].QGVIEVAK.[I]	High	0.0204255	0.000616131	10	Cluster-21669.41967_orf1	Cluster-21669.41967_orf1 [207-214]	0	8	24.4866	32982829.790074	23503207.625	21218179.3842211	29591711.7973829	25059650.5141192	30010010.6784426	32941229	23503207.625	20160227.4375	17168784.8125	15615774	18976022.75
QGYVIYR	[K].QGYVIYR.[IV]	High	0.0608549	0.00419044	4	Cluster-21669.44605_orf1	Cluster-21669.44605_orf1 [80-86]	0	7	36.6767	2217410.03881769	2300194.75	2401445.60851323	1781014.65982904	1558879.53614083	2034256.72066929	2214613.25	2300194.75	2281708	1033325.0625	971406.625	1286307.5
QGYVVYR	[K].QGYVVYR.[V]	High	0.059131	0.00411612	11	Cluster-21669.39964_orf1	Cluster-21669.39964_orf1 [80-86]	0	7	29.3103	14383629.8747491	16859538	14302666.0442425	8102785.87916405	10624912.0085807	9598358.14094825	14365488	16859538	13589526	4701147	6620851.5	6069263.5
QGSAAIGLR	[K].QGSAAIGLR.[S]	High	0.00408111	0.000231312	14	Cluster-21669.44288_orf1	Cluster-21669.44288_orf1 [50-58]	0	9	24.6135	9862561.51333828	11216535	9580615.59965047	9096467.29848859	7984550.11926327	7268244.75728614	9850122	11216535	9102920	5277670	4975525.5	4595879
QGDVQGNPFWR	[K].QGDVQGNPFWR.[L]	High	0.0363419	0.00195249	1	Cluster-21669.46435_orf1	Cluster-21669.46435_orf1 [312-322]	0	11	64.7396
QLEDACQK	[K].QLEDACQK.[A]	High	0.0113283	0.00033658	1	Cluster-21669.51522_orf1	Cluster-21669.51522_orf1 [344-351]	0	8	14.8440
QIEEAESYR	[R].QIEEAESYR.[R]	High	0.000904523	0	6	Cluster-21669.42828_orf1	Cluster-21669.42828_orf1 [307-315]	0	9	27.0936
QIGVIGWGSQGPAQAQNLR	[K].QIGVIGWGSQGPAQAQNLR.[D]	High	1.31461E-05	0	1	Cluster-21669.41823_orf1	Cluster-21669.41823_orf1 [117-135]	0	19	96.5007
QLGWNPK	[R].QLGWNPK.[T]	High	0.104091	0.0089636	1	Cluster-21669.41812_orf1	Cluster-21669.41812_orf1 [356-362]	0	7	37.4751	2527851.84480252	2216244.25	1942292.30728982		1545832.79515446	1119464.09786394	2524663.5	2216244.25	1845448.375		963276.625	707863
QIKDPEAK	[K].QIKDPEAK.[K]	High	0.0604195	0.00419044	7	Cluster-21669.42015_orf1	Cluster-21669.42015_orf1 [308-315]	1	8	14.0134	4996071.53889262	73626612	101303101.186977	58195029.0305079	58726757.6056373	69845848.6536618	4989770.0625	73626612	96252064	33764114	36595234	44165143
QIIDFNDK	[K].QIIDFNDK.[I]	High	0.022164	0.00110382	4	Cluster-21669.50559_orf1	Cluster-21669.50559_orf1 [191-198]	0	8	50.4461
QLIDQVVSTALPESK	[R].QLIDQVVSTALPESK.[S]	High	4.06063E-07	0	8	Cluster-21669.45154_orf1; Cluster-21669.35699_	Cluster-21669.45154_orf1 [987-1001]; Cluster-21669.35699_ [111-125]	0	15	96.5062	1597826.94217014	4606330.375	1408023.31482909		4449825.71031252	5511964.5998016	1595811.625	4606330.375	1337818.375		2772882.75	3485342.5
QLLENER	[R].QLLENER.[V]	High	0.0964326	0.00841418	2	Cluster-21669.41901_orf1	Cluster-21669.41901_orf1 [603-609]	0	7	21.9244	4860613.12455564	2779159.25				3291178.63253412	4854482.5	2779159.25				2081088.25
QLLEQNK	[K].QLLEQNK.[Q]	High	0.0617346	0.00426429	2	Cluster-21669.48697_orf1	Cluster-21669.48697_orf1 [33-39]	0	7	17.6501
QILGGSSDFPYPR	[R].QILGGSSDFPYPR.[R]	High	5.92093E-07	0	13	Cluster-21669.38760_orf1	Cluster-21669.38760_orf1 [250-262]	0	13	95.8838	15204947.791754	13221150.5	5590546.72251321	13081494.7917478	9742409.10488518	11162081.6743011	15185770	13221150.5	5311798.5	7589739	6070925	7058042
QLGSNNALNNAR	[K].QLGSNNALNNAR.[A]	High	0.000111982	0	2	Cluster-21669.36518_orf1	Cluster-21669.36518_orf1 [296-307]	0	12	28.4856
QLLIGTLGDQVLALDK	[K].QLLIGTLGDQVLALDK.[R]	High	0.00028105	0	2	Cluster-21669.41594_orf1	Cluster-21669.41594_orf1 [900-915]	0	16	97.9413					666889.51139266	458203.701258071					415568.28125	289732.78125
QLLLTTPGLGEYISGSILFEETLYQSTTDGK	[R].QLLLTTPGLGEYISGSILFEETLYQSTTDGK.[K]	High	1.40695E-05	0	1	Cluster-21669.39018_orf1	Cluster-21669.39018_orf1 [116-146]	0	31	98.3160	235910.300420827	149548.0625		369635.010378118	1061739.93003485	170877.227979636	235612.75	149548.0625		214458.15625	661617	108049.6171875
QLINTCDFR	[K].QLINTCDFR.[R]	High	0.0106697	0.000231312	1	Cluster-21669.15523_orf1	Cluster-21669.15523_orf1 [222-230]	0	9	58.1482
QIIPDQEFPGLK	[K].QIIPDQEFPGLK.[V]	High	0.0010597	0	1	Cluster-21669.39041_orf1	Cluster-21669.39041_orf1 [154-165]	0	12	78.9273
QLIQEALNK	[K].QLIQEALNK.[H]	High	0.00315974	0.000137044	2	Cluster-21669.40523_orf1	Cluster-21669.40523_orf1 [122-130]	0	9	47.4684	1558254.27971466						1556288.875
QLISAASR	[K].QLISAASR.[I]	High	0.0302399	0.00153227	1	Cluster-21669.44699_orf1	Cluster-21669.44699_orf1 [127-134]	0	8	26.9465
QIISTCMNDQK	[K].QIISTCMNDQK.[D]	High	0.000115412	0	2	Cluster-21669.42322_orf1	Cluster-21669.42322_orf1 [303-313]	0	11	36.6223
QIISTCMNDQK	[K].QIISTCMNDQK.[D]	High	6.60448E-05	0	4	Cluster-21669.42322_orf1	Cluster-21669.42322_orf1 [303-313]	0	11	23.0362	6555041.78414478	6740662	4617772.05776692	7910280.49623284	6552145.53779168	6247714.25961626	6546774	6740662	4387527	4589457.5	4082931	3950574
QILTTNSGK	[K].QILTTNSGK.[L]	High	0.026871	0.0013662	1	Cluster-21669.35013_orf1	Cluster-21669.35013_orf1 [178-186]	0	9	18.8730	5667731.13140895	4901443.5	4289186.83936577				5660582.5	4901443.5	4075325.25
QLLLHPESDDSAQLSQIETEK	[K].QLLLHPESDDSAQLSQIETEK.[L]	High	0.0142836	0.000427587	1	Cluster-21669.42607_orf1	Cluster-21669.42607_orf1 [392-412]	0	21	72.0519
QIEDTMTSLK	[R].QIEDTMTSLK.[S]	High	0.000144718	0	6	Cluster-21669.41296_orf1	Cluster-21669.41296_orf1 [333-342]	0	10	22.7595	3459252.10715723	4429397.5	3425704.56274488	4486883.81015696	4339607.22760326	4060351.87004151	3454889	4429397.5	3254896.75	2603240.5	2704200.75	2567454.25
QIGSELSCK	[K].QIGSELSCK.[A]	High	0.00372877	0.000137044	6	Cluster-21669.42828_orf1	Cluster-21669.42828_orf1 [123-131]	0	9	28.9533
QIGIDPPR	[K].QIGIDPPR.[G]	High	0.0142836	0.000427587	5	Cluster-21669.46199_orf1	Cluster-21669.46199_orf1 [235-242]	0	8	35.9685	3825684.03271064	4703884	4777713.33161358	4130286.63164131	4093224.81980067	3975056.07638336	3820858.75	4703884	4539493.5	2396346.75	2550669	2513519.75
QLEEEAEEIAK	[K].QLEEEAEEIAK.[G]	High	9.06617E-05	0	17	Cluster-21669.42900_orf1	Cluster-21669.42900_orf1 [493-503]	0	11	84.5981	7043363.19723422	6359641	6748402.13110187	3186523.00023872	4061570.82644812	3555557.71666793	7034479.5	6359641	6411922.5	1848785.5	2530944	2248261.25
QIEELER	[R].QIEELER.[V]	High	0.0500866	0.00358466	4	Cluster-21669.40281_orf1	Cluster-21669.40281_orf1 [114-120]	0	7	28.7364	9622518.75069963	11423438	12245262.5971608	11208815.2775784	9882835.68751173	8738380.05904138	9610382	11423438	11634706	6503231	6158431	5525479.5
QIELSHR	[R].QIELSHR.[D]	High	0.0523096	0.00365671	28	Cluster-21669.47934_	Cluster-21669.47934_ [29-35]	0	7	16.4787	65689582.6180686	73114216	57483063.4107445	24935925.5822704	33088813.9080186	25589958.9922858	65606729.25	73114216	54616921.234375	14467549	20619100	16181122
QIELSYR	[R].QIELSYR.[D]	High	0.0347767	0.00187783	84	Cluster-21669.42533_orf1; Cluster-21669.45467_orf1	Cluster-21669.42533_orf1 [57-63]; Cluster-21669.45467_orf1 [57-63]	0	7	85.0733	4802467.28600832	18892556.6875	12038222.245792	29462850.6568575	25785167.2632031	26137639.3502489	4796410	18892556.6875	11437988.8125	17094021	16067875.5	16527432.9375
QLEMDDDTLTK	[R].QLEMDDDTLTK.[A]	High	4.13747E-05	0	5	Cluster-21669.54236_orf1	Cluster-21669.54236_orf1 [918-928]	0	11	27.3220	5181641.03264561	4262482	4008965.31560206	4503264.67997353		2207115.34522909	5175105.5	4262482	3809075.75	2612744.5		1395610
QIEPDNTR	[R].QIEPDNTR.[K]	High	0.0236938	0.00130132	1	Cluster-21669.39392_orf1	Cluster-21669.39392_orf1 [295-302]	0	8	16.1414		1491174.5		2342999.12333868				1491174.5		1359382.25
QLESANLQK	[R].QLESANLQK.[F]	High	0.001359	0	5	Cluster-21669.41941_orf1	Cluster-21669.41941_orf1 [352-360]	0	9	19.3374	13235818.1555971	11637316	10683318.0464128	11447393.5804451	11591921.8471277	11738718.0560518	13219124	11637316	10150641	6641651.5	7223438	7422662.5
QLETFNDLTADCK	[K].QLETFNDLTADCK.[D]	High	2.72251E-07	0	4	Cluster-21669.40948_orf1	Cluster-21669.40948_orf1 [604-616]	0	13	60.0352	2498396.69342477	3695839	3906472.19319882				2495245.5	3695839	3711693
QLGPSVDK	[R].QLGPSVDK.[E]	High	0.0255152	0.0013662	1	Cluster-21669.50491_orf1	Cluster-21669.50491_orf1 [307-314]	0	8	20.4222	1138111.23406339	3060994.5	2542920.90706298		2010161.77339793		1136675.75	3060994.5	2416129.25		1252620.5
QLETNVSLK	[K].QLETNVSLK.[E]	High	0.00244604	0	18	Cluster-21669.41613_orf1	Cluster-21669.41613_orf1 [155-163]	0	9	39.5069	4145720.44023458	3469203.5	4825723.92015609		1790781.54585635	2102427.56644385	4140491.5	3469203.5	4585110.25		1115915	1329413.5
QLFHPEQLISGK	[R].QLFHPEQLISGK.[E]	High	7.59444E-07	0	8	Cluster-21669.42259_orf1; Cluster-21669.41974_orf1; Cluster-21669.39991_orf1	Cluster-21669.42259_orf1 [146-157]; Cluster-21669.41974_orf1 [99-110]; Cluster-21669.39991_orf1 [103-114]	0	12	97.7989	682372.589046672	1288552.25	916225.164367679			26814.2130220127	681511.921875	1288552.25	870541.59375			16955.24609375
QLFIFADK	[K].QLFIFADK.[Y]	High	0.0140718	0.000427587	4	Cluster-21669.44075_orf1	Cluster-21669.44075_orf1 [236-243]	0	8	83.1406	1336451.02231338	1315281.375					1334765.375	1315281.375
QLFTYETK	[K].QLFTYETK.[D]	High	0.0186816	0.000616131	3	Cluster-21669.41848_orf1	Cluster-21669.41848_orf1 [269-276]	0	8	45.6086	1535840.38437641	1698908.125	2070511.91883763				1533903.25	1698908.125	1967274.875
QIGAFPDAEK	[K].QIGAFPDAEK.[A]	High	3.15357E-05	0	82	Cluster-21669.37286_orf1	Cluster-21669.37286_orf1 [155-164]	0	10	41.9314	144139619.196406	136250860.375	133526135.462096	132918102.986553	129873099.819806	127685335.617693	143957817.875	136250860.375	126868437.25	77117617.375	80929659.1875	80738386.25
QIGDAFR	[R].QIGDAFR.[A]	High	0.0931254	0.00759653	4	Cluster-21669.37447_	Cluster-21669.37447_ [86-92]	0	7	34.2515	3513359.35188164	2327865.5	2153508.29610275	1829757.29183749	1361006.97344886	1705323.6126485	3508928	2327865.5	2046133	1061605	848103.5	1078315.5
QIGDALR	[R].QIGDALR.[A]	High	0.0977855	0.00854607	1	Cluster-11943.0_orf1	Cluster-11943.0_orf1 [122-128]	0	7	47.0815
QLGEALAK	[K].QLGEALAK.[H]	High	0.0486551	0.00324415	2	Cluster-21669.38715_orf1	Cluster-21669.38715_orf1 [91-98]	0	8	26.7535
QLGELAMSTGK	[K].QLGELAMSTGK.[L]	High	0.000157238	0	3	Cluster-21669.47290_orf1	Cluster-21669.47290_orf1 [676-686]	0	11	28.9144		2807802.5	3162313.20161624					2807802.5	3004638.25
QLEYFQQYQTR	[K].QLEYFQQYQTR.[L]	High	2.63648E-06	0	17	Cluster-21669.39605_orf1	Cluster-21669.39605_orf1 [140-150]	0	11	94.3569	12724872.8322805	10693226.625	7601872.78429828	7359339.30969373	7117957.66003387	6444270.52021714	12708823.125	10693226.625	7222838.5625	4269807.5	4435513.5	4074861.0625
NVMIENIDK	[R].NVMIENIDK.[V]	High	0.00680379	0.000231312	1	Cluster-21669.43546_orf1	Cluster-21669.43546_orf1 [157-165]	0	9	46.5967
NVIVTISSDK	[K].NVIVTISSDK.[G]	High	0.0511865	0.00365671	1	Cluster-21669.39585_orf1	Cluster-21669.39585_orf1 [154-163]	0	10	94.0228
NVLTNFWGMDFTTDK	[RK].NVLTNFWGMDFTTDK.[L]	High	1.28769E-06	0	1	Cluster-21669.42846_orf1; Cluster-21669.35052_orf1	Cluster-21669.42846_orf1 [130-144]; Cluster-21669.35052_orf1 [114-128]	0	15	98.1349
NISFTVWDVGGQDK	[K].NISFTVWDVGGQDK.[I]	High	5.79967E-08	0	137	Cluster-21669.39770_orf1; Cluster-21669.71324_orf1	Cluster-21669.39770_orf1 [100-113]; Cluster-21669.71324_orf1 [72-85]	0	14	86.7560	18844046.2053366	13124148.8125	22166714.5127431	16710103.9275397	13253542.2619841	18486511.3162398	18820278.46875	13124148.8125	21061468	9695018	8258867	11689448
NLSFVEAASLPLAIETAYEGLETGELSAGK	[K].NLSFVEAASLPLAIETAYEGLETGELSAGK.[S]	High	1.78833E-12	0	14	Cluster-21669.48705_orf1	Cluster-21669.48705_orf1 [195-224]	0	30	96.1188	608842.956506348	1905582.6875	4721237.34018822	772092.987746824	496574.578312727	583697.373480843	608075.03125	1905582.6875	4485833.4375	447959.8359375	309437.53125	369085.328125
NLSGPFPDILFGLPK	[R].NLSGPFPDILFGLPK.[I]	High	6.26481E-05	0	5	Cluster-21669.43548_	Cluster-21669.43548_ [125-139]	0	15	98.8408	275159.429808492	263304.1875	526850.57414568	209400.982672029	220988.453005497	84998.057220385	274812.375	263304.1875	500581.46875	121492.140625	137707.65625	53746.234375
NLSQQNLNALAK	[R].NLSQQNLNALAK.[V]	High	1.59945E-05	0	9	Cluster-21669.42049_orf1	Cluster-21669.42049_orf1 [491-502]	0	12	48.6385	9960910.55963919	9939354	10558178.5093413	4054172.20647799	4314785.12085148	4974069.88398257	9948347	9939354	10031741	2352186	2688733	3145219.25
NLSSYYYK	[R].NLSSYYYK.[D]	High	0.0465811	0.00298289	1	Cluster-21669.46984_orf1	Cluster-21669.46984_orf1 [739-746]	0	8	42.6287	1786770.00345751			816315.769638516		1375508.73626143	1784516.375			473617.40625		869765.9375
NISVIAVCPK	[K].NISVIAVCPK.[G]	High	1.69894E-05	0	29	Cluster-21669.41823_orf1	Cluster-21669.41823_orf1 [233-242]	0	10	52.4408
NITCLTR	[K].NITCLTR.[L]	High	0.0971069	0.00854607	12	Cluster-21669.37957_orf1	Cluster-21669.37957_orf1 [212-218]	0	7	26.2401	34505789.6784577	41176148	42132227.7258309	34438090.0102092	39976228.3932608	33411634.4312931	34462268	41176148	40031488	19980600	24910951.875	21126948
NITGLTEWYGK	[K].NITGLTEWYGK.[N]	High	0.0759234	0.00528026	4	Cluster-21669.70960_orf1	Cluster-21669.70960_orf1 [589-599]	0	11	87.4232
NITGLVEWYGK	[K].NITGLVEWYGK.[N]	High	3.98433E-05	0	33	Cluster-21669.40936_orf1	Cluster-21669.40936_orf1 [595-605]	0	11	86.3204	1158898.3275388	6534021.25	5886531.85484656	5970941.01962848	6470581.24080766	2347516.07721427	1157436.625	6534021.25	5593025.625	3464274.125	4032104.6875	1484388.625
NLTPYEFVESMK	[R].NLTPYEFVESMK.[K]	High	0.00107579	0	1	Cluster-21669.43735_	Cluster-21669.43735_ [466-477]	0	12	70.6201
NITTDIK	[K].NITTDIK.[V]	High	0.0753868	0.00520763	28	Cluster-21669.47289_orf1	Cluster-21669.47289_orf1 [111-117]	0	7	26.5359	195421129.986425	199803496	192267958.969089	187267227.514861	181842407.557072	174235015.855163	195174648	199803496	182681356	108650380	113314028	110172824
NLTTESIFTQK	[K].NLTTESIFTQK.[Y]	High	0.000625114	0	2	Cluster-21669.51551_orf1	Cluster-21669.51551_orf1 [45-55]	0	11	60.4780	1924909.48689012						1922481.625
NITVNEAQSR	[R].NITVNEAQSR.[GR]	High	0.00137964	0	11	Cluster-21669.38208_orf1	Cluster-21669.38208_orf1 [119-128]	0	10	23.0310	99348795.2705543	94072322	90409216.1354942	88276586.5105806	94099365.8113392	90990399.0651952	99223488	94072322	85901355	51217101.875	58637467	57535330.5
NLVDQVNNQFNDAR	[K].NLVDQVNNQFNDAR.[F]	High	2.36356E-08	0	25	Cluster-21669.42113_orf1	Cluster-21669.42113_orf1 [269-282]	0	14	94.7811	19869137.6703681	21319800	26473205.9188342	23474391.6379026	21744809.4265968	21653581.3230341	19844077	21319800	25153235	13619583.125	13550150.25	13692059.5
NIVEQAAVR	[R].NIVEQAAVR.[D]	High	0.00308918	0.000137044	29	Cluster-21669.47462_orf1	Cluster-21669.47462_orf1 [75-83]	0	9	81.5218				1993338.04702835						1156512.75
NIVPDGIK	[K].NIVPDGIK.[G]	High	0.024588	0.0013662	2	Cluster-21669.43538_orf1	Cluster-21669.43538_orf1 [137-144]	0	8	43.6791	4972100.74235628	5911380.5	4640076.68046992	4026558.7894608	3692001.82844414	3985335.63137651	4965829.5	5911380.5	4408719.5	2336165	2300649.25	2520019.75
NIVTEETK	[R].NIVTEETK.[K]	High	0.0937784	0.00781457	2	Cluster-21669.49973_	Cluster-21669.49973_ [246-253]	0	8	26.2336		6359356	5691534.53942531		5608814.00960803	7037019.61021024		6359356	5407751		3495099.5	4449670
NLSESTTEEDLNR	[K].NLSESTTEEDLNR.[I]	High	8.96532E-07	0	3	Cluster-21669.43269_orf1	Cluster-21669.43269_orf1 [242-254]	0	13	34.0734	2254618.71961559		3251441.70562908				2251775		3089322.75
NLSESTTDEDLTK	[K].NLSESTTDEDLTK.[V]	High	1.24942E-06	0	7	Cluster-21669.42933_orf1	Cluster-21669.42933_orf1 [245-257]	0	13	32.9413	7304963.65029162	5224040	5703281.76350456	6471767.71509247	4784797.97679866	5991060.26105981	7295750	5224040	5418912.5	3754848.25	2981618.75	3788285.75
NLQYYEISAK	[K].NLQYYEISAK.[S]	High	0.00017875	0	17	Cluster-21669.37670_orf1; Cluster-21669.10671_	Cluster-21669.37670_orf1 [127-136]; Cluster-21669.10671_ [452-461]	0	10	51.1679				3969473.07831183	3262407.49122694	2978399.05445007				2303044.5	2032950.0625	1883310.5
NLQYVFHEEELGTK	[K].NLQYVFHEEELGTK.[S]	High	5.65893E-07	0	22	Cluster-21669.52340_orf1	Cluster-21669.52340_orf1 [51-64]	0	14	69.0178	2006088.25155069	1509094.125			1301218.93888794		2003558	1509094.125			810846.9375
NIMFLGDGR	[K].NIMFLGDGR.[A]	High	0.00111712	0	40	Cluster-21669.41827_orf1	Cluster-21669.41827_orf1 [360-368]	0	9	96.7951	76649161.5343857	69336959.5	54225629.4427183	59899075.556253	52681172.2473979	57451140.7957221	76552485	69336959.5	51521905	34752783	32827963	36327683
NINEVLGPK	[K].NINEVLGPK.[L]	High	0.00953568	0.000231312	14	Cluster-21669.44589_orf1	Cluster-21669.44589_orf1 [17-25]	0	9	37.2866	8836619.75709621	9244121	8505932.46357615	11986261.5454093	10536109.9197009	11809461.1627797	8825474.25	9244121	8081821.25	6954296.75	6565515	7467395
NINGPEDL	[K].NINGPEDL.[-]	High	0.0722411	0.00499673	1	Cluster-21669.42981_orf1	Cluster-21669.42981_orf1 [478-485]	0	8	46.9823	7954508.4121759	6076648.5	6056593.61772633	7235281.45333982	6957830.17756486	6818944.38617557	7944475.5	6076648.5	5754608	4197830.5	4335731	4311776
NLNNLVEVGK	[K].NLNNLVEVGK.[K]	High	9.50456E-06	0	91	Cluster-21669.43013_orf1	Cluster-21669.43013_orf1 [348-357]	0	10	55.8609	64368596.226081	123227713.9375	80396634.1674161	49073928.3785452	48097786.3435111	12827079.0869209	64287409	123227713.9375	76388006.75	28472152	29971853	8110858.3125
NINSNVEDSELR	[R].NINSNVEDSELR.[ST]	High	0.00845783	0.000231312	1	Cluster-21669.45065_orf1	Cluster-21669.45065_orf1 [294-305]	0	12	36.9937
NINSTSTK	[R].NINSTSTK.[I]	High	0.0612933	0.00426429	1	Cluster-21669.42660_orf1	Cluster-21669.42660_orf1 [533-540]	0	8	11.9700
NLNTMLR	[K].NLNTMLR.[L]	High	0.108498	0.0092825	6	Cluster-21669.37286_orf1	Cluster-21669.37286_orf1 [304-310]	0	7	43.7256	6376988.70824636	5661866	5945808.81695528	2747486.94851858	3584203.73283116	2773298.80333801	6368945.5	5661866	5649347	1594061.625	2233475.5	1753620.875
NLNTMLR	[K].NLNTMLR.[L]	High	0.0844134	0.00654965	26	Cluster-21669.37286_orf1	Cluster-21669.37286_orf1 [304-310]	0	7	28.0024	64358308.2499981	65726348	65980461.8795263	55558517.3473569	53988935.9202156	58127067.9922029	64277134	65726348	62690634	32234439	33642888.25	36755087.375
NLVVVSSPELAK	[R].NLVVVSSPELAK.[E]	High	0.00315974	0.000137044	7	Cluster-21669.42201_orf1; Cluster-21669.39470_orf1	Cluster-21669.42201_orf1 [92-103]; Cluster-21669.39470_orf1 [92-103]	0	12	60.6362	7701390.15759891	8583205	7505585.7909447	1702458.3578441	2401369.82640135	2299910.07425474	7691676.5	8583205	7131352.5	987747.5625	1496399.5	1454286.25
NIPGVDIVNVER	[R].NIPGVDIVNVER.[L]	High	2.7325E-05	0	47	Cluster-21669.37286_orf1	Cluster-21669.37286_orf1 [206-217]	0	12	96.2280	35000814.0458914	26171162	31165945.9263538	11978166.3380955	10590727.3005251	14297594.2380015	34956668	26171162	29611992	6949600	6599549.5	9040699
NLPLVGEVGLGADLVR	[K].NLPLVGEVGLGADLVR.[L]	High	2.55316E-05	0	6	Cluster-21669.34646_orf1	Cluster-21669.34646_orf1 [245-260]	0	16	97.3453	4096821.76500732	3528145.75	823876.31040391	4615864.6315165	2352583.76108259	1380689.03892673	4091654.5	3528145.75	782797.3125	2678073.75	1465998.75	873041.5625
NLPSSCTSR	[K].NLPSSCTSR.[L]	High	0.0035109	0.000137044	9	Cluster-21669.40358_orf1	Cluster-21669.40358_orf1 [237-245]	0	9	15.9034	123828561.263081	110115660	107561935.662777	119247521.89329	124518315.024424	125874363.087867	123672378	110115660	102198829	69186097	77592856.5	79593266.5
NLQDAMSVAR	[R].NLQDAMSVAR.[N]	High	0.00417426	0.000231312	2	Cluster-21669.41759_orf1	Cluster-21669.41759_orf1 [400-409]	0	10	24.6367	3621308.25635177	5174339.5		5962728.82456853		5104263.21554331	3616740.75	5174339.5		3459509.5		3227543.5
NLQDIIAILGMDELSEDDK	[K].NLQDIIAILGMDELSEDDK.[L]	High	0.0139671	0.000427587	1	Cluster-21669.42771_orf1	Cluster-21669.42771_orf1 [493-511]	0	19	95.2606
NLQDIIAILGMDELSEDDKLTVAR	[K].NLQDIIAILGMDELSEDDKLTVAR.[A]	High	1.41819E-13	0	1	Cluster-21669.42771_orf1	Cluster-21669.42771_orf1 [493-516]	1	24	97.9819	478357.94004778			293933.08551562		166769.952708623	477754.59375			170536.734375		105452.4921875
NLQDIIAILGMDELSEDDKLTVAR	[K].NLQDIIAILGMDELSEDDKLTVAR.[A]	High	2.02865E-07	0	1	Cluster-21669.42771_orf1	Cluster-21669.42771_orf1 [493-516]	1	24	94.9016
NIQEAPIPQK	[K].NIQEAPIPQK.[K]	High	0.000705272	0	9	Cluster-21669.45990_orf1	Cluster-21669.45990_orf1 [329-338]	0	10	32.4979	18228679.5831203	15374087	15224670.7883914	22777042.7647781	22249605.568015	20294862.1641747	18205688	15374087	14465559	13214989	13864711	12832910
NLQTALAAAGLGGK	[R].NLQTALAAAGLGGK.[V]	High	0.00146539	0	1	Cluster-21669.46980_orf1	Cluster-21669.46980_orf1 [158-171]	0	14	97.1387	3777367.34153187	2420433					3772603	2420433
NLPIEDGR	[R].NLPIEDGR.[A]	High	0.0391033	0.00221415	6	Cluster-8686.0_	Cluster-8686.0_ [543-550]	0	8	31.7361	13086621.9765062	14513701	13317145.3545702	12975306.1134056	11836679.8313677	11519012.3364482	13070116	14513701	12653144	7528129.5	7375957.5	7283737.5
NIWANDLASSLSTLEALEGIVGK	[R].NIWANDLASSLSTLEALEGIVGK.[D]	High	1.21959E-13	0	1	Cluster-21669.46943_	Cluster-21669.46943_ [274-296]	0	23	98.0293	272302.263604012		1505.20386645017				271958.8125		1430.15344238281
NLYIATNEPDR	[R].NLYIATNEPDR.[S]	High	0.0014006	0	23	Cluster-21669.40948_orf1	Cluster-21669.40948_orf1 [532-542]	0	11	42.6582	9357360.3100013	7571531	9856771.93029442	6219472.7605825	8271230.78870449	6904407.02491861	9345558	7571531	9365307	3608469.5	5154168.875	4365816
NLYIISVK	[KR].NLYIISVK.[G]	High	0.0511865	0.00365671	31	Cluster-21669.38352_orf1	Cluster-21669.38352_orf1 [38-45]	0	8	70.9925	15718671.9950337	13783037	12523440.6049138	2818350.92916605	6202077.24517285	5720166.31126534	15698846.25	13783037	11899013.875	1635176.125	3864788	3616993.25
NMVTAQGR	[K].NMVTAQGR.[I]	High	0.0264766	0.0013662	8	Cluster-21669.43974_orf1	Cluster-21669.43974_orf1 [533-540]	0	8	13.8278	4547604.33086448	6466373.125	6819916.64009753	13726258.4270714	13962436.050858	13686379.8054588	4541868.5	6466373.125	6479871.25	7963823.75	8700610	8654214
NMYSGVVGLQGVQK	[R].NMYSGVVGLQGVQK.[N]	High	0.0165827	0.000427587	1	Cluster-21669.31950_orf1	Cluster-21669.31950_orf1 [256-269]	0	14	62.1400
NMYSGVVGLQGVQK	[R].NMYSGVVGLQGVQK.[N]	High	0.000274762	0	3	Cluster-21669.31950_orf1	Cluster-21669.31950_orf1 [256-269]	0	14	53.9719
NNAFPSPSPDGK	[K].NNAFPSPSPDGK.[R]	High	6.12463E-05	0	2	Cluster-21669.42568_orf1	Cluster-21669.42568_orf1 [542-553]	0	12	30.1521	4405609.23440013	4685379	5505649.17677646	4412362.83134732	5602406.18220845	4900306.56492423	4400052.5	4685379	5231134	2560004.25	3491106.5	3098577
NNAGFPHNVIFDEDEVPAGVDASK	[K].NNAGFPHNVIFDEDEVPAGVDASK.[I]	High	2.9415E-08	0	2	Cluster-21669.46713_orf1	Cluster-21669.46713_orf1 [131-154]	0	24	81.9543
NNAGIEPEDVAK	[K].NNAGIEPEDVAK.[R]	High	0.00295274	0.000137044	3	Cluster-21669.44382_orf1	Cluster-21669.44382_orf1 [931-942]	0	12	29.3862	3460008.06063096	3495796.75	1756643.09420893	1561661.88185341	2551208.35686125	2188074.24875803	3455644	3495796.75	1669055.75	906059	1589770.5	1383569.875
NNCILDLPNQR	[R].NNCILDLPNQR.[S]	High	1.75098E-05	0	45	Cluster-21669.42504_orf1	Cluster-21669.42504_orf1 [447-457]	0	11	89.3149	31328155.7724686	36560121	39048942.6678205	29109932.0212087	31651721.80743	29562855.1760181	31288642	36560121	37101937.5	16889261.5	19723584.5	18693276
NNDEEFENALR	[K].NNDEEFENALR.[Q]	High	0.0176014	0.000616131	1	Cluster-21669.27448_orf1	Cluster-21669.27448_orf1 [524-534]	0	11	51.7141
NMVTAQGR	[K].NMVTAQGR.[I]	High	0.0117603	0.00033658	9	Cluster-21669.43974_orf1	Cluster-21669.43974_orf1 [533-540]	0	8	16.1430	125560321.508487	83930635	66008129.3997159	83747715.7337193	81387962.1755295	86027040.872883	125401954	83930635	62716922	48589501	50716430.5	54396884.5
NNEVLAEEISER	[K].NNEVLAEEISER.[D]	High	4.67729E-06	0	7	Cluster-21669.42809_orf1	Cluster-21669.42809_orf1 [147-158]	0	12	54.5808	2693676.99778977	2306585	1162861.38475046				2690279.5	2306585	1104880.375
NNIDFLSLSHTR	[R].NNIDFLSLSHTR.[H]	High	0.083821	0.00654965	1	Cluster-21669.47774_orf1	Cluster-21669.47774_orf1 [250-261]	0	12	72.2483
NNLEGYIYNTK	[K].NNLEGYIYNTK.[E]	High	0.00717089	0.000231312	4	Cluster-21669.39224_orf1	Cluster-21669.39224_orf1 [673-683]	0	11	59.3436
NNIGGSAYGGQR	[R].NNIGGSAYGGQR.[A]	High	0.000200161	0	4	Cluster-21669.41170_orf1	Cluster-21669.41170_orf1 [47-58]	0	12	22.2801	1916139.42533196	2718795.25	2299365.32028507	3699047.82397015	3407588.4916193	3234155.56878212	1913722.625	2718795.25	2184717.5	2146146.75	2123418.75	2045031.25
NNNDGLGNSWSTK	[R].NNNDGLGNSWSTK.[A]	High	3.92467E-05	0	2	Cluster-21669.41676_orf1	Cluster-21669.41676_orf1 [138-150]	0	13	38.0981
NNNFTGEK	[R].NNNFTGEK.[L]	High	0.0134549	0.000427587	5	Cluster-21669.44358_orf1	Cluster-21669.44358_orf1 [209-216]	0	8	15.2502			3802256.16564684	4573755.07544289	5759337.77480362	5685802.54965824			3612673.25	2653642.25	3588897.5	3595264.25
NNPCLIGEPGVGK	[K].NNPCLIGEPGVGK.[T]	High	3.56501E-06	0	4	Cluster-21669.42308_orf1	Cluster-21669.42308_orf1 [297-309]	0	13	43.4606	4581090.56659355	4121579.75	4085707.21564692	1652486.81588413		1837836.76301394	4575312.5	4121579.75	3881991.25	958754.625		1162106.625
NNPDSPMLGR	[K].NNPDSPMLGR.[R]	High	0.00456856	0.000231312	1	Cluster-21669.42513_orf1	Cluster-21669.42513_orf1 [57-66]	0	10	19.0336
NNPVIIGEPGVGK	[K].NNPVIIGEPGVGK.[T]	High	1.46387E-06	0	18	Cluster-21669.43718_orf1; Cluster-21669.51507_orf1	Cluster-21669.43718_orf1 [206-218]; Cluster-21669.51507_orf1 [288-300]	0	13	49.9111	8088065.86635796	7289772	7188994.33940295		3064555.2889933	4047337.16268518	8077864.5	7289772	6830546.5		1909659.625	2559224.75
NNGQITCLPLQTPCANR	[R].NNGQITCLPLQTPCANR.[R]	High	4.08429E-10	0	7	Cluster-21669.42113_orf1	Cluster-21669.42113_orf1 [317-333]	0	17	60.6912	3268232.17634285	3044430.5	2817714.54287411				3264110	3044430.5	2677221.5
NIMFLGDGR	[K].NIMFLGDGR.[A]	High	0.00154478	0	61	Cluster-21669.41827_orf1	Cluster-21669.41827_orf1 [360-368]	0	9	97.3258	32555594.6742921	22872384.5	19349061.9550193	47594636.4268414	38776577.3500331	36656829.8467704	32514532.75	22872384.5	18384305.3945313	27613883.125	24163396.375	23178960
NMVPGEAVYNEK	[K].NMVPGEAVYNEK.[R]	High	0.00148765	0	6	Cluster-21669.39613_orf1	Cluster-21669.39613_orf1 [125-136]	0	12	35.3897	2194990.76169146	2845354.25	3132926.19682881	2342711.28608496	3060927.91787926	2014125.59600145	2192222.25	2845354.25	2976716.5	1359215.25	1907399.25	1273578.125
NMVDAAK	[K].NMVDAAK.[L]	High	0.0911914	0.00746931	16	Cluster-21669.40911_orf1	Cluster-21669.40911_orf1 [749-755]	0	7	16.1566	5532780.41993061	74512284	78542656.9308362	71661966.3439987	75564188.2640929	77494090.6037647	5525802	74512284	74626470	41577482.5	47087380	49001303
NLYIMDAEEGEK	[K].NLYIMDAEEGEK.[G]	High	0.000801727	0	2	Cluster-21669.42568_orf1	Cluster-21669.42568_orf1 [566-577]	0	12	44.3231
NLYLSCDPYMR	[K].NLYLSCDPYMR.[GS]	High	0.00530988	0.000231312	1	Cluster-21669.44157_; Cluster-21669.40239_orf1	Cluster-21669.44157_ [46-56]; Cluster-21669.40239_orf1 [64-74]	0	11	56.5769
NIYPIDLSGETPLSEYAPLPAPDNNTPYK	[K].NIYPIDLSGETPLSEYAPLPAPDNNTPYK.[G]	High	1.0387E-08	0	1	Cluster-21669.38484_orf1	Cluster-21669.38484_orf1 [350-378]	0	29	96.1544			1543935.35054859						1466953.75
NMAVNWEEK	[K].NMAVNWEEK.[T]	High	0.00852149	0.000231312	3	Cluster-21669.30499_orf1	Cluster-21669.30499_orf1 [100-108]	0	9	28.4620	4421914.80038649	3417697.5	3970290.9890316	2945119.97114932			4416337.5	3417697.5	3772329.75	1708726.125
NMAVTQFEPADAR	[RK].NMAVTQFEPADAR.[KR]	High	0.00183713	0	2	Cluster-21669.45985_orf1	Cluster-21669.45985_orf1 [137-149]	0	13	43.1072
NMDPNDPQNEK	[K].NMDPNDPQNEK.[S]	High	5.18813E-05	0	4	Cluster-21669.44027_orf1	Cluster-21669.44027_orf1 [395-405]	0	11	13.5625		2503622.75	2177371.76907358	2193270.32053611	2770188.39608383	3566470.25502815		2503622.75	2068806.625	1272511.25	1726226.625	2255161.5
NMGLYGER	[K].NMGLYGER.[VA]	High	0.0459088	0.0027229	1	Cluster-21669.44927_orf1	Cluster-21669.44927_orf1 [294-301]	0	8	36.5621
NMGLYGER	[K].NMGLYGER.[VA]	High	0.0191033	0.000616131	3	Cluster-21669.44927_orf1	Cluster-21669.44927_orf1 [294-301]	0	8	20.1947	4568021.08223248	4452981	7830760.98327258	5227860.92558375	3885978.22185294	5014758.33948295	4562259.5	4452981	7440314.25	3033147.25	2421524.5	3170947.5
NMVESLSVPTFR	[K].NMVESLSVPTFR.[V]	High	0.0519326	0.00365671	1	Cluster-21669.44414_orf1	Cluster-21669.44414_orf1 [334-345]	0	12	72.4488
NMITGTSQADCAVLIIDSTTGGFEAGISK	[K].NMITGTSQADCAVLIIDSTTGGFEAGISK.[D]	High	8.36067E-06	0	3	Cluster-21669.44418_orf1; Cluster-21669.43440_orf1	Cluster-21669.44418_orf1 [102-130]; Cluster-21669.43440_orf1 [104-132]	0	29	98.9085	294345.566519134	143763.7265625	523981.178569978	383028.316401376	140132.835373598	105693.538106007	293974.3125	143763.7265625	497855.143066406	222228.8046875	87322.953125	66832.46484375
NMMCAADPR	[KR].NMMCAADPR.[H]	High	0.0408563	0.00221415	1	Cluster-21669.40882_; Cluster-21669.42565_orf1	Cluster-21669.40882_ [181-189]; Cluster-21669.42565_orf1 [314-322]	0	9	31.4554
NMMCAADPR	[KR].NMMCAADPR.[H]	High	0.00826966	0.000231312	3	Cluster-21669.40882_; Cluster-21669.42565_orf1	Cluster-21669.40882_ [181-189]; Cluster-21669.42565_orf1 [314-322]	0	9	15.7595	6248624.30398682	7099043.5	7750768.770567	8011093.33987828	7851426.82301176	8070258.80079164	6240743	7099043.5	7364310.5	4647948	4892570.5	5103011
NMMCAADPR	[KR].NMMCAADPR.[H]	High	0.00257846	0	7	Cluster-21669.40882_; Cluster-21669.42565_orf1	Cluster-21669.40882_ [181-189]; Cluster-21669.42565_orf1 [314-322]	0	9	13.6339	686786.797251836	20149892	25123682.8379527	38257090.562515	35877372.6530076	36779014.2188889	685920.5625	20149892	23871000	22196342	22356774	23256220
NMSDTSQLNYDFR	[R].NMSDTSQLNYDFR.[N]	High	9.50456E-06	0	1	Cluster-21669.42634_orf1	Cluster-21669.42634_orf1 [1148-1160]	0	13	53.9794
NMSGVAIDPK	[R].NMSGVAIDPK.[L]	High	0.00295274	0.000137044	2	Cluster-21669.43349_orf1	Cluster-21669.43349_orf1 [611-620]	0	10	35.5075	3199500.48600611	2325208.75	3129512.4870854	3034776.32040146	2662443.65891337	2604210.60093944	3195465	2325208.75	2973473	1760743.75	1659086.125	1646702.5
NMSGVAIDPK	[R].NMSGVAIDPK.[L]	High	0.00193662	0	5	Cluster-21669.43349_orf1	Cluster-21669.43349_orf1 [611-620]	0	10	22.6386	7035208.91234672	6873914	6288486.96795753	9783886.43270086	9949428.62855867	7133996.93201561	7026335.5	6873914	5974939	5676503	6199928	4510991
NMSVIAHVDHGK	[R].NMSVIAHVDHGK.[S]	High	6.03293E-05	0	5	Cluster-21669.42322_orf1	Cluster-21669.42322_orf1 [43-54]	0	12	115.2752	517401.528940042	516650.84375	48694.5465956836	684675.90083479	375548.277874728	1392026.4985073	516748.9375	516650.84375	46266.60546875	397241.40625	234020.703125	880210.5
NMSVIAHVDHGK	[R].NMSVIAHVDHGK.[S]	High	1.13908E-05	0	22	Cluster-21669.42322_orf1	Cluster-21669.42322_orf1 [43-54]	0	12	115.7515	2004373.776607	5332844.73828125	2228877.02998905	2005332.56310416	1687335.33522853	9234082.4402329	2001845.6875	5332844.73828125	2117743.80078125	1163471.8359375	1051453.1015625	5838923.5625
NMITGTSQADCAVLIIDSTTGGFEAGISK	[K].NMITGTSQADCAVLIIDSTTGGFEAGISK.[D]	High	1.72477E-05	0	3	Cluster-21669.44418_orf1; Cluster-21669.43440_orf1	Cluster-21669.44418_orf1 [102-130]; Cluster-21669.43440_orf1 [104-132]	0	29	98.3207	169731.580110106	558768.3125	186301.411812819	129510.295941017	209240.713022071	17377.0186029358	169517.5	558768.3125	177012.3046875	75140.4453125	130387.12109375	10987.8901367188
NIMENCTANAK	[K].NIMENCTANAK.[A]	High	0.00041601	0	1	Cluster-21669.43442_orf1	Cluster-21669.43442_orf1 [362-372]	0	11	14.4990
NIMEISQASGAR	[R].NIMEISQASGAR.[I]	High	0.000445227	0	1	Cluster-21669.39402_orf1	Cluster-21669.39402_orf1 [261-272]	0	12	31.4257
NIMEISQASGAR	[R].NIMEISQASGAR.[I]	High	0.00335587	0.000137044	2	Cluster-21669.39402_orf1	Cluster-21669.39402_orf1 [261-272]	0	12	44.1272	4574959.33335329						4569189
NIAASPDEEGK	[K].NIAASPDEEGK.[K]	High	6.6675E-06	0	19	Cluster-21669.52340_orf1	Cluster-21669.52340_orf1 [137-147]	0	11	16.6173	95984877.407169	96231990	95990109.0110453	116710775.119352	117618789.978087	119786135.333234	95863813	96231990	91203981	67714304.5	73293458	75743539.5
NIAASPDEEGKK	[K].NIAASPDEEGKK.[A]	High	9.34388E-05	0	6	Cluster-21669.52340_orf1	Cluster-21669.52340_orf1 [137-148]	1	12	14.8315	4414187.55411693	4946855	4004014.98917131	4576471.86269545	5510088.05279962	3948755.04419838	4408620	4946855	3804372.25	2655218.5	3433579	2496889
NLADMPPDEALK	[R].NLADMPPDEALK.[Y]	High	0.0201241	0.000616131	4	Cluster-21669.43614_orf1	Cluster-21669.43614_orf1 [310-321]	0	12	42.9055
NLAGEIAQEYAK	[R].NLAGEIAQEYAK.[R]	High	0.000445227	0	3	Cluster-21669.46984_orf1	Cluster-21669.46984_orf1 [165-176]	0	12	96.7885	2681324.41765015		304160.610642162			2131624.2701969	2677942.5		288994.96875			1347875.25
NIALITDGR	[K].NIALITDGR.[Y]	High	0.0687275	0.00487936	1	Cluster-21669.16578_orf1	Cluster-21669.16578_orf1 [515-523]	0	9	43.0594
NLAIMTVDDVYQPDK	[R].NLAIMTVDDVYQPDK.[K]	High	0.103372	0.00892701	1	Cluster-21669.37186_orf1	Cluster-21669.37186_orf1 [120-134]	0	15	90.8171
NIANMVPPFDQTK	[R].NIANMVPPFDQTK.[Y]	High	0.000243527	0	2	Cluster-21669.51807_orf1	Cluster-21669.51807_orf1 [115-127]	0	13	58.5303
NLAPILDEVAVSYEK	[K].NLAPILDEVAVSYEK.[D]	High	2.95804E-07	0	10	Cluster-21669.42887_orf1	Cluster-21669.42887_orf1 [427-441]	0	15	97.2075	9426319.2870116	4618041	1728919.06915063			16295814.0018048	9414430	4618041	1642714.0625			10304219.5
NKEWESAPK	[K].NKEWESAPK.[I]	High	0.0144986	0.000427587	5	Cluster-21669.41046_orf1	Cluster-21669.41046_orf1 [360-368]	1	9	27.0922			3619938.43752943	1484201.77443952	4225435.00465966	2774194.90377616			3439446	861117.5	2633055	1754187.5
NLAPTYEK	[K].NLAPTYEK.[V]	High	0.0136575	0.000427587	4	Cluster-21669.48047_orf1	Cluster-21669.48047_orf1 [199-206]	0	8	22.1214	6538831.33813193	5245002	5940299.62514031	6969261.66019882	5327774.29040172	7239394.00009536	6530584	5245002	5644112.5	4043488.75	3319971.25	4577636
NLATAANFAR	[K].NLATAANFAR.[R]	High	0.0957627	0.00826843	3	Cluster-21669.42634_orf1	Cluster-21669.42634_orf1 [1113-1122]	0	10	43.8998	1680392.70623401	2712995.5	1745597.60929151				1678273.25	2712995.5	1658561
NLATGDVSELK	[K].NLATGDVSELK.[V]	High	6.96257E-05	0	20	Cluster-21669.39406_orf1	Cluster-21669.39406_orf1 [315-325]	0	11	45.5760
NICINPEVR	[R].NICINPEVR.[V]	High	0.00767197	0.000231312	3	Cluster-21669.42914_orf1	Cluster-21669.42914_orf1 [66-74]	0	9	50.2131
NLDDNIGSVR	[K].NLDDNIGSVR.[V]	High	0.000679176	0	8	Cluster-21669.47539_orf1	Cluster-21669.47539_orf1 [294-303]	0	10	39.4510	4897633.31761653	3820245.25	5377944.75280978	3706029.17005517	3914085.28294656	3472432.49058333	4891456	3820245.25	5109797	2150197.25	2439039.25	2195699.25
NLDDSIGDEK	[K].NLDDSIGDEK.[L]	High	0.000562483	0	6	Cluster-21669.42933_orf1	Cluster-21669.42933_orf1 [348-357]	0	10	28.9296	5192711.49566853	4657637	4859109.81200073	5481723.90369595	6200184.82582375	6582071.41436593	5186162	4657637	4616831.5	3180435.75	3863608.75	4161995.75
NLDDSINDENLK	[K].NLDDSINDENLK.[E]	High	1.83205E-05	0	2	Cluster-21669.53220_	Cluster-21669.53220_ [318-329]	0	12	46.0216
NLDDSISDDK	[K].NLDDSISDDK.[L]	High	0.000321915	0	3	Cluster-21669.43269_orf1	Cluster-21669.43269_orf1 [345-354]	0	10	29.3664			1209371.93018774	2591918.8844229	1997736.27713534	2301987.13741461			1149071.875	1503802.75	1244877.625	1455599.625
NLDDSVTDEK	[K].NLDDSVTDEK.[L]	High	0.0905551	0.00740216	4	Cluster-21669.37588_orf1	Cluster-21669.37588_orf1 [325-334]	0	10	27.1791	1662184.49046161	1614946.625	1582964.4934894	2615361.03117863	2788553.12831082	3809149.19857142	1660088	1614946.625	1504036.875	1517403.625	1737670.5	2408613
NLAPVQEGGGEPPK	[K].NLAPVQEGGGEPPK.[G]	High	0.00038871	0	3	Cluster-21669.40839_orf1	Cluster-21669.40839_orf1 [135-148]	0	14	27.9476		2439445	2225503.26093249	2291147.6981771	2280854.56845267	2948553.55262996		2439445	2114538.25	1329298.625	1421301.125	1864438.5
NLDLVPIGGDLELFK	[R].NLDLVPIGGDLELFK.[Q]	High	0.0692194	0.004961	1	Cluster-21669.40003_orf1	Cluster-21669.40003_orf1 [164-178]	0	15	93.8871
NKEDGGDDGDDDDDDEE	[K].NKEDGGDDGDDDDDDEE.[-]	High	0.0002491	0	3	Cluster-21669.41782_orf1	Cluster-21669.41782_orf1 [332-348]	1	17	14.3224	2477514.35481798	2084889.25	2505857.92305986	1390647.88039813	1924276.34524911	2604727.3462616	2474389.5	2084889.25	2380914.25	806838.5625	1199101.5	1647029.25
NHYNSPQTCR	[R].NHYNSPQTCR.[A]	High	0.000296286	0	7	Cluster-21669.40779_orf1	Cluster-21669.40779_orf1 [234-243]	0	10	14.0354	26784151.4822859	25297297	21112531.264122	9702717.18893962	11990866.8742985	13571402.9828604	26750369	25297297	20059847	5629409.5	7472038.25	8581511.5
NFTLEEQAK	[K].NFTLEEQAK.[V]	High	0.110764	0.00977552	2	Cluster-21669.39916_orf1	Cluster-21669.39916_orf1 [278-286]	0	9	40.0917
NFVLVYELLDEVIDFGYGQTTSTEVLK	[K].NFVLVYELLDEVIDFGYGQTTSTEVLK.[S]	High	6.44564E-08	0	1	Cluster-21669.21790_orf1	Cluster-21669.21790_orf1 [56-82]	0	27	98.7724	196482.977530144	79068.453125					196235.15625	79068.453125
NFVSPAK	[K].NFVSPAK.[S]	High	0.0905551	0.00740216	3	Cluster-21669.31431_orf1	Cluster-21669.31431_orf1 [81-87]	0	7	23.2447		2304028.5	3067539.20999321	2502432.52289021	2804082.2404489	1706112.96386172		2304028.5	2914589.75	1451883.75	1747347.375	1078814.625
NFYPGDK	[R].NFYPGDK.[L]	High	0.109249	0.00934133	13	Cluster-21669.41960_orf1	Cluster-21669.41960_orf1 [219-225]	0	7	26.1363	24594262.4052793	26514584	29404688.5090549	29195822.1406462	25066948.9861987	23330095.2967118	24563242	26514584	27938552	16939094	15620322	14752158
NGDYSPSR	[R].NGDYSPSR.[F]	High	0.0198271	0.000616131	3	Cluster-21669.49660_orf1; Cluster-21669.41836_orf1	Cluster-21669.49660_orf1 [44-51]; Cluster-21669.41836_orf1 [58-65]	0	8	14.2114				4220299.976649	2896494.85040823					2448571.5	1804933.75
NGEGADKPVLPLPK	[K].NGEGADKPVLPLPK.[K]	High	0.0712203	0.00499673	1	Cluster-21669.46484_orf1	Cluster-21669.46484_orf1 [437-450]	0	14	54.5439	1979767.67877386	2284799.25	2450212.6650311		2157146.83075618		1977270.625	2284799.25	2328043.5		1344213.375
NGGAVPAACCNGIR	[K].NGGAVPAACCNGIR.[S]	High	0.000397605	0	6	Cluster-21669.41357_orf1	Cluster-21669.41357_orf1 [39-52]	0	14	30.6607	9629136.09706769	8448543	8896553.84458119	10339726.8850705	9208955.4679135	9122576.05470533	9616991	8448543	8452966	5998995.5	5738506.5	5768415.5
NGGAVPPACCSGIK	[K].NGGAVPPACCSGIK.[S]	High	0.000100759	0	20	Cluster-21669.42382_orf1	Cluster-21669.42382_orf1 [49-62]	0	14	27.5098	24310182.0986915	21038582	29219583.0319987	33065726.7974514	52855019.66985	56036929.8314371	24279520	21038582	27762676	19184370	32936295	35433444.75
NHYVEGGDAGNR	[R].NHYVEGGDAGNR.[E]	High	8.61678E-06	0	7	Cluster-21669.33417_orf1	Cluster-21669.33417_orf1 [251-262]	0	12	15.3833	17547186.0246579	14385723	15241133.6364896	6652187.16507308	9551413.16162362	9948324.40458752	17525054	14385723	14481201	3859525.625	5951907	6290555.25
NGGITSR	[K].NGGITSR.[S]	High	0.0874343	0.0070501	13	Cluster-21669.41951_orf1	Cluster-21669.41951_orf1 [161-167]	0	7	11.9706	7146633.45058597	7299922	8128794.6308832	15445376.3523181	12764721.5580221	12531784.9330383	7137619.5	7299922	7723487.75	8961237.00976563	7954261.25	7924137
NGIPLTTAAAANFTR	[R].NGIPLTTAAAANFTR.[G]	High	0.000104632	0	6	Cluster-21669.42334_orf1	Cluster-21669.42334_orf1 [101-115]	0	15	70.4429
NGNTGYDEIR	[K].NGNTGYDEIR.[A]	High	0.000187025	0	3	Cluster-21669.42049_orf1	Cluster-21669.42049_orf1 [351-360]	0	10	28.7631
NGPSLMPGGSFEAYK	[R].NGPSLMPGGSFEAYK.[Y]	High	9.29189E-06	0	5	Cluster-21669.43635_orf1; Cluster-21669.49668_orf1	Cluster-21669.43635_orf1 [141-155]; Cluster-21669.49668_orf1 [210-224]	0	15	56.5092
NGQCAVELQR	[R].NGQCAVELQR.[A]	High	0.00124147	0	4	Cluster-21669.39605_orf1	Cluster-21669.39605_orf1 [243-252]	0	10	24.3598	25536883.3200888	28206238	30505261.7944757	25098243.3868765	23986921.1520703	26913858.1354435	25504674	28206238	28984250	14561724	14947309	17018254
NGVEEVLGLGPLSDYEK	[K].NGVEEVLGLGPLSDYEK.[E]	High	4.96925E-10	0	5	Cluster-21669.36385_orf1	Cluster-21669.36385_orf1 [313-329]	0	17	97.1184	5342612.06319492	3321820.25		3829712.57944278	3081020.98221479	5539164.69768097	5335873.5	3321820.25		2221957	1919920.125	3502541.75
NGVVDFSEATGVPK	[K].NGVVDFSEATGVPK.[F]	High	3.92467E-05	0	6	Cluster-21669.40193_orf1	Cluster-21669.40193_orf1 [211-224]	0	14	69.4495	3373283.92667227	3289734.25			1223845.28559928		3369029.25	3289734.25			762632
NHDFEYGPHR	[R].NHDFEYGPHR.[L]	High	3.13596E-06	0	99	Cluster-21669.41535_orf1	Cluster-21669.41535_orf1 [227-236]	0	10	117.2664	16511649.9406595	9602902.125	24929974.5396896	37931924.5226752	39100306.230414	39915231.9205251	16490824.0234375	9602902.125	23686950.1209412	22007684.25	24365126.125	25239322.875
NHTAHNQSYK	[K].NHTAHNQSYK.[A]	High	0.000128266	0	3	Cluster-21669.41737_orf1	Cluster-21669.41737_orf1 [19-28]	0	10	118.6500	1087409.4095487	1673317.625					1086037.875	1673317.625
NGLLEVQK	[R].NGLLEVQK.[A]	High	0.0911914	0.00746931	2	Cluster-21669.47127_orf1	Cluster-21669.47127_orf1 [335-342]	0	8	41.3191		2746019.5	2120083.33104268	2259515.54740717	1862393.59062746	2246487.8200066		2746019.5	2014374.625	1310946	1160539.625	1420506.125
NNQLDSACK	[K].NNQLDSACK.[F]	High	0.00131864	0	6	Cluster-21669.38114_orf1	Cluster-21669.38114_orf1 [428-436]	0	9	14.7706	5656538.51431478	14016361	13255299.6903364	13453684.734785	12509492.8821153	17434585.4761509	5649404	14016361	12594382	7805679.5	7795217	11024291
NIDNFFAENEQLAMNPAHVVPGIHYSDDK	[R].NIDNFFAENEQLAMNPAHVVPGIHYSDDK.[M]	High	9.15464E-10	0	4	Cluster-21669.42131_orf1	Cluster-21669.42131_orf1 [344-372]	0	29	97.7489	224599.14318861	245003.765625	355552.808373992			205368.804486259	224315.859375	245003.765625	337824.71875			129859.4375
NLDPAAAPFAK	[K].NLDPAAAPFAK.[H]	High	0.0165827	0.000427587	1	Cluster-21669.38009_orf1	Cluster-21669.38009_orf1 [383-393]	0	11	55.7631	4660922.25720814	4356933	5195906.72050377	1993088.12845476	2539610.31764922	1925066.49679706	4655043.5	4356933	4936835.5	1156367.75	1582543.25	1217264
NIGASLVK	[K].NIGASLVK.[Q]	High	0.00670238	0.000231312	2	Cluster-21669.45461_orf1	Cluster-21669.45461_orf1 [111-118]	0	8	36.1751	7898693.01297972	8239062.5	9506812.74213944	7496252.46040021	6662439.04327353	8079569.70541044	7888730.5	8239062.5	9032797	4349243	4151659.75	5108898.5
NIGFVSDDVGLDADNCK	[R].NIGFVSDDVGLDADNCK.[V]	High	1.21253E-10	0	10	Cluster-21669.42540_orf1	Cluster-21669.42540_orf1 [76-92]	0	17	69.4373	3056148.92865629	5190911	5625887.45916582	7082677.50970574	3958321.13686981	4930518.5724166	3052294.25	5190911	5345377.125	4109291.375	2466604.5625	3117680.75
NLGIDER	[K].NLGIDER.[V]	High	0.113853	0.00994046	10	Cluster-21669.41066_orf1; Cluster-21669.47381_orf1	Cluster-21669.41066_orf1 [273-279]; Cluster-21669.47381_orf1 [273-279]	0	7	30.2928	6999226.52826002	7941910.5	11428204.5628482	10653025.8861587	8906909.77357479	7349113.62104974	6990398.5	7941910.5	10858387	6180768.125	5550288.5	4647014.25
NLGLYSER	[K].NLGLYSER.[I]	High	0.111529	0.0098419	1	Cluster-21669.30879_	Cluster-21669.30879_ [345-352]	0	8	39.6568
NIGSIQGSPGPGR	[R].NIGSIQGSPGPGR.[T]	High	0.000262605	0	4	Cluster-21669.29065_	Cluster-21669.29065_ [92-104]	0	13	31.9493
NLLDHGVLLVGYGAAGYAPIR	[K].NLLDHGVLLVGYGAAGYAPIR.[F]	High	0.000188441	0	2	Cluster-21669.42355_orf1	Cluster-21669.42355_orf1 [323-343]	0	21	91.3455
NLIEAAEQDYEK	[R].NLIEAAEQDYEK.[E]	High	0.000349761	0	7	Cluster-21669.43007_orf1	Cluster-21669.43007_orf1 [408-419]	0	12	71.4471	2924318.40262498	3122907.75	3660599.314783		1150580.93447046	2196149.23457264	2920630	3122907.75	3478079.5		716977.75	1388675.875
NIIHGSDGPETAK	[R].NIIHGSDGPETAK.[D]	High	0.00182334	0	2	Cluster-21669.39814_orf1	Cluster-21669.39814_orf1 [232-244]	0	13	23.3865	1650534.79686313	3246196.75	2814356.87754071	2766407.2926687	3198298.82699035	2419582.08359624	1648453	3246196.75	2674031.25	1605039	1993001.125	1529957.625
NIFYLISK	[R].NIFYLISK.[S]	High	0.0455762	0.0027229	2	Cluster-21669.49719_orf1	Cluster-21669.49719_orf1 [135-142]	0	8	85.4420
NLILAGVK	[K].NLILAGVK.[S]	High	0.0247708	0.0013662	3	Cluster-21669.39882_orf1	Cluster-21669.39882_orf1 [173-180]	0	8	56.5508	7810848.21554359	5520960	5708838.31679277	1781732.74483402	1540564.95282599	1560801.17447857	7800996.5	5520960	5424192	1033741.6875	959994	986930.625
NLLIGANFASAAAGYDEK	[K].NLLIGANFASAAAGYDEK.[A]	High	2.3458E-08	0	5	Cluster-21669.43580_orf1	Cluster-21669.43580_orf1 [137-154]	0	18	90.0982
NILLLDSEGK	[K].NILLLDSEGK.[R]	High	0.00128915	0	2	Cluster-21669.31924_orf1	Cluster-21669.31924_orf1 [62-71]	0	10	67.7216
NIIISNVVFR	[R].NIIISNVVFR.[D]	High	0.00189334	0	2	Cluster-21669.42567_orf1	Cluster-21669.42567_orf1 [221-230]	0	10	81.1574
NLLPLVSGK	[R].NLLPLVSGK.[S]	High	0.0231727	0.00110382	2	Cluster-21669.40316_orf1	Cluster-21669.40316_orf1 [396-404]	0	9	70.0976
NIIPPLAK	[R].NIIPPLAK.[Y]	High	0.0289309	0.00153227	15	Cluster-21669.38441_orf1	Cluster-21669.38441_orf1 [184-191]	0	8	56.6425	18910912.0735876	16843451.875	18596957.9899647	10805194.1958654	10115332.6639211	10923377.3602327	18887060	16843451.875	17669701.8125	6269054.5	6303310.125	6907103.75
NLLSVAYK	[R].NLLSVAYK.[N]	High	0.0046378	0.000231312	21	Cluster-21669.42936_orf1; Cluster-21669.40747_; Cluster-21669.41387_orf1; Cluster-21669.41899_orf1; Cluster-21669.41990_orf1	Cluster-21669.42936_orf1 [53-60]; Cluster-21669.40747_ [4-11]; Cluster-21669.41387_orf1 [119-126]; Cluster-21669.41899_orf1 [72-79]; Cluster-21669.41990_orf1 [72-79]	0	8	60.8947	20963498.4726129	21395140.75	12289715.2536959	21302470.8269625	20967784.5292423	25422088.3241027	20937057.5	21395140.75	11676942.21875	12359458.625	13065951.75	16074973.5
NLLSVGYK	[R].NLLSVGYK.[N]	High	0.103372	0.00892701	1	Cluster-21669.36142_orf1; Cluster-21669.43277_	Cluster-21669.36142_orf1 [47-54]; Cluster-21669.43277_ [46-53]	0	8	52.6102
NLITGPIPQSFACLNK	[K].NLITGPIPQSFACLNK.[I]	High	0.00161623	0	1	Cluster-21669.42504_orf1	Cluster-21669.42504_orf1 [377-392]	0	16	90.4707
NIIIATGSDVK	[K].NIIIATGSDVK.[S]	High	0.000239881	0	53	Cluster-21669.42415_orf1	Cluster-21669.42415_orf1 [179-189]	0	11	47.7007	9100681.56462619	10151124.5	13490935.91255	5066339.73643103	11103370.3425262	9014212.93964255	9089203	10151124.5	12818269.25	2939434.4375	6919000	5699895
NIDNFFAENEQLAMNPAHVVPGIHYSDDK	[R].NIDNFFAENEQLAMNPAHVVPGIHYSDDK.[M]	High	5.1613E-14	0	12	Cluster-21669.42131_orf1	Cluster-21669.42131_orf1 [344-372]	0	29	97.6726	1883302.00794856	310993.6875	540400.362740474		435030.328848126		1880926.625	310993.6875	513455.65625		271086.59375
NIFLEDLSLDGALIIDAIDDAEVK	[R].NIFLEDLSLDGALIIDAIDDAEVK.[V]	High	0.00049855	0	2	Cluster-21669.52651_orf1	Cluster-21669.52651_orf1 [582-605]	0	24	98.8233	462656.260735383	103788.640625	1762.10414238744	91188.8240917509	564425.655267829		462072.71875	103788.640625	1674.24450683594	52906.75	351718.53125
NLFEFDFSNVK	[R].NLFEFDFSNVK.[L]	High	9.13481E-05	0	9	Cluster-21669.27529_orf1	Cluster-21669.27529_orf1 [160-170]	0	11	97.6971	4424456.85038924	3978225.75	551770.372419318		3446277.92600707	4391704.75071303	4418876.34375	3978225.75	524258.75		2147527.84375	2776976.328125
NLDQDIVDEVIEISSDEAVETAK	[R].NLDQDIVDEVIEISSDEAVETAK.[Q]	High	4.39667E-13	0	4	Cluster-21669.40014_orf1	Cluster-21669.40014_orf1 [305-327]	0	23	97.9903		1652527.34375	1522937.37826842	10083166.5099399	9177864.94773793	3912595.77051217		1652527.34375	1447002.75	5850142	5719132.625	2474024.65625
NLDSVSGSQVEDAR	[K].NLDSVSGSQVEDAR.[Q]	High	0.00207249	0	1	Cluster-21669.45521_orf1	Cluster-21669.45521_orf1 [702-715]	0	14	32.9734
NIDTANTLTR	[K].NIDTANTLTR.[A]	High	0.000331775	0	12	Cluster-21669.37855_orf1	Cluster-21669.37855_orf1 [458-467]	0	10	33.1053	22826566.8351425	24409042	23228133.541998	23527381.0543622	23129869.0218893	26416890.6770947	22797776	24409042	22069964	13650327	14413242	16704010
NIDWPEDSVEK	[R].NIDWPEDSVEK.[A]	High	0.0100492	0.000231312	3	Cluster-21669.37542_orf1	Cluster-21669.37542_orf1 [491-501]	0	11	59.1526
NLEAGADGR	[K].NLEAGADGR.[V]	High	0.00858564	0.000231312	2	Cluster-21669.35013_orf1	Cluster-21669.35013_orf1 [301-309]	0	9	15.3390
NIEDFVPK	[K].NIEDFVPK.[A]	High	0.0530713	0.00391451	1	Cluster-21669.57677_orf1	Cluster-21669.57677_orf1 [740-747]	0	8	62.7743
NIEEWPQR	[K].NIEEWPQR.[G]	High	0.103372	0.00892701	4	Cluster-21669.46326_orf1	Cluster-21669.46326_orf1 [146-153]	0	8	40.8447	9526731.93610637	8765841	10070550.04325	5825988.031499	6695735.9149883	6114187.58466525	9514716	8765841	9568426	3380174	4172408.5	3866142
NIEGAIK	[K].NIEGAIK.[F]	High	0.0964326	0.00841418	7	Cluster-21669.41616_orf1	Cluster-21669.41616_orf1 [150-156]	0	7	26.1887	26553854.5118812	25546658	25290012.1220622	28448441.9390064	30230218.7970785	24552969.3456019	26520362.5	25546658	24029036	16505472.25	18837783.25	15525409.5
NLFFSTDVEK	[KR].NLFFSTDVEK.[H]	High	0.00543097	0.000231312	2	Cluster-21669.44158_orf1; Cluster-21669.42831_orf1	Cluster-21669.44158_orf1 [71-80]; Cluster-21669.42831_orf1 [68-77]	0	10	74.7026
NLELEQQLNLLELK	[R].NLELEQQLNLLELK.[S]	High	0.0792189	0.0058226	1	Cluster-21669.45143_orf1	Cluster-21669.45143_orf1 [521-534]	0	14	92.2046
NIEIGIIGMDR	[K].NIEIGIIGMDR.[K]	High	0.035033	0.00187783	3	Cluster-21669.40908_orf1	Cluster-21669.40908_orf1 [218-228]	0	11	67.8755
NLEINDENSEPAGK	[K].NLEINDENSEPAGK.[R]	High	2.10255E-06	0	2	Cluster-21669.51834_orf1	Cluster-21669.51834_orf1 [60-73]	0	14	32.9015	1066058.85538807			2007149.27992491	990231.09172495	1555611.38299328	1064714.25			1164525.875	617056.6875	983649
NIEQHASDNVNK	[R].NIEQHASDNVNK.[I]	High	6.39721E-08	0	14	Cluster-21669.45547_orf1; Cluster-21669.33762_orf1	Cluster-21669.45547_orf1 [113-124]; Cluster-21669.33762_orf1 [120-131]	0	12	15.9245	22516934.2998797	20654767	21787876.4031608	17017564.5291229	16518534.1272501	18911926.3505888	22488534	20654767	20701519	9873403.25	10293427.5	11958447.75
NLESLNYDGR	[K].NLESLNYDGR.[L]	High	0.000441882	0	3	Cluster-21669.44506_orf1	Cluster-21669.44506_orf1 [235-244]	0	10	45.3393
NLETFEVDTSNTK	[R].NLETFEVDTSNTK.[R]	High	1.29493E-05	0	7	Cluster-21669.28693_orf1	Cluster-21669.28693_orf1 [353-365]	0	13	55.0679
NIETVQGSDVYPASQQMLIHQGK	[K].NIETVQGSDVYPASQQMLIHQGK.[V]	High	0.000820069	0	1	Cluster-21669.45419_orf1	Cluster-21669.45419_orf1 [31-53]	0	23	57.3250
NLEVGIPALLEDGVK	[R].NLEVGIPALLEDGVK.[L]	High	1.76424E-05	0	1	Cluster-21669.41518_orf1	Cluster-21669.41518_orf1 [426-440]	0	15	97.4080
NLFAGVVSLQQLDK	[R].NLFAGVVSLQQLDK.[N]	High	5.38754E-05	0	4	Cluster-21669.45710_orf1	Cluster-21669.45710_orf1 [259-272]	0	14	91.1289			493551.709008118	109108.652357482	273827.678776953	115908.518466738			468942.90625	63303.63671875	170634.109375	73291.6328125
NIEIGIIGMDR	[K].NIEIGIIGMDR.[K]	High	0.0337698	0.00179119	5	Cluster-21669.40908_orf1	Cluster-21669.40908_orf1 [218-228]	0	11	81.8670		891119.5625		2683143.47272432	2218027.40951731	1470570.50253058		891119.5625		1556730.25	1382150.75	929875.6875
NNSFLVK	[K].NNSFLVK.[E]	High	0.095097	0.0081192	8	Cluster-21669.44573_orf1; Cluster-21669.43708_orf1	Cluster-21669.44573_orf1 [18-24]; Cluster-21669.43708_orf1 [81-87]	0	7	34.8283	78533657.172844	70599740.5	72255079.8294035	40888278.7646015	40031566.5142505	39847469.6870615	78434603.75	70599740.5	68652395.5	23722928.375	24945435.5	25196475.25
NNSSTYLVPLQK	[K].NNSSTYLVPLQK.[F]	High	0.00025673	0	4	Cluster-21669.39096_orf1	Cluster-21669.39096_orf1 [188-199]	0	12	54.3420
NNTQVLINCR	[K].NNTQVLINCR.[N]	High	0.000380015	0	3	Cluster-21669.43562_orf1	Cluster-21669.43562_orf1 [43-52]	0	10	37.8005	5709432.2284297	5697432.5	4612026.58482433	3503211.84515176	2942387.72468692	3102380.17417119	5702231	5697432.5	4382068	2032524.875	1833531.625	1961706.625
NSVATGEVYPLESEAR	[R].NSVATGEVYPLESEAR.[I]	High	1.58469E-08	0	10	Cluster-21669.42532_orf1	Cluster-21669.42532_orf1 [240-255]	0	16	54.6248	5095265.08785314	7346408	6028417.75105737	3169486.09416647	3201784.37698081	2769533.52095427	5088838.5	7346408	5727837	1838900.875	1995173.125	1751240
NSVSDLNR	[R].NSVSDLNR.[F]	High	0.0186816	0.000616131	2	Cluster-21669.41004_orf1	Cluster-21669.41004_orf1 [67-74]	0	8	17.0405	7490522.19273187	6133895.5	5409625.89473708	7838363.41042356	6287693.87515251	6060363.04398612	7481074.5	6133895.5	5139898.5	4547732	3918139.5	3832107.5
NSWATTWGEK	[R].NSWATTWGEK.[G]	High	8.48776E-06	0	152	Cluster-21669.42168_orf1; Cluster-21669.41951_orf1; Cluster-21669.41971_	Cluster-21669.42168_orf1 [305-314]; Cluster-21669.41951_orf1 [263-272]; Cluster-21669.41971_ [283-292]	0	10	94.4965	286182501.807763	258757663	193432686.362995	206015712.033866	181561686.233308	184177057.573654	285821543.75	258757663	183788009.34375	119528043.9375	113139098.15625	116459406.5625
NSWGTEWGEK	[K].NSWGTEWGEK.[G]	High	0.0937784	0.00781457	2	Cluster-21669.73912_	Cluster-21669.73912_ [224-233]	0	10	55.5675
NSWGTNWGEQGYMK	[R].NSWGTNWGEQGYMK.[L]	High	5.92093E-07	0	6	Cluster-21669.40935_orf1	Cluster-21669.40935_orf1 [33-46]	0	14	96.7284		2923732.5	2292219.26333107	6908839.96698651	4859368.6067913	6169852.16568815		2923732.5	2177927.75	4008432.75	3028087	3901340
NSWGTNWGEQGYMK	[R].NSWGTNWGEQGYMK.[L]	High	3.68848E-08	0	54	Cluster-21669.40935_orf1	Cluster-21669.40935_orf1 [33-46]	0	14	95.6024	19171153.812918	29990768.75	26661937.1797862	18656953.8881745	14586928.8193829	17548764.8425023	19146973.5	29990768.75	25332556	10824558.875	9089759	11096489.25
NSWQDGVYGTNCPILPR	[R].NSWQDGVYGTNCPILPR.[R]	High	2.81679E-09	0	4	Cluster-21669.44107_orf1	Cluster-21669.44107_orf1 [99-115]	0	17	96.4146	1050184.58338688	2116221.75	1199299.32886646	2130576.95366868	3691737.44337926	1938069.73849589	1048860	2116221.75	1139501.5	1236137.25	2300484.5	1225486.25
NTAEAICR	[K].NTAEAICR.[E]	High	0.0880504	0.0070501	2	Cluster-21669.42311_orf1	Cluster-21669.42311_orf1 [686-693]	0	8	17.1213
NSVALDIVNFGEEDDGK	[K].NSVALDIVNFGEEDDGK.[T]	High	0.00852149	0.000231312	1	Cluster-21669.41836_orf1	Cluster-21669.41836_orf1 [175-191]	0	17	86.8927
NTALTEDSSSR	[K].NTALTEDSSSR.[L]	High	5.85362E-05	0	6	Cluster-21669.32647_orf1	Cluster-21669.32647_orf1 [344-354]	0	11	15.4088	15327755.6876659	15323437	14381012.445753	17970848.3346029	17561654.7691798	18198849.8307815	15308423	15323437	13663966	10426488	10943442	11507553
NTGPEDVYVK	[R].NTGPEDVYVK.[V]	High	0.000611131	0	5	Cluster-21669.40437_orf1	Cluster-21669.40437_orf1 [66-75]	0	10	29.7471	5741167.2553832	5132734.5	5666275.61326933	6998669.75111084	6757439.13650443	7386168.64922755	5733926	5132734.5	5383751.5	4060551	4210858.5	4670445
NTGQTCVCANR	[R].NTGQTCVCANR.[I]	High	8.61678E-06	0	6	Cluster-21669.54460_orf1	Cluster-21669.54460_orf1 [349-359]	0	11	15.2396	5509803.94001215	7019399.5	6001587.47646701	4367929.8943275	6015037.04810211	4767129.79021048	5502854.5	7019399.5	5702344.5	2534224.75	3748235	3014366.25
NTGSATCK	[K].NTGSATCK.[R]	High	0.059131	0.00411612	1	Cluster-21669.42322_orf1	Cluster-21669.42322_orf1 [283-290]	0	8	4.9674	227702.588771887						227415.390625
NTIDLITR	[R].NTIDLITR.[Y]	High	0.0182691	0.000616131	5	Cluster-21669.39737_orf1	Cluster-21669.39737_orf1 [287-294]	0	8	52.4512	3737686.79300116	4315915	3613555.95277177			1455042.83934592	3732972.5	4315915	3433381.75			920057.1875
NTISAYDAK	[R].NTISAYDAK.[V]	High	0.0106697	0.000231312	2	Cluster-21669.32991_orf1	Cluster-21669.32991_orf1 [592-600]	0	9	20.4711	10062897.4442956	10591534.25	12650746.2715878	16792208.2114814	20192519.2569176	16107194.842603	10050205.25	10591534.25	12019972	9742654	12582849.75	10184951.25
NTPLVQK	[R].NTPLVQK.[V]	High	0.0964326	0.00841418	5	Cluster-21669.62002_	Cluster-21669.62002_ [87-93]	0	7	17.4138	16612709.3821071	16631183	16379663.459042	21246374.2332026	18636325.8971074	17296338.113253	16591756	16631183	15562963	12326912	11613117	10936874
NTQGQPDGIVSLAK	[K].NTQGQPDGIVSLAK.[W]	High	0.000382891	0	3	Cluster-21669.38009_orf1	Cluster-21669.38009_orf1 [92-105]	0	14	50.9217	3732842.43287629	5434666.5	5652389.755554			2021676.91756267	3728134.25	5434666.5	5370558			1278353
NTSESQGSTLK	[R].NTSESQGSTLK.[K]	High	0.000164517	0	2	Cluster-21669.47463_orf1	Cluster-21669.47463_orf1 [232-242]	0	11	14.2375				5435394.1708814	4428305.00674576					3153555.75	2759472.25
NTGNSQGVCGINMLASYPTK	[R].NTGNSQGVCGINMLASYPTK.[T]	High	0.00315974	0.000137044	1	Cluster-21669.41295_orf1	Cluster-21669.41295_orf1 [360-379]	0	20	60.7343
NTSFNLLQGCR	[R].NTSFNLLQGCR.[M]	High	0.0712203	0.00499673	1	Cluster-21669.49309_orf1	Cluster-21669.49309_orf1 [680-690]	0	11	66.0938
NSTLVCTPIMGETVDK	[K].NSTLVCTPIMGETVDK.[M]	High	0.00199588	0	1	Cluster-21669.31825_orf1	Cluster-21669.31825_orf1 [68-83]	0	16	53.4142
NSSNSEANYPK	[K].NSSNSEANYPK.[G]	High	1.33459E-05	0	2	Cluster-21669.41936_orf1	Cluster-21669.41936_orf1 [230-240]	0	11	14.5574	2787957.66269713	1952350	2048011.79849787				2784441.25	1952350	1945896.625
NSGGEWTAK	[R].NSGGEWTAK.[Q]	High	0.00414298	0.000231312	5	Cluster-21669.41457_orf1	Cluster-21669.41457_orf1 [27-35]	0	9	15.7344	20439592.1767998	15136772	14083525.560039	22823622.4161662	20404337.4296974	21615207.7442447	20413812	15136772	13381312	13242014	12714843	13667795
NSGLVPDVEAK	[K].NSGLVPDVEAK.[L]	High	0.0578687	0.00411612	1	Cluster-21669.42337_orf1	Cluster-21669.42337_orf1 [1521-1531]	0	11	46.1605
NSGSWTSVTGAK	[K].NSGSWTSVTGAK.[F]	High	1.03469E-06	0	44	Cluster-21669.43018_orf1	Cluster-21669.43018_orf1 [211-222]	0	12	35.5646	35258042.4845871	31577264	31200734.5071643	34390391.7577572	34066029.2507849	34669222.537395	35213572	31577264	29645046	19952926	21228046	21922150
NSHTNHGR	[R].NSHTNHGR.[R]	High	0.0677536	0.00480094	5	Cluster-21669.46399_orf1	Cluster-21669.46399_orf1 [441-448]	0	8	119.2020		1311421.375						1311421.375
NSHVIFLK	[K].NSHVIFLK.[V]	High	0.0382543	0.00204105	2	Cluster-21669.45413_orf1	Cluster-21669.45413_orf1 [88-95]	0	8	53.7335
NSIDAVSDR	[R].NSIDAVSDR.[D]	High	0.0542338	0.00397832	4	Cluster-21669.24128_orf1	Cluster-21669.24128_orf1 [286-294]	0	9	20.1052	1633272.27388005	2563468.25	2650792.97722979		3170505.49749118	3129659.34555051	1631212.25	2563468.25	2518622.75		1975681.875	1978955.875
NSLETYIYNMK	[R].NSLETYIYNMK.[N]	High	3.61218E-05	0	2	Cluster-21669.42531_orf1	Cluster-21669.42531_orf1 [599-609]	0	11	96.8636	4039099.96128931	2040017	259819.385128823		3713366.06740498	3138996.93747554	4034005.5	2040017	246864.625		2313962.25	1984860.25
NSLETYIYNMK	[R].NSLETYIYNMK.[N]	High	0.000112829	0	8	Cluster-21669.42531_orf1	Cluster-21669.42531_orf1 [599-609]	0	11	95.9355	4585756.32645235	5179202.75	5939809.17077298	3343789.64884663		2585198.56397962	4579972.375	5179202.75	5643646.5	1940029.875		1634680.75
NSSYFVEWIPNNVK	[K].NSSYFVEWIPNNVK.[TS]	High	2.06348E-08	0	20	Cluster-21669.943_; Cluster-21669.40882_; Cluster-21669.42565_orf1	Cluster-21669.943_ [320-333]; Cluster-21669.40882_ [220-233]; Cluster-21669.42565_orf1 [353-366]	0	14	90.9526	13729672.5473565	9024071.25	6284773.49955641	8231069.082988	10746421.2179683	3040431.42442373	13712355.5	9024071.25	5971410.6875	4775575.5	6696569.25	1922535
NSLIGGDDFK	[K].NSLIGGDDFK.[S]	High	0.00118657	0	3	Cluster-21669.40287_orf1	Cluster-21669.40287_orf1 [333-342]	0	10	53.8044
NSIPLDR	[R].NSIPLDR.[A]	High	0.0832324	0.00640546	7	Cluster-21669.42006_orf1	Cluster-21669.42006_orf1 [292-298]	0	7	26.8552	69963852.4458796	59256976	58447442.7445654	74205250.6431068	68609437.6309257	66920238.2770415	69875608	59256976	55533216	43053068	42753568	42315212
NSLTEEEIR	[K].NSLTEEEIR.[L]	High	0.00273857	0	4	Cluster-21669.38843_orf1	Cluster-21669.38843_orf1 [324-332]	0	9	35.3468	2761985.9048758	3071231.5	2238510.56331922	1678792.90022498	1125926.4253831	1818901.03198156	2758502.25	3071231.5	2126897	974017.125	701614.4375	1150133.125
NSMCGPPAR	[R].NSMCGPPAR.[T]	High	0.00589897	0.000231312	1	Cluster-21669.71039_orf1	Cluster-21669.71039_orf1 [250-258]	0	9	14.2749				2462807.93304745	1948458.1506905					1428894	1214170.25
NSNAEQINFSNYGK	[K].NSNAEQINFSNYGK.[S]	High	1.06638E-06	0	10	Cluster-21669.41981_orf1	Cluster-21669.41981_orf1 [339-352]	0	14	58.1129				3543450.67452323	2887842.15710491	2530991.30756074				2055871	1799541.875	1600404.25
NSQFEEALR	[R].NSQFEEALR.[R]	High	0.00523066	0.000231312	1	Cluster-21669.57981_orf1	Cluster-21669.57981_orf1 [115-123]	0	9	44.2689
NSQQFQALR	[R].NSQQFQALR.[A]	High	0.000422332	0	8	Cluster-21669.37274_; Cluster-21669.42627_orf1; Cluster-21669.45419_orf1	Cluster-21669.37274_ [92-100]; Cluster-21669.42627_orf1 [274-282]; Cluster-21669.45419_orf1 [269-277]	0	9	33.4588	6401422.02565392	7349768	11282439.6304194	7819120.54204528	8989624.18571019	8930629.08725826	6393348	7349768	10719890	4536567.5	5601831.5	5647043
NSSELGCAQATCVK	[R].NSSELGCAQATCVK.[E]	High	5.26814E-09	0	8	Cluster-21669.42496_orf1	Cluster-21669.42496_orf1 [165-178]	0	14	30.3328	13773990.9455433	13587410	12078938.5754372	12992985.6980166	13041644.2521361	12861931.8192833	13756618	13587410	11476675	7538387	8126824	8132896.5
NSSESTSSSTSASDTDK	[K].NSSESTSSSTSASDTDK.[Q]	High	1.4667E-07	0	5	Cluster-21669.46097_orf1	Cluster-21669.46097_orf1 [340-356]	0	17	13.3043	431150.053639226	628648.3125	961486.320718878	1844517.13807847	1112064.7645742	1658978.43664564	430606.25	628648.3125	913546	1070168.5	692976.625	1049010.375
NSLPDGVVVQR	[R].NSLPDGVVVQR.[I]	High	0.000953544	0	3	Cluster-21669.37493_orf1	Cluster-21669.37493_orf1 [97-107]	0	11	42.3597	5376170.38985128	4382688.5	3437495.46462723	1868858.34535799	1900642.36652412	1887835.92544937	5369389.5	4382688.5	3266099.75	1084291	1184374.125	1193722.25
NSGDNNLANLDVTTPNSFDNDYYK	[R].NSGDNNLANLDVTTPNSFDNDYYK.[N]	High	2.15946E-12	0	18	Cluster-21669.43330_	Cluster-21669.43330_ [225-248]	0	24	92.9720	5401616.98529251	6533746	5685761.17583737	11645571.2532086		13474282.5380202	5394804	6533746	5402265.5	6756632		8520100
NTSLEGLYK	[K].NTSLEGLYK.[S]	High	0.0931254	0.00759653	3	Cluster-21669.43362_orf1	Cluster-21669.43362_orf1 [202-210]	0	9	52.4023	2617245.09528121	2654900	3866629.09071653	985306.669468228	924733.703812955	1754341.27526583	2613944	2654900	3673836.5	571664.0625	576242.375	1109310.5
NTTLPTSK	[R].NTTLPTSK.[S]	High	0.0257047	0.0013662	10	Cluster-21669.42268_orf1	Cluster-21669.42268_orf1 [491-498]	0	8	16.4796
NVDEAVEK	[K].NVDEAVEK.[L]	High	0.00320767	0.000137044	7	Cluster-21669.43993_orf1	Cluster-21669.43993_orf1 [63-70]	0	8	16.7258	23324398.7436892	26931842	30171710.7256054	35498882.3226365	34622118.9031297	35074249.655885	23294980	26931842	28667330	20596060	21574570	22178258
NVDTLIVIPNDR	[K].NVDTLIVIPNDR.[L]	High	0.000394618	0	6	Cluster-21669.62981_orf1	Cluster-21669.62981_orf1 [213-224]	0	12	74.4850	2562156.61293527	2462524	1774991.06050168				2558925	2462524	1686488.875
NVEAASAASR	[R].NVEAASAASR.[R]	High	0.00099767	0	1	Cluster-21669.42337_orf1	Cluster-21669.42337_orf1 [1626-1635]	0	10	14.5384		5268659	6150025.7009409	4420991.05465348	6250477.36446367	5956962.97714753		5268659	5843381.5	2565010.25	3894948.25	3766725.25
NVEFDALR	[K].NVEFDALR.[L]	High	0.0118486	0.00033658	3	Cluster-21669.39585_orf1	Cluster-21669.39585_orf1 [239-246]	0	8	52.4044	7158501.92012355	6517297.5	5819631.53738129	2559699.64045208	1835433.73604831	2913603.46102075	7149473	6517297.5	5529461	1485109.5	1143739.75	1842338.75
NVESPVVVVTGASR	[K].NVESPVVVVTGASR.[G]	High	0.000143631	0	6	Cluster-21669.57542_orf1	Cluster-21669.57542_orf1 [110-123]	0	14	55.4603			1798086.88292708		2352465.20905425	2678094.11171771			1708433.125		1465924.875	1693420.75
NVFAETLVESK	[K].NVFAETLVESK.[E]	High	0.00117766	0	1	Cluster-21669.36732_orf1	Cluster-21669.36732_orf1 [144-154]	0	11	96.8661
NVGTPGTYNAR	[K].NVGTPGTYNAR.[V]	High	0.0781058	0.00574945	1	Cluster-21669.35134_orf1	Cluster-21669.35134_orf1 [688-698]	0	11	22.3371
NVHHNLNTECPTAK	[R].NVHHNLNTECPTAK.[T]	High	0.0231727	0.00110382	1	Cluster-21669.41327_orf1	Cluster-21669.41327_orf1 [132-145]	0	14	117.3744
NVCTEAGMSAIR	[R].NVCTEAGMSAIR.[A]	High	8.3443E-05	0	2	Cluster-21669.43740_orf1	Cluster-21669.43740_orf1 [382-393]	0	12	31.1205			1872901.17101108		2275487.83246944	1931771.53422509			1779517.125		1417956.875	1221503.75
NVLAMSFAPR	[R].NVLAMSFAPR.[D]	High	0.00820786	0.000231312	1	Cluster-21669.41301_orf1; Cluster-21669.50319_orf1	Cluster-21669.41301_orf1 [234-243]; Cluster-21669.50319_orf1 [271-280]	0	10	52.6541
NVLAVAVATEYTYPQAEEVK	[K].NVLAVAVATEYTYPQAEEVK.[E]	High	7.24433E-06	0	2	Cluster-21669.42491_orf1	Cluster-21669.42491_orf1 [251-270]	0	20	89.3456
NVLCEAVDK	[R].NVLCEAVDK.[H]	High	0.00551322	0.000231312	2	Cluster-21669.50454_orf1	Cluster-21669.50454_orf1 [126-134]	0	9	39.0052
NVLDFNDLGASVIDR	[R].NVLDFNDLGASVIDR.[V]	High	8.84821E-08	0	5	Cluster-21669.38760_orf1	Cluster-21669.38760_orf1 [61-75]	0	15	97.3347				3307619.75238967	6339681.84821459					1919044.5	3950535.5
NVIFTVWDVGGQEK	[K].NVIFTVWDVGGQEK.[L]	High	0.0318401	0.00170215	2	Cluster-21669.20759_orf1	Cluster-21669.20759_orf1 [99-112]	0	14	89.7622
NVIHGSDSVESAR	[R].NVIHGSDSVESAR.[K]	High	1.36779E-06	0	37	Cluster-21669.42943_orf1	Cluster-21669.42943_orf1 [191-203]	0	13	23.2997	44821225.3958076	47923613	56316207.8257492	45072797.5112649	36631855.163008	32222809.8639136	44764693	47923613	53508245.8125	26150740	22826925.34375	20375226.7734375
NVIKPAPGK	[K].NVIKPAPGK.[R]	High	0.00499997	0.000231312	5	Cluster-21669.26968_orf1	Cluster-21669.26968_orf1 [175-183]	0	9	14.5754	20585774.5546246	15025665	14179337.2941645	7289359.73917091	6685462.00765282	9297674.04078364	20559810	15025665	13472346.5	4229206.125	4166006.375	5879134
NVLIFDLGGGTFDVSLLTIEEGIFEVK	[KR].NVLIFDLGGGTFDVSLLTIEEGIFEVK.[AS]	High	8.09814E-09	0	21	Cluster-21669.42528_orf1; Cluster-21669.42351_orf1; Cluster-21669.55636_	Cluster-21669.42528_orf1 [226-252]; Cluster-21669.42351_orf1 [226-252]; Cluster-21669.55636_ [152-178]	0	27	99.1559	2077077.50807465	1010951.71875	289271.014482033	1234926.6334526	1086053.42651955	675175.602863785	2074457.71875	1010951.71875	274847.77734375	716490.8125	676767.8125	426929.125
NVIIWGNHSSSQYPDVNHATVNTPSGEKPVR	[K].NVIIWGNHSSSQYPDVNHATVNTPSGEKPVR.[K]	High	1.37814E-06	0	5	Cluster-21669.37957_orf1	Cluster-21669.37957_orf1 [241-271]	0	31	113.9602	581943.489515696		96504.9876901231	124178.856801226	143034.852622213		581209.4921875		91693.1875	72047.203125	89131.328125
NVLAPAAPFVR	[R].NVLAPAAPFVR.[K]	High	0.0318401	0.00170215	2	Cluster-21669.34130_orf1	Cluster-21669.34130_orf1 [206-216]	0	11	71.2595
NTTIPTK	[R].NTTIPTK.[KQH-]	High	0.10701	0.00922427	12	Cluster-21669.42528_orf1; Cluster-21669.42351_orf1; Cluster-21669.50292_orf1; Cluster-21669.55636_	Cluster-21669.42528_orf1 [449-455]; Cluster-21669.42351_orf1 [449-455]; Cluster-21669.50292_orf1 [479-485]; Cluster-21669.55636_ [376-382]	0	7	16.1112	193911463.865287	378077620	385067776.75789	368998172.60873	379070437.172845	375079943.963731	193666886	378077620	365868052	214088670	236215516	237171710
NVAVASASTTDPSR	[K].NVAVASASTTDPSR.[L]	High	1.4018E-07	0	6	Cluster-21669.40232_orf1	Cluster-21669.40232_orf1 [95-108]	0	14	21.6797	9002599.855514	9317087	9224546.78144754	10421701.9007845	8664464.25597205	9032845.02843513	8991245	9317087	8764605	6046556.5	5399210	5711676.5
NVAQSSGKCGVAK	[R].NVAQSSGKCGVAK.[L]	High	0.106274	0.00902515	1	Cluster-21669.42168_orf1; Cluster-21669.41951_orf1; Cluster-21669.41971_	Cluster-21669.42168_orf1 [322-334]; Cluster-21669.41951_orf1 [280-292]; Cluster-21669.41971_ [300-312]	1	13	13.5089	953385.116549259						952182.625
NTTPQTASSSGTR	[K].NTTPQTASSSGTR.[A]	High	0.000276842	0	5	Cluster-21669.50023_orf1	Cluster-21669.50023_orf1 [131-143]	0	13	13.8355		1695348.125	1805070.85839489	2794901.02631665	3087263.9199912	3228531.26841462		1695348.125	1715068.875	1621570.75	1923810.375	2041474.875
NTVDILVELFGFEK	[R].NTVDILVELFGFEK.[G]	High	5.41901E-08	0	11	Cluster-21669.20961_orf1	Cluster-21669.20961_orf1 [73-86]	0	14	98.0225	3301711.01211346	895929.0078125	4911196.70223076	15120911.4343947	15860867.4333372	15558308.5149238	3297546.609375	895929.0078125	4666321.3046875	8772986.04296875	9883606.36328125	9837877.75
NTVDPTTQVVYSENPDADFVK	[K].NTVDPTTQVVYSENPDADFVK.[S]	High	3.71717E-12	0	11	Cluster-21669.38351_	Cluster-21669.38351_ [516-536]	0	21	68.0202	11840097.5023125	9312509.125	9731363.2221834	3051207.3893798	4630450.05615774	5962961.88822103	11825163.75	9312509.125	9246151.25	1770276.875	2885437.75	3770518.5
NTVECITGIISK	[K].NTVECITGIISK.[T]	High	3.03685E-05	0	7	Cluster-21669.41823_orf1	Cluster-21669.41823_orf1 [341-352]	0	12	96.5605	8223790.05341042	8965101.25	6166516.30812477	7919024.19915576	7904601.51993108	6671956.23859353	8213417.5	8965101.25	5859049.875	4594530.5	4925706	4218832
NTVIPTK	[R].NTVIPTK.[K]	High	0.113853	0.00994046	19	Cluster-21669.42531_orf1	Cluster-21669.42531_orf1 [476-482]	0	7	23.2099	177839001.889812	160209260	163690003.917091	181015471.307088	182402451.350842	179158095.588072	177614696	160209260	155528316	105023180	113663016	113285801
NTVNLTPK	[R].NTVNLTPK.[V]	High	0.0189617	0.000616131	6	Cluster-21669.42340_orf1	Cluster-21669.42340_orf1 [145-152]	0	8	21.8607	9923440.29891413	9731768	9955787.93120397	10224331.7235502	11923507.2566825	11033467.8359018	9910924	9731768	9459386	5932044.5	7430063.5	6976716.5
NTVPGDVSAMVPGGIR	[K].NTVPGDVSAMVPGGIR.[M]	High	0.00100522	0	2	Cluster-21669.34554_orf1; Cluster-21669.28760_	Cluster-21669.34554_orf1 [434-449]; Cluster-21669.28760_ [221-236]	0	16	57.6959
NTVSQVAK	[K].NTVSQVAK.[R]	High	0.0167068	0.000427587	4	Cluster-21669.42643_orf1	Cluster-21669.42643_orf1 [569-576]	0	8	15.5146				5573180.74391317		5460557.33601586				3233498		3452836.5
NVATPDVMNK	[R].NVATPDVMNK.[Y]	High	0.00128915	0	7	Cluster-21669.38351_	Cluster-21669.38351_ [101-110]	0	10	21.5805	9278713.11337271	9362479	9490988.74769142	10020497.2731417	11791394.9625	11763591.4161952	9267010	9362479	9017762	5813782	7347738.5	7438390.5
NTVSQVVELLGDEDTAANYLSR	[R].NTVSQVVELLGDEDTAANYLSR.[C]	High	4.23393E-13	0	7	Cluster-21669.42113_orf1	Cluster-21669.42113_orf1 [150-171]	0	22	97.4972	1904194.484342	2964947.11914063	955432.110172613	9044953.9097425	4817654.74166035	13902505.4723523	1901792.75	2964947.11914063	907793.65625	5247782.5	3002093.25	8790875.25
NTVVDVK	[K].NTVVDVK.[V]	High	0.0737982	0.00505647	12	Cluster-21669.36660_orf1	Cluster-21669.36660_orf1 [67-73]	0	7	20.1227	109349000.391884	85041746	87611042.4102402	107989045.209775	103439920.850957	100710184.054133	109211080	85041746	83242700	62654053	64457979	63681375
NTVVTAFDNSMSSK	[K].NTVVTAFDNSMSSK.[Y]	High	2.11847E-06	0	4	Cluster-21669.46572_orf1	Cluster-21669.46572_orf1 [430-443]	0	14	40.9127
NTYDDIHPGSIIPYR	[K].NTYDDIHPGSIIPYR.[I]	High	0.019246	0.000616131	2	Cluster-21669.41782_orf1	Cluster-21669.41782_orf1 [162-176]	0	15	71.0568	866139.762683062	1187679.125					865047.3125	1187679.125
NVADSAGK	[R].NVADSAGK.[C]	High	0.00164078	0	26	Cluster-21669.40935_orf1	Cluster-21669.40935_orf1 [50-57]	0	8	13.3865	14942259.5604468	20118489.5078125	15055060.4231085	26536099.48542	20190950.5989453	21417519.645334	14923413.09375	20118489.5078125	14304405.515625	15395952.25	12581872.25	13542792.25
NVAGVGDVAAVK	[R].NVAGVGDVAAVK.[I]	High	7.23017E-05	0	6	Cluster-21669.40503_orf1	Cluster-21669.40503_orf1 [244-255]	0	12	40.1373	5319142.4613085	4471877.5	4606646.32146429				5312433.5	4471877.5	4376956
NVALYQFR	[K].NVALYQFR.[N]	High	0.0519326	0.00365671	5	Cluster-21669.42334_orf1	Cluster-21669.42334_orf1 [93-100]	0	8	58.1288			4962628.8365382	1539575.5433594	2330964.3644567				4715189	893244.75	1452526.75
NVANIILNDDSER	[K].NVANIILNDDSER.[K]	High	7.12192E-05	0	1	Cluster-21669.43861_orf1	Cluster-21669.43861_orf1 [126-138]	0	13	66.5750
NVAQSSGK	[R].NVAQSSGK.[C]	High	0.0109941	0.000231312	86	Cluster-21669.42168_orf1; Cluster-21669.41951_orf1; Cluster-21669.41971_	Cluster-21669.42168_orf1 [322-329]; Cluster-21669.41951_orf1 [280-287]; Cluster-21669.41971_ [300-307]	0	8	9.0985	47272511.2001653	18245046.015625	14070600.5615735	33759030.1742604	37364374.1545473	36320886.5069554	47212887.03125	18245046.015625	13369031.4501953	19586616.9726563	23283390.25	22966535.2685547
NTVTVIGEADPVR	[K].NTVTVIGEADPVR.[I]	High	0.00706404	0.000231312	1	Cluster-21669.45173_orf1	Cluster-21669.45173_orf1 [58-70]	0	13	57.0997
QSALEVPEEGLK	[K].QSALEVPEEGLK.[A]	High	2.38558E-05	0	1	Cluster-21669.37677_orf1	Cluster-21669.37677_orf1 [162-173]	0	12	53.8859
NSFEDGVYGTTCPIPPGK	[KR].NSFEDGVYGTTCPIPPGK.[N]	High	7.76984E-11	0	44	Cluster-21669.74072_orf1; Cluster-21669.47208_orf1	Cluster-21669.74072_orf1 [102-119]; Cluster-21669.47208_orf1 [94-111]	0	18	59.9356	7071635.3565203	7307170.5	8095490.30602025	4895166.73505565	10872802.9959587	7577325.8700939	7062716	7307170.5	7691844	2840121.75	6775323.3125	4791318.125
NSEGQLETDPK	[R].NSEGQLETDPK.[T]	High	4.71271E-06	0	7	Cluster-21669.40854_orf1	Cluster-21669.40854_orf1 [181-191]	0	11	17.5952	10758190.1574423	7767346.5	9043063.93085563	15884562.5537976	14295538.765899	14138466.7267075	10744621	7767346.5	8592171	9216048	8908181	8940079
NPILYTPFQK	[R].NPILYTPFQK.[N]	High	0.00143263	0	3	Cluster-21669.43674_orf1	Cluster-21669.43674_orf1 [296-305]	0	10	73.7066	3597003.35090845	2414664.5	3770381.10479855			1204564.2834516	3592466.5	2414664.5	3582387.5			761673.8125
NPLNYTQVSALADDILK	[K].NPLNYTQVSALADDILK.[N]	High	2.13037E-05	0	1	Cluster-21669.39585_orf1	Cluster-21669.39585_orf1 [222-238]	0	17	97.7552
NPNDNPSVTFNYFK	[R].NPNDNPSVTFNYFK.[E]	High	1.29018E-07	0	10	Cluster-21669.41531_orf1	Cluster-21669.41531_orf1 [431-444]	0	14	94.2351	5359838.29039862	4736144.25	3733263.9182205	6345299.86807979	5230313.28975352	5976313.84405463	5353078	4736144.25	3547121	3681473	3259239	3778961.25
NPNEAIEAR	[R].NPNEAIEAR.[V]	High	0.0108307	0.000231312	1	Cluster-21669.23281_orf1	Cluster-21669.23281_orf1 [63-71]	0	9	19.9778
NPNLAGVK	[R].NPNLAGVK.[E]	High	0.0360764	0.00195249	2	Cluster-21669.41800_orf1	Cluster-21669.41800_orf1 [236-243]	0	8	24.6973	6184582.02834441	4918615	4457511.88333377	6243934.61820789	5369878.51466488	4819430.97991313	6176781.5	4918615	4235257.5	3622662	3346208.25	3047437.5
NPNNIHAGK	[R].NPNNIHAGK.[F]	High	0.00210396	0	10	Cluster-21669.45171_orf1	Cluster-21669.45171_orf1 [478-486]	0	9	13.3738	749033.120183768	2316492	2069022.00582529	118218107.288671	55803427.4705477	32098547.0077832	748088.375	2316492	1965859.25	68588842	34773578	20296652.5
NPNNLNLYLK	[R].NPNNLNLYLK.[D]	High	0.00511402	0.000231312	3	Cluster-21669.41346_orf1	Cluster-21669.41346_orf1 [203-212]	0	10	59.7019
NPNPAPTEALSLLNGK	[K].NPNPAPTEALSLLNGK.[W]	High	8.34621E-09	0	8	Cluster-21669.39723_orf1	Cluster-21669.39723_orf1 [173-188]	0	16	84.0162
NPIELDGLK	[K].NPIELDGLK.[K]	High	0.00299754	0.000137044	2	Cluster-21669.46750_orf1	Cluster-21669.46750_orf1 [351-359]	0	9	59.2439		1477180.875	799259.921568215					1477180.875	759408.3125
NPPSFTVGK	[K].NPPSFTVGK.[K]	High	0.00826966	0.000231312	3	Cluster-21669.30800_orf1	Cluster-21669.30800_orf1 [90-98]	0	9	33.7503	1877027.71927445	1229651.25	1074716.94690382	1136955.75179356		1291347.35080189	1874660.25	1229651.25	1021130.875	659649.1875		816548.75
NPQVVTCNK	[K].NPQVVTCNK.[D]	High	0.0687275	0.00487936	1	Cluster-21669.40179_orf1	Cluster-21669.40179_orf1 [232-240]	0	9	15.5779
NPSADMLLR	[R].NPSADMLLR.[E]	High	0.00918495	0.000231312	2	Cluster-21669.42128_orf1	Cluster-21669.42128_orf1 [124-132]	0	9	45.2749
NPSADMLLRPDELNLELIK	[R].NPSADMLLRPDELNLELIK.[S]	High	2.21655E-06	0	6	Cluster-21669.42417_orf1	Cluster-21669.42417_orf1 [137-155]	0	19	97.6290	7183768.56985172	6843893.30859375	3321666.60117631		215631.671581327	67095.0322749335	7174707.78125	6843893.30859375	3156046.1875		134369.609375	42425.73828125
NPSEEASNAENDGTAASEDSK	[K].NPSEEASNAENDGTAASEDSK.[K]	High	1.88529E-12	0	2	Cluster-21669.41678_orf1	Cluster-21669.41678_orf1 [82-102]	0	21	26.6762
NPSFKDETVDYSR	[K].NPSFKDETVDYSR.[F]	High	8.28159E-05	0	3	Cluster-21669.43013_orf1	Cluster-21669.43013_orf1 [246-258]	1	13	41.2645	3001351.06286101	3179852	3322065.81892783	1120666.23152457	1417159.91396327	701234.225350481	2997565.5	3179852	3156425.5	650198.1875	883094.875	443406.59375
NPSIYFLR	[K].NPSIYFLR.[EL]	High	0.017341	0.000531768	6	Cluster-21669.35555_orf1	Cluster-21669.35555_orf1 [334-341]	0	8	72.5893
NPSPGQVVAR	[R].NPSPGQVVAR.[V]	High	0.00250194	0	2	Cluster-21669.28755_orf1	Cluster-21669.28755_orf1 [199-208]	0	10	24.6425	1502583.43784666	1958024.25	2172711.40010678	2026665.33515777	3409822.32476236	2807390.94747279	1500688.25	1958024.25	2064378.625	1175848.875	2124810.75	1775178.125
NPTASPAVK	[K].NPTASPAVK.[K]	High	0.0064071	0.000231312	2	Cluster-21669.55824_orf1	Cluster-21669.55824_orf1 [134-142]	0	9	15.6484
NPPSVPGK	[K].NPPSVPGK.[E]	High	0.0519326	0.00365671	2	Cluster-21669.42468_orf1	Cluster-21669.42468_orf1 [170-177]	0	8	17.0129		7140757	6999745.25967689		5552972.99532723	6332120.87176751		7140757	6650733.5		3460302.5	4003946.25
NPTGYLPGR	[K].NPTGYLPGR.[M]	High	0.00304301	0.000137044	7	Cluster-21669.36182_orf1	Cluster-21669.36182_orf1 [298-306]	0	9	32.7743	11153858.2081187	11531875	11766682.2774126	6903984.65235337	8706144.01984273	9436101.69126139	11139790	11531875	11179988	4005615.75	5425182.5	5966665
NPLDSDNLTR	[K].NPLDSDNLTR.[W]	High	0.0508173	0.00358466	1	Cluster-21669.22200_orf1	Cluster-21669.22200_orf1 [49-58]	0	10	41.3090		1287069.5	1547910.81998848	1447430.24210605	1985732.03173485	1563039.15221083		1287069.5	1470731	839783.0625	1237397.25	988345.75
NPGPLQFDGPGADAK	[R].NPGPLQFDGPGADAK.[A]	High	5.93241E-08	0	4	Cluster-21669.42607_orf1	Cluster-21669.42607_orf1 [552-566]	0	15	54.2494	4065051.94416877	4065802.5	3441824.56640064		4089867.04923839		4059924.75	4065802.5	3270213		2548576.625
NNVSAEVASK	[K].NNVSAEVASK.[T]	High	0.000749125	0	9	Cluster-21669.43790_orf1	Cluster-21669.43790_orf1 [297-306]	0	10	17.0298	12904079.7384892	12434484	15350856.4877829	15057259.6850059	15376487.7352459	15236514.5578457	12887804	12434484	14585453	8736056	9581768	9634400
NNVTAGNYEK	[K].NNVTAGNYEK.[T]	High	0.000258673	0	3	Cluster-21669.45505_	Cluster-21669.45505_ [262-271]	0	10	17.5653	35961229.4045885	32196632	36493122.3372821	47202631.1726242	38822232.3178725	43450730.0740426	35915872	32196632	34673552	27386446	24191846	27474900
NPANFNVDNVR	[K].NPANFNVDNVR.[V]	High	0.00975247	0.000231312	3	Cluster-21669.44285_	Cluster-21669.44285_ [195-205]	0	11	48.8667
NPANLAK	[K].NPANLAK.[H]	High	0.0748537	0.00513419	3	Cluster-21669.43133_orf1	Cluster-21669.43133_orf1 [346-352]	0	7	15.4710
NPDAPVMLDR	[R].NPDAPVMLDR.[I]	High	0.000412885	0	6	Cluster-21669.44574_orf1	Cluster-21669.44574_orf1 [72-81]	0	10	43.4383	6890664.60059215	5102882.5	4547330.81237873	4015651.99819404	3315878.5682171	3722758.236939	6881973.5	5102882.5	4320598	2329837	2066270.25	2353986
NPDAPVMLDR	[R].NPDAPVMLDR.[I]	High	0.00221788	0	4	Cluster-21669.44574_orf1	Cluster-21669.44574_orf1 [72-81]	0	10	33.8381	11927060.4374678	12060350	11717101.1297936	18241410.1823719	17280992.5709842	16361591.2927359	11912017	12060350	11132879	10583465	10768549	10345812
NPDEKPLLAPEEPAPVESGTVAK	[R].NPDEKPLLAPEEPAPVESGTVAK.[A]	High	2.42655E-06	0	5	Cluster-21669.43047_orf1	Cluster-21669.43047_orf1 [384-406]	0	23	58.6068	1726657.30914204	2264097	3324030.79382869		1317090.56809604	1271227.0987403	1724479.5	2264097	3158292.5		820737.25	803826.25
NPDLANLLVDPEFSK	[R].NPDLANLLVDPEFSK.[E]	High	3.33748E-07	0	1	Cluster-21669.43635_orf1	Cluster-21669.43635_orf1 [392-406]	0	15	97.2847			276195.56830894						262424.28125
NPLDLLPPSK	[K].NPLDLLPPSK.[M]	High	0.000291851	0	18	Cluster-21669.60711_; Cluster-21669.41206_orf1	Cluster-21669.60711_ [269-278]; Cluster-21669.41206_orf1 [275-284]	0	10	96.9363	10698732.2851386	9927059	8975590.73690364	6291188.18795654	8154524.03974055	8121820.25790228	10685238.1210938	9927059	8528062.0625	3650078	5081443.75	5135614.5
NPDLYGELAK	[K].NPDLYGELAK.[G]	High	0.0672715	0.00480094	2	Cluster-21669.51807_orf1	Cluster-21669.51807_orf1 [72-81]	0	10	57.7491
NPEEIPWGETGADIVVESTGVFTDK	[R].NPEEIPWGETGADIVVESTGVFTDK.[D]	High	6.63294E-15	0	16	Cluster-21669.42562_orf1	Cluster-21669.42562_orf1 [112-136]	0	25	96.8866	10301742.2584784	5387925.796875	1316972.39546148	6840906.25468351	5120752.96136739	7739292.1694569	10288748.8125	5387925.796875	1251307.3125	3969018.359375	3190967.125	4893733.15625
NPEEIPWGETGADIVVESTGVFTDKDK	[R].NPEEIPWGETGADIVVESTGVFTDKDK.[A]	High	1.20575E-11	0	14	Cluster-21669.42562_orf1	Cluster-21669.42562_orf1 [112-138]	1	27	98.1447	3685748.06464666	3998730.39453125	1474049.04636701	8100384.80262681	2372222.81477914	865186.381533247	3681099.28125	3998730.39453125	1400552.02148438	4699753.921875	1478236.7109375	547077.328125
NPEEIPWGETGAEFVVESTGVFTDK	[R].NPEEIPWGETGAEFVVESTGVFTDK.[D]	High	5.21047E-15	0	28	Cluster-21669.41938_orf1	Cluster-21669.41938_orf1 [129-153]	0	25	97.2463	9840634.32562767	2968493.8046875	1488614.25138098	6932184.6778156	6531819.18071681	5477545.84504633	9828222.46875	2968493.8046875	1414390.99609375	4021977.09375	4070264.75	3463578.7265625
NPEEIPWGETGAEFVVESTGVFTDKDK	[R].NPEEIPWGETGAEFVVESTGVFTDKDK.[A]	High	6.26619E-09	0	15	Cluster-21669.41938_orf1	Cluster-21669.41938_orf1 [129-155]	1	27	94.6631	1152038.39394881	5690692.5703125	1723414.26402767	1492431.00328157	273501.431894618	778389.51338617	1150585.34375	5690692.5703125	1637483.73046875	865892.0078125	170430.810546875	492193.6640625
NPENESPCK	[R].NPENESPCK.[L]	High	0.00233796	0	1	Cluster-21669.42603_orf1	Cluster-21669.42603_orf1 [172-180]	0	9	13.7393	974357.443657308	2693714.25	3149953.96205501	1865215.56670086	3129576.36253764	2998143.90507066	973128.5	2693714.25	2992895.25	1082177.5	1950177.125	1895795.625
NPETGISR	[R].NPETGISR.[G]	High	0.0770074	0.00535622	1	Cluster-21669.29262_orf1	Cluster-21669.29262_orf1 [72-79]	0	8	17.1845	70248755.790554	55237848	56804913.1733384	31811452.6960796	30642657.4923407	36102148.22228	70160152	55237848	53972584	18456654	19094792	22828222
NPETYILK	[R].NPETYILK.[D]	High	0.0874343	0.0070501	1	Cluster-21669.44404_orf1	Cluster-21669.44404_orf1 [249-256]	0	8	45.9372
NPGCVNQDPIFK	[K].NPGCVNQDPIFK.[QS]	High	0.00423754	0.000231312	2	Cluster-21669.45024_orf2	Cluster-21669.45024_orf2 [188-199]	0	12	47.5360
NPEALVLEAIHSAGYAGALANPLLAPESAINR	[K].NPEALVLEAIHSAGYAGALANPLLAPESAINR.[L]	High	3.61368E-13	0	6	Cluster-21669.47973_orf1	Cluster-21669.47973_orf1 [270-301]	0	32	99.1073	369723.514689568	304273.25	653842.635508958	248984.556783367		183064.085212452	369257.1875	304273.25	621241.625	144458.09375		115755.6484375
NSELQEELK	[K].NSELQEELK.[I]	High	0.00399003	0.000231312	3	Cluster-21669.45143_orf1	Cluster-21669.45143_orf1 [591-599]	0	9	40.1112		2388875.75	3664651.08881867	4959517.75149653	4092022.85067413	3978360.55794615		2388875.75	3481929.25	2877457.5	2549920	2515609.25
NPVFLDWEVNEQLQK	[R].NPVFLDWEVNEQLQK.[V]	High	0.0124856	0.00033658	1	Cluster-21669.47973_orf1	Cluster-21669.47973_orf1 [245-259]	0	15	90.1837
NPYLSEGTR	[R].NPYLSEGTR.[Q]	High	0.00598827	0.000231312	2	Cluster-21669.33333_orf1	Cluster-21669.33333_orf1 [119-127]	0	9	26.2254
NQMLNVIR	[R].NQMLNVIR.[Q]	High	0.0775548	0.00551393	3	Cluster-21669.56787_orf1	Cluster-21669.56787_orf1 [46-53]	0	8	33.0228		2944594.75	2817484.5766096	2470728.41280685				2944594.75	2677003	1433489.375
NQNLAVR	[K].NQNLAVR.[V]	High	0.095097	0.0081192	5	Cluster-21669.37331_orf1	Cluster-21669.37331_orf1 [152-158]	0	7	18.6483	13699286.7221326	11822261	8783200.47324477	10524506.3369251	12569427.6523932	11532590.0471242	13682008	11822261	8345264.5	6106202.5	7832565	7292323
NQNLNFQFTNK	[K].NQNLNFQFTNK.[N]	High	0.0105901	0.000231312	3	Cluster-21669.38552_	Cluster-21669.38552_ [592-602]	0	11	94.0648
NQQQNANAALR	[K].NQQQNANAALR.[Q]	High	0.00761462	0.000231312	2	Cluster-21669.42197_orf1	Cluster-21669.42197_orf1 [326-336]	0	11	17.1166
NQSTEASEQSNAAK	[K].NQSTEASEQSNAAK.[S]	High	3.49877E-08	0	2	Cluster-21669.35766_	Cluster-21669.35766_ [1272-1285]	0	14	13.6080		710952.5	981656.322355064		1167359.05541468			710952.5	932710.3125		727432.9375
NQTLSSILVSR	[R].NQTLSSILVSR.[S]	High	0.000298529	0	2	Cluster-21669.42900_orf1	Cluster-21669.42900_orf1 [184-194]	0	11	64.5898	2191096.85035459	1831443.375	1767518.86718056				2188333.25	1831443.375	1679389.25
NQTWPSGIQK	[K].NQTWPSGIQK.[S]	High	0.000234514	0	6	Cluster-21669.37207_orf1	Cluster-21669.37207_orf1 [324-333]	0	10	39.8255	2300436.00833237	2652101.75	2258700.75936136	2269119.96127966	1823708.71979071	1566787.53263395	2297534.5	2652101.75	2146080.5	1316518.375	1136433.375	990715.9375
NQVAMNPINTVFDAK	[K].NQVAMNPINTVFDAK.[R]	High	1.22833E-05	0	4	Cluster-21669.42528_orf1; Cluster-21669.42351_orf1	Cluster-21669.42528_orf1 [86-100]; Cluster-21669.42351_orf1 [86-100]	0	15	82.2367	3883643.38604672	1914427.625	4067292.81173198			2390214.58108331	3878745	1914427.625	3864495			1511387.875
NQMLNVIR	[R].NQMLNVIR.[Q]	High	0.0402637	0.00221415	2	Cluster-21669.56787_orf1	Cluster-21669.56787_orf1 [46-53]	0	8	94.6811	1038290.95711948						1036981.375
NQVAMNPINTVFDAK	[K].NQVAMNPINTVFDAK.[R]	High	1.05654E-09	0	21	Cluster-21669.42528_orf1; Cluster-21669.42351_orf1	Cluster-21669.42528_orf1 [86-100]; Cluster-21669.42351_orf1 [86-100]	0	15	76.0379
NQYDTDVTTWSPAGR	[R].NQYDTDVTTWSPAGR.[L]	High	1.34497E-09	0	8	Cluster-21669.44288_orf1	Cluster-21669.44288_orf1 [23-37]	0	15	60.1952	2774001.5600566	2337128.5	3284967.05070048				2770502.75	2337128.5	3121176.5
NSADTTIYSIEK	[R].NSADTTIYSIEK.[S]	High	1.27801E-06	0	14	Cluster-21669.50292_orf1	Cluster-21669.50292_orf1 [601-612]	0	12	50.9597	12702132.0246122	12651106	15264880.6791721	7597157.51538143	8816923.36798554	8531894.63789399	12686111	12651106	14503764	4407787	5494214	5394914
NSAHPPYEEMIK	[R].NSAHPPYEEMIK.[D]	High	0.0138631	0.000427587	2	Cluster-21669.42658_orf1	Cluster-21669.42658_orf1 [89-100]	0	12	35.3357	1846471.05357181	2105820.75	1803074.44073818	1420770.93233296	2039568.49369897	1663638.83104878	1844142.125	2105820.75	1713172	824315.625	1270945.125	1051957.25
NSCLWMSGLNVIDLDK	[R].NSCLWMSGLNVIDLDK.[W]	High	0.0832324	0.00640546	1	Cluster-21669.44551_orf1	Cluster-21669.44551_orf1 [1004-1019]	0	16	60.8610
NSDGSITISFGELYNR	[R].NSDGSITISFGELYNR.[E]	High	1.62376E-05	0	33	Cluster-21669.42443_orf1	Cluster-21669.42443_orf1 [290-305]	0	16	115.6507	275437.170744319	260612.3203125	152727.118329924	519296.310928018	223307.96556497	246776.166865871	275089.765625	260612.3203125	145112.046875	301289.9921875	139153.046875	156042.268920898
NSDILEGVNYASGTAGILR	[K].NSDILEGVNYASGTAGILR.[K]	High	2.8059E-07	0	5	Cluster-21669.51400_orf1	Cluster-21669.51400_orf1 [119-137]	0	19	96.5866		5770235	4165435.78281813	10073702.3520945	13773925.8888742	9949412.8513143		5770235	3957744.5	5844651	8583141	6291243.5
NSDNTLIK	[R].NSDNTLIK.[E]	High	0.00665224	0.000231312	9	Cluster-21669.41613_orf1; Cluster-21669.36335_orf1	Cluster-21669.41613_orf1 [309-316]; Cluster-21669.36335_orf1 [315-322]	0	8	20.2916	36724272.8207661	34149538.5	37103600.1500944	41968201.4820489	42423254.1904798	40958672.1856509	36677953	34149538.5	35253591	24349487.625	26435801.625	25899114.25
NSEEVTVFK	[R].NSEEVTVFK.[S]	High	0.0127689	0.00033658	2	Cluster-21669.45279_orf1	Cluster-21669.45279_orf1 [335-343]	0	9	44.0489					1030341.59583646	975745.639504722					642051.3125	616986.5
NQVPQLLK	[K].NQVPQLLK.[G]	High	0.0287181	0.00153227	6	Cluster-21669.43056_	Cluster-21669.43056_ [224-231]	0	8	48.3227		2782580.25	4112419.21811382	1544621.31318137	1448016.7402082	1555518.27394709		2782580.25	3907371.375	896172.25	902323.125	983590.125
NPVTLDHLSVR	[K].NPVTLDHLSVR.[G]	High	0.00884704	0.000231312	7	Cluster-21669.41777_orf1	Cluster-21669.41777_orf1 [129-139]	0	11	55.7902	1280525.35904264	2159488.5	2532302.99100121				1278910.25	2159488.5	2406040.75
NQMLNAIK	[R].NQMLNAIK.[D]	High	0.0490092	0.00333216	1	Cluster-21669.45710_orf1	Cluster-21669.45710_orf1 [351-358]	0	8	43.0415
NQLTGPIPESITPMDR	[R].NQLTGPIPESITPMDR.[L]	High	0.0280891	0.00153227	2	Cluster-21669.41880_orf1	Cluster-21669.41880_orf1 [231-246]	0	16	91.8720
NQAAVNPDR	[K].NQAAVNPDR.[T]	High	0.00555481	0.000231312	6	Cluster-21669.42531_orf1	Cluster-21669.42531_orf1 [116-124]	0	9	14.1898	6199239.01500031	4072603.75	30278376.1306818	211279431.642649	206939346.395122	214785053.391572	6191420	4072603.75	28768677	122581996	128953038	135813549.125
NQADSVVYQTEK	[K].NQADSVVYQTEK.[Q]	High	7.42451E-07	0	6	Cluster-21669.42268_orf1	Cluster-21669.42268_orf1 [613-624]	0	12	30.5929	26869984.7425979	23351066	28373902.8806915	29967246.6635359	29769068.2568874	29798244.3336012	26836094	23351066	26959162	17386666	18550420	18842118
NQASYEDNIK	[R].NQASYEDNIK.[K]	High	0.0270704	0.00153227	3	Cluster-21669.55215_orf1	Cluster-21669.55215_orf1 [77-86]	0	10	21.3442	4511338.08875155	4694142	4927136.14849227	1356876.34045945			4505648	4694142	4681466	787244.6875
NQAYLPSQTPQGLK	[R].NQAYLPSQTPQGLK.[D]	High	0.0663172	0.00473222	1	Cluster-21669.30146_orf1	Cluster-21669.30146_orf1 [155-168]	0	14	49.8768
NQENDLNVR	[K].NQENDLNVR.[S]	High	0.000968032	0	4	Cluster-21669.46799_orf1	Cluster-21669.46799_orf1 [203-211]	0	9	19.9511		2079635.875	2735900.22904527	2395974.96663436	2313207.23644938	1751512.42080522		2079635.875	2599486.5	1390118.25	1441461.5	1107521.75
NQGAVNPIR	[R].NQGAVNPIR.[N]	High	0.000571031	0	52	Cluster-21669.41971_	Cluster-21669.41971_ [110-118]	0	9	23.1780	809784218.209068	766621412.5	707597261.941408	829075566.22608	802649930.716154	774794030.96517	808762848.5	766621412.5	672316011.5	481020499.5	500166589	489920157.5
NQGGYDLLGR	[K].NQGGYDLLGR.[T]	High	0.000521626	0	3	Cluster-21669.42607_orf1	Cluster-21669.42607_orf1 [164-173]	0	10	48.8837
NQGQCGSCWAFATVSTVESINQIK	[K].NQGQCGSCWAFATVSTVESINQIK.[T]	High	2.77038E-16	0	65	Cluster-21669.42168_orf1; Cluster-21669.41951_orf1	Cluster-21669.42168_orf1 [141-164]; Cluster-21669.41951_orf1 [99-122]	0	24	92.1857	33462230.1699368	22302353.5625	27018982.6425338	33888880.9169308	31931198.8113102	35764406.0576388	33420024.71875	22302353.5625	25671798.9484253	19661954.9414063	19897738.953125	22614659.8300781
NQLVSHR	[R].NQLVSHR.[G]	High	0.0727567	0.00499673	6	Cluster-21669.49719_orf1	Cluster-21669.49719_orf1 [61-67]	0	7	14.3649		10451817	20001158.5103253	9047311.76221609	9766564.83289225	10060757.0373251		10451817	19003888	5249150.5	6085977.5	6361649
NQIAMNPTNTVFDAK	[K].NQIAMNPTNTVFDAK.[R]	High	0.00767197	0.000231312	6	Cluster-21669.55636_	Cluster-21669.55636_ [15-29]	0	15	81.2694	1371021.75089839	1153702	1757541.12036541				1369292.5	1153702	1669909
NQIDEDLLSK	[K].NQIDEDLLSK.[K]	High	0.000990176	0	4	Cluster-21669.44490_orf1	Cluster-21669.44490_orf1 [250-259]	0	10	53.4626
NQIDIAK	[K].NQIDIAK.[A]	High	0.0340188	0.00179119	25	Cluster-21669.41516_orf1	Cluster-21669.41516_orf1 [190-196]	0	7	22.5077	49742953.1033472	53267177	61661201.2940112	71592202.005075	69518325.2814758	71003727.4485351	49680213	53267177	58586734.5	41537006	43319936	44897296.5
NQLINEQVK	[K].NQLINEQVK.[L]	High	0.00492535	0.000231312	5	Cluster-21669.39210_orf1	Cluster-21669.39210_orf1 [114-122]	0	9	31.0546	4860969.07350916	4310089	5445507.99934075				4854838	4310089	5173991.5
NQLLQEEAR	[R].NQLLQEEAR.[L]	High	0.0538436	0.00397832	1	Cluster-21669.52790_orf1	Cluster-21669.52790_orf1 [280-288]	0	9	29.8225
NQLPQGK	[K].NQLPQGK.[K]	High	0.0748537	0.00513419	1	Cluster-21669.42200_orf1; Cluster-21669.39220_orf1	Cluster-21669.42200_orf1 [209-215]; Cluster-21669.39220_orf1 [149-155]	0	7	14.5671				10383006.7494991						6024106
NQLSGPIPK	[R].NQLSGPIPK.[F]	High	0.00275927	0	14	Cluster-21669.43548_	Cluster-21669.43548_ [220-228]	0	9	30.2566	123857870.230079	135260157	147559807.019807	106923920.688142	117119143.126969	115998411.890209	123701650	135260157	140202381	62036079.5	72982106	73348474.5
NQLSGSIPAK	[K].NQLSGSIPAK.[L]	High	0.00364553	0.000137044	1	Cluster-21669.59125_orf1	Cluster-21669.59125_orf1 [222-231]	0	10	26.1581	4660798.60124257	3746759.25	2583411.54613219	4710341.60842734	5124505.90535745	5386284.78361785	4654920	3746759.25	2454601	2732888.25	3193305.75	3405872.25
NQISGVIPEFR	[R].NQISGVIPEFR.[E]	High	0.00335587	0.000137044	3	Cluster-21669.61780_orf1	Cluster-21669.61780_orf1 [459-469]	0	11	96.2909	2546572.95748475	1740786.75			2076714.19412385		2543361	1740786.75			1294092.25
NQIATINK	[R].NQIATINK.[V]	High	0.00523066	0.000231312	11	Cluster-21669.29607_	Cluster-21669.29607_ [374-381]	0	8	20.4954	28568225.2099679	25909323.75	25977093.4341698	29143163.8662966	29476155.6824304	30998629.6814225	28532192.5	25909323.75	24681859	16908542.25	18367893.25	19601149.375
QSAYENLEK	[K].QSAYENLEK.[F]	High	0.00169099	0	6	Cluster-21669.42990_orf1	Cluster-21669.42990_orf1 [931-939]	0	9	25.7752	3837783.54365757	4529827	4322750.07361576	6984348.12416183	7081065.7131045	7075595.61715953	3832943	4529827	4107215	4052241.75	4412524.5	4474062.5
QSDVPEIYR	[K].QSDVPEIYR.[L]	High	0.00117766	0	4	Cluster-21669.47304_orf1	Cluster-21669.47304_orf1 [583-591]	0	9	41.3663
QSEDIVDAAK	[K].QSEDIVDAAK.[S]	High	0.00211987	0	2	Cluster-21669.44619_orf1	Cluster-21669.44619_orf1 [1053-1062]	0	10	29.9682	1291658.15067979	1966113	3604141.54436888		2022203.53018471	1720611.09007706	1290029	1966113	3424436.75		1260124.25	1087982.125
SHSEIQDEK	[R].SHSEIQDEK.[G]	High	0.00113409	0	2	Cluster-21669.47669_orf1	Cluster-21669.47669_orf1 [337-345]	0	9	14.8160		2203882.5	7119562.94587196	3617285.66993778	6211334.73435676	8033808.28952093		2203882.5	6764577	2098709.25	3870556.75	5079962.5
SHTDMVTAIATPIDNSDMIVSASR	[R].SHTDMVTAIATPIDNSDMIVSASR.[D]	High	3.66786E-09	0	3	Cluster-21669.40947_orf1	Cluster-21669.40947_orf1 [51-74]	0	24	70.3017
SHYELVYK	[K].SHYELVYK.[I]	High	0.00884704	0.000231312	6	Cluster-21669.45171_orf1	Cluster-21669.45171_orf1 [562-569]	0	8	43.0155	4548663.16635914	3805079.5	4399150.4448147		2467685.5442619		4542926	3805079.5	4179806		1537723.75
SKDDLSSYSQHPSHLGVVK	[K].SKDDLSSYSQHPSHLGVVK.[E]	High	1.48612E-06	0	3	Cluster-21669.41847_orf1	Cluster-21669.41847_orf1 [156-174]	1	19	117.8951
SKEDLQEEQR	[R].SKEDLQEEQR.[N]	High	0.00417426	0.000231312	1	Cluster-21669.50319_orf1	Cluster-21669.50319_orf1 [366-375]	1	10	14.2928
SKGDVDSDTSPK	[R].SKGDVDSDTSPK.[V]	High	1.33459E-05	0	6	Cluster-21669.41454_orf1	Cluster-21669.41454_orf1 [477-488]	1	12	13.4112			257468.529335749	5790957.41902234	5679769.90601251	5427955.52967133			244630.984375	3359849.625	3539315.25	3432221.625
SKPETGEVIGVFESLQPSDTDLGAK	[K].SKPETGEVIGVFESLQPSDTDLGAK.[T]	High	7.99235E-10	0	4	Cluster-21669.37992_orf1	Cluster-21669.37992_orf1 [301-325]	0	25	98.0773			1489243.89996701	4387872.10381773	1440597.20865479	129405.549462274			1414989.25	2545795	897699.6875	81826.1171875
SKPGLTER	[R].SKPGLTER.[F]	High	0.0820668	0.006264	1	Cluster-21669.44404_orf1	Cluster-21669.44404_orf1 [511-518]	0	8	13.9728	3666633.42436348	2397979.75	1065927.38104857				3662008.75	2397979.75	1012779.5625
SKPTDDELR	[K].SKPTDDELR.[D]	High	0.0105111	0.000231312	3	Cluster-21669.41454_orf1	Cluster-21669.41454_orf1 [530-538]	0	9	17.8951				4498300.78002912	5180838.37897738	5603782.7711029				2609864.5	3228409	3543401.25
SLADVIDFNNK	[R].SLADVIDFNNK.[N]	High	0.000266596	0	5	Cluster-21669.36888_orf1	Cluster-21669.36888_orf1 [103-113]	0	11	79.6280
SLADVSER	[K].SLADVSER.[MR]	High	0.104814	0.0089636	1	Cluster-21669.38539_orf1	Cluster-21669.38539_orf1 [188-195]	0	8	23.2226		1196705.75	2206900.20048248	2020984.4274436	2759370.27275364	4013217.73819292		1196705.75	2096862.75	1172552.875	1719485.375	2537650.25
SLAEENNVPLSSIK	[R].SLAEENNVPLSSIK.[G]	High	8.37689E-07	0	6	Cluster-21669.40461_orf1	Cluster-21669.40461_orf1 [278-291]	0	14	58.4838	7300638.69528529	6602107	7569731.64406213	1853322.24340956	2406077.80627451	2314366.09383136	7291430.5	6602107	7192300	1075277.125	1499333.25	1463427.125
SLAGEDTYEPFLR	[K].SLAGEDTYEPFLR.[L]	High	0.00345844	0.000137044	1	Cluster-21669.26495_orf1	Cluster-21669.26495_orf1 [138-150]	0	13	77.4979
SIAGIITER	[K].SIAGIITER.[D]	High	0.00918495	0.000231312	11	Cluster-21669.43438_orf1	Cluster-21669.43438_orf1 [121-129]	0	9	97.0471	13187358.5341423	8657023.25	6187513.37593236	12880417.8480836	12704238.3592409	11555414.0198327	13170725.5	8657023.25	5879000.015625	7473076.375	7916571.5	7306755.125
SLAGNDSVQK	[R].SLAGNDSVQK.[R]	High	0.00436698	0.000231312	3	Cluster-21669.42393_orf1	Cluster-21669.42393_orf1 [134-143]	0	10	17.4736	28379064.1236886	27859124	14438224.0529495	30544992.9097748	28617514.4335211	31828513.3776681	28343270	27859124	13718325	17721868	17832836	20125904
SIAGVPVLAQK	[K].SIAGVPVLAQK.[L]	High	0.000506126	0	3	Cluster-21669.32655_orf1	Cluster-21669.32655_orf1 [359-369]	0	11	58.6439	3151533.48588787	3924935.75	2768288.63563962		1509016.27218897	1519903.37188707	3147558.5	3924935.75	2630260		940334.625	961070
SLALDIEELADQLGLGPK	[K].SLALDIEELADQLGLGPK.[F]	High	2.07551E-11	0	11	Cluster-21669.44242_orf1	Cluster-21669.44242_orf1 [71-88]	0	18	98.5358	2377646.51788731	328241.125	264630.373447498		367907.514395347	654115.537544851	2374647.625	328241.125	251435.734375		229259.40625	413612.359375
SHQPSDGISK	[R].SHQPSDGISK.[V]	High	0.00330573	0.000137044	1	Cluster-21669.39083_orf1	Cluster-21669.39083_orf1 [54-63]	0	10	13.6588
SHPTEAAHR	[R].SHPTEAAHR.[I]	High	0.0135558	0.000427587	22	Cluster-21669.47546_orf1	Cluster-21669.47546_orf1 [352-360]	0	9	116.2630	1181710.97581866	566956.8203125	1556018.035285	9535269.80561064	8467419.91510155	6204397.69750325	1180220.5	566956.8203125	1478433.984375	5532258.375	5276422.9765625	3923183.9375
SHIQEYWR	[K].SHIQEYWR.[V]	High	0.0033307	0.000137044	22	Cluster-21669.42131_orf1	Cluster-21669.42131_orf1 [197-204]	0	8	99.0343	9298866.21970885	11852269.59375	12482708.2249916	2754214.39025966	2364270.16267783	2407061.53619365	9287137.6875	11852269.59375	11860312.4375	1597964.8125	1473281.0625	1522040.59375
SHINIVVIGHVDSGK	[K].SHINIVVIGHVDSGK.[S]	High	1.68E-07	0	20	Cluster-21669.43440_orf1	Cluster-21669.43440_orf1 [9-23]	0	15	114.5459	2383291.77880234	914001.3671875	566204.282960312	2464057.63363893	1477130.03922422	1559015.79369163	2380285.765625	914001.3671875	537972.9765625	1429619.0625	920464.90625	985801.6875
SGSDFSTFYK	[R].SGSDFSTFYK.[C]	High	7.97507E-05	0	11	Cluster-21669.42393_orf1	Cluster-21669.42393_orf1 [396-405]	0	10	57.3029	11195089.2122177	12714996	15644750.2163938	4244767.0050035	3913524.81870431	5597471.51970461	11180969	12714996	14864693	2462767	2438690	3539410.5
SGSDGWKPETVK	[R].SGSDGWKPETVK.[V]	High	9.8147E-07	0	22	Cluster-21669.38690_orf1	Cluster-21669.38690_orf1 [152-163]	0	12	30.5469	32355128.3288447	30196620.25	27125403.9271849	29834294.2913267	29920079.0683178	30996928.2173873	32314319.25	30196620.25	25772914	17309528.5	18644521.5	19600073.5
SGSIVWSDGK	[K].SGSIVWSDGK.[H]	High	0.00128915	0	3	Cluster-21669.42002_orf1	Cluster-21669.42002_orf1 [803-812]	0	10	40.2391
SGSPLIPLTEFR	[K].SGSPLIPLTEFR.[E]	High	0.0155061	0.000427587	1	Cluster-21669.39872_orf1	Cluster-21669.39872_orf1 [64-75]	0	12	97.3174	3303331.44657017	3230141.25	104320.855923915		5322534.33086841	7165949.74260931	3299165	3230141.25	99119.3515625		3316706	4531195.5
SGSPPDDMLR	[K].SGSPPDDMLR.[L]	High	0.0149381	0.000427587	4	Cluster-21669.42634_orf1	Cluster-21669.42634_orf1 [173-182]	0	10	21.2418
SGSSPYAIAK	[K].SGSSPYAIAK.[Y]	High	0.00066901	0	6	Cluster-21669.41528_orf1	Cluster-21669.41528_orf1 [101-110]	0	10	28.3033	11207436.7860429	11146333	11359754.6042904	10830817.7439638	8771364.8866531	10837084.0543727	11193301	11146333	10793350	6283921	5465824.5	6852538.5
SGSVNYEDLR	[R].SGSVNYEDLR.[S]	High	0.0038139	0.000137044	2	Cluster-21669.22461_orf1	Cluster-21669.22461_orf1 [364-373]	0	10	41.2535
SGTADNSAYEAELSALR	[K].SGTADNSAYEAELSALR.[E]	High	0.107752	0.00922427	1	Cluster-21669.40933_orf1	Cluster-21669.40933_orf1 [339-355]	0	17	67.1050
SLAMTVLSEIGDK	[K].SLAMTVLSEIGDK.[T]	High	0.000363202	0	2	Cluster-21669.42372_orf1	Cluster-21669.42372_orf1 [50-62]	0	13	98.1050		40198.984375		1745435.95006684	1739756.83309896	422956.836919374		40198.984375		1012682.6875	1084119.25	267445.375
SGTGNIFIK	[K].SGTGNIFIK.[N]	High	0.0106697	0.000231312	3	Cluster-21669.42933_orf1	Cluster-21669.42933_orf1 [145-153]	0	9	43.9628
SGTSAFVEK	[K].SGTSAFVEK.[M]	High	0.000611131	0	22	Cluster-21669.42555_orf1	Cluster-21669.42555_orf1 [187-195]	0	9	23.7935	51644465.4547517	33008891.5	34772244.2595902	46839801.5419561	44782883.8737202	46589067.5385286	51579327	33008891.5	33038478	27175936.25	27906191	29459343.25
SGVGVASMGVMRPELVMK	[K].SGVGVASMGVMRPELVMK.[S]	High	0.0325508	0.00170215	2	Cluster-21669.46077_orf1	Cluster-21669.46077_orf1 [64-81]	0	18	59.9001	3300531.66524445	4228148.625	3722726.38510358			1733668.29943961	3296368.75	4228148.625	3537108.875			1096238.5
SGVGVASMGVMRPELVMK	[K].SGVGVASMGVMRPELVMK.[S]	High	0.000960761	0	4	Cluster-21669.46077_orf1	Cluster-21669.46077_orf1 [64-81]	0	18	43.7673	10600459.7767802	6432929.5	8689395.18819905	1785295.91580757	2263995.50716424	5078957.12567142	10587089.5625	6432929.5	8256136.40625	1035809	1410795.5	3211541.875
SGVLSLDR	[R].SGVLSLDR.[A]	High	0.0220002	0.00110382	3	Cluster-21669.39224_orf1	Cluster-21669.39224_orf1 [538-545]	0	8	44.2948
SGYFDPSMEEYVEIPSDSGITFNVQPK	[R].SGYFDPSMEEYVEIPSDSGITFNVQPK.[M]	High	2.23766E-07	0	2	Cluster-21669.44800_orf1	Cluster-21669.44800_orf1 [472-498]	0	27	95.3930			1149126.95218985						1091830.75
SGYHIDPYHGDR	[K].SGYHIDPYHGDR.[A]	High	4.24041E-06	0	33	Cluster-21669.40936_orf1	Cluster-21669.40936_orf1 [717-728]	0	12	114.8333	1600648.43838455	371160.2890625	452541.343549929	4593128.53166204	691528.7626735	3957485.74701132	1598629.5625	371160.2890625	429977.34375	2664882.515625	430922.0859375	2502409.625
SHHEMVTSQIR	[R].SHHEMVTSQIR.[Q]	High	0.0578687	0.00411612	1	Cluster-21669.41676_orf1	Cluster-21669.41676_orf1 [491-501]	0	11	118.0644	659669.594696807	324000.21875					658837.5625	324000.21875
SHHEMVTSQIR	[R].SHHEMVTSQIR.[Q]	High	0.00196603	0	5	Cluster-21669.41676_orf1	Cluster-21669.41676_orf1 [491-501]	0	11	118.2894	1155136.83321769	1190740.375		749588.372278064	794494.922839709	212917.012528416	1153679.875	1190740.375		434902.90625	495084.84375	134632.34375
SGTLFDNVLITDDPEYAK	[K].SGTLFDNVLITDDPEYAK.[Q]	High	2.13495E-10	0	3	Cluster-21669.42015_orf1	Cluster-21669.42015_orf1 [425-442]	0	18	96.9145	13202501.633926	9765675	3055903.28537607	6221426.43439743	9729591.64472518	5857604.35689125	13185849.5	9765675	2903534	3609603	6062937.875	3703898.5
SIAPGNFER	[K].SIAPGNFER.[H]	High	0.0104327	0.000231312	17	Cluster-21669.43409_orf1	Cluster-21669.43409_orf1 [347-355]	0	9	35.0634	16541600.6936953	16944902	16266563.2084682	14910302.3930056	16832621.1771843	16834374.9118609	16520737	16944902	15455502	8650793	10489149	10644764
SLAPNATGDVEK	[R].SLAPNATGDVEK.[Q]	High	0.00318362	0.000137044	1	Cluster-21669.46389_orf1	Cluster-21669.46389_orf1 [468-479]	0	12	25.3036
SLAPTYEK	[K].SLAPTYEK.[V]	High	0.00884704	0.000231312	11	Cluster-21669.43539_orf1	Cluster-21669.43539_orf1 [192-199]	0	8	22.4207	30341777.6673161	35477011.5	33869096.4860117	45457002.0742804	41099948.7679981	39296887.0351247	30303508	35477011.5	32180361.75	26373651.25	25611191.625	24848329.125
SLEDVTGAEFR	[K].SLEDVTGAEFR.[M]	High	0.000105424	0	5	Cluster-21669.45977_orf1	Cluster-21669.45977_orf1 [215-225]	0	11	60.6486		1470685		1682285.943185	1477434.79416339	2235239.81232284		1470685		976043.75	920654.8125	1413393.75
SIEEDIAYHATGDYR	[R].SIEEDIAYHATGDYR.[K]	High	5.85491E-09	0	4	Cluster-21669.42006_orf1	Cluster-21669.42006_orf1 [137-151]	0	15	97.8945	3977990.7600934	10990695	101749.79394771				3972973.375	10990695	96676.484375
SLEQLDVAHNK	[K].SLEQLDVAHNK.[F]	High	0.00028105	0	8	Cluster-21669.42572_orf1	Cluster-21669.42572_orf1 [334-344]	0	11	34.8524	8546942.64132987	8180251.5	9626931.96304747	4108401.30524141	5392672.39881345	4296461.78257666	8536162.5	8180251.5	9146927	2383649.125	3360412.125	2716752
SLEQQSEDR	[R].SLEQQSEDR.[R]	High	0.00701121	0.000231312	4	Cluster-21669.40316_orf1	Cluster-21669.40316_orf1 [129-137]	0	9	15.6069	12852983.2912423	5782111	6376626.14341825	9810941.4109743	11057995.6068079	11741892.8570747	12836772	5782111	6058683.5	5692200	6890725	7424670
SLESLQSNVQR	[R].SLESLQSNVQR.[L]	High	7.73805E-05	0	41	Cluster-21669.41002_orf1	Cluster-21669.41002_orf1 [106-116]	0	11	38.5357	31238452.6311288	26019056	26845548.1392423	17092331.1175652	17042372.0112094	17950761.4691069	31199052	26019056	25507012	9916782	10619854	11350681
SIESSDLNFSR	[K].SIESSDLNFSR.[Y]	High	0.00025673	0	4	Cluster-21669.42197_orf1	Cluster-21669.42197_orf1 [68-78]	0	11	53.0250
SLEVILFTSEEPTR	[R].SLEVILFTSEEPTR.[F]	High	0.0228316	0.00110382	3	Cluster-21669.59971_orf1	Cluster-21669.59971_orf1 [178-191]	0	14	90.1287
SIFCILEK	[R].SIFCILEK.[A]	High	0.0924766	0.00759653	1	Cluster-21669.42632_orf1	Cluster-21669.42632_orf1 [113-120]	0	8	88.2758
SLEDVDSTK	[K].SLEDVDSTK.[F]	High	0.00242769	0	4	Cluster-21669.50444_	Cluster-21669.50444_ [504-512]	0	9	23.7661	1887802.80974803	1764126.75	1732003.5508752	2527321.82745526	2587062.02071335	1902603.09924828	1885421.75	1764126.75	1645644.75	1466324.25	1612112.5	1203059.875
SIFDEQTSK	[K].SIFDEQTSK.[A]	High	0.0160954	0.000427587	2	Cluster-21669.36073_orf1	Cluster-21669.36073_orf1 [451-459]	0	9	35.2441
SIFEIPGAK	[R].SIFEIPGAK.[E]	High	0.0542338	0.00397832	1	Cluster-21669.28395_orf1	Cluster-21669.28395_orf1 [306-314]	0	9	73.6857
SIFSGAADPNR	[K].SIFSGAADPNR.[S]	High	0.0158571	0.000427587	1	Cluster-21669.34813_orf1	Cluster-21669.34813_orf1 [183-193]	0	11	40.6798
SLGAAIIYNR	[R].SLGAAIIYNR.[D]	High	0.0358128	0.00195249	6	Cluster-21669.41593_orf1	Cluster-21669.41593_orf1 [17-26]	0	10	60.3400		7357863	7598450.58895758	6347170.37933489	6575204.00760078	5109985.76473449		7357863	7219587	3682558.25	4097299.75	3231162
SLGADEVLDYK	[K].SLGADEVLDYK.[T]	High	9.85049E-05	0	22	Cluster-21669.41079_orf1	Cluster-21669.41079_orf1 [239-249]	0	11	59.1930	3534197.38460603	2545046.75	3855093.41455108	2001579.97378068	2068655.86572741	2135515.4771293	3529739.75	2545046.75	3662876	1161294.625	1289070.75	1350335.75
SLGADLAIDYTK	[R].SLGADLAIDYTK.[ED]	High	1.50579E-05	0	23	Cluster-21669.67522_; Cluster-21669.48705_orf1	Cluster-21669.67522_ [207-218]; Cluster-21669.48705_orf1 [266-277]	0	12	96.9629	11499924.6344477	7521589.640625	1757442.5780779	10199439.1199522	9992039.95862156	11680789.6964785	11485419.9375	7521589.640625	1669815.37109375	5917602.0859375	6226481	7386033.06054688
SLGCDDVEFSPEDAGR	[R].SLGCDDVEFSPEDAGR.[S]	High	3.08301E-05	0	1	Cluster-21669.36455_orf1	Cluster-21669.36455_orf1 [221-236]	0	16	58.6514
SLGDYSSK	[K].SLGDYSSK.[I]	High	0.0342697	0.00179119	1	Cluster-21669.41978_orf1	Cluster-21669.41978_orf1 [93-100]	0	8	19.3093				2001449.41287068	2184935.14536414	2363632.44260603				1161218.875	1361529.5	1494579.375
SLGEDEIR	[K].SLGEDEIR.[S]	High	0.0182691	0.000616131	3	Cluster-21669.45089_orf1	Cluster-21669.45089_orf1 [517-524]	0	8	28.0158	49413680.7967106	55842356	51267565.4887611	43598653.6667301	47529624.0426497	45383492.0038545	49351356	55842356	48711332	25295458	29617806	28697030
SIFDFESIR	[K].SIFDFESIR.[K]	High	0.0104327	0.000231312	4	Cluster-21669.49287_orf1	Cluster-21669.49287_orf1 [213-221]	0	9	97.8700	1001896.99141053	5374914.5	59997.0291740092	2311594.05375544		1467464.69313639	1000633.3125	5374914.5	57005.5390625	1341161.375		927911.8125
SGSDESVFYR	[R].SGSDESVFYR.[C]	High	0.00129891	0	1	Cluster-21669.50517_orf1	Cluster-21669.50517_orf1 [439-448]	0	10	38.4811	2582751.83941147	2538971	1262876.18650677	8391487.50643475	6594543.03289313	5747055.65028992	2579494.25	2538971	1199908.375	4868648.5	4109350.75	3633996
SIEDNNTPFPK	[K].SIEDNNTPFPK.[A]	High	0.000715988	0	6	Cluster-21669.43620_	Cluster-21669.43620_ [525-535]	0	11	46.0972	1898492.41740331	3892099.5	2588475.80321801	1942857.29597469	1294404.5041086	2851128.87249864	1896097.875	3892099.5	2459412.75	1127224.375	806600.5625	1802834.625
SIEANKPSGAK	[K].SIEANKPSGAK.[G]	High	0.000276842	0	5	Cluster-21669.38056_orf1	Cluster-21669.38056_orf1 [390-400]	0	11	13.7369	7917353.79957348	7809056.75	4023559.75358091	2818535.99817873	2947392.78671569	2883198.90955602	7907367.75	7809056.75	3822942.5	1635283.5	1836650.5	1823113.25
SLAQEYGIK	[K].SLAQEYGIK.[G]	High	0.00939381	0.000231312	6	Cluster-21669.46730_orf1	Cluster-21669.46730_orf1 [103-111]	0	9	47.8991	5926761.8432871	5116945.5	5536724.61808488	2580949.3980657	2880067.87214692	1570437.46654964	5919286.5	5116945.5	5260660	1497438.375	1794697.375	993023.875
SLASENQR	[R].SLASENQR.[N]	High	0.0786605	0.00574945	1	Cluster-21669.47697_orf1	Cluster-21669.47697_orf1 [344-351]	0	8	14.4113
SLASQISEK	[K].SLASQISEK.[I]	High	0.00568146	0.000231312	7	Cluster-21669.42372_orf1	Cluster-21669.42372_orf1 [236-244]	0	9	34.0155	6310248.02914474	7068752	7152118.17009983	4789875.60910793	6135428.53853559	5849157.72562688	6302289	7068752	6795509	2779033	3823256.25	3698557.5
SLASSNTADIVK	[K].SLASSNTADIVK.[I]	High	6.65448E-05	0	7	Cluster-21669.42521_	Cluster-21669.42521_ [275-286]	0	12	35.3495	10044281.7145315	8192965	9883736.39572563	6167332.42093197	6624831.77226117	6406753.20859027	10031613	8192965	9390927	3578218.25	4128225	4051138
SIATLAITTLLK	[R].SIATLAITTLLK.[T]	High	9.85049E-05	0	4	Cluster-21669.40867_orf1	Cluster-21669.40867_orf1 [354-365]	0	12	99.1597
SLAVAYQEVPEGR	[R].SLAVAYQEVPEGR.[K]	High	1.62376E-05	0	4	Cluster-21669.43043_orf1	Cluster-21669.43043_orf1 [470-482]	0	13	52.7958	2686389.55623986	2634757.25	2724957.09753392				2683001.25	2634757.25	2589089
SLCTAIAK	[K].SLCTAIAK.[Y]	High	0.0109121	0.000231312	17	Cluster-21669.36385_orf1	Cluster-21669.36385_orf1 [139-146]	0	8	33.1963	44690759.8413963	56502060.5	52830425.1684198	51563500.4363537	51011654.3818552	48642194.7545928	44634392	56502060.5	50196266.5	29916574.25	31787612.75	30757583
SLDDHLPLPGITVGDIGNK	[R].SLDDHLPLPGITVGDIGNK.[F]	High	8.81399E-06	0	1	Cluster-21669.47422_orf1	Cluster-21669.47422_orf1 [252-270]	0	19	97.8567		1256226.375	1382.39216428903		902535.28784732	624005.312473199		1256226.375	1313.46520996094		562409.5625	394572.96875
SIEAVPDLK	[K].SIEAVPDLK.[T]	High	0.00511402	0.000231312	14	Cluster-21669.42200_orf1	Cluster-21669.42200_orf1 [229-237]	0	9	50.5080	18806374.2214309	19923544	19015869.3656333	10034733.1521663	12331066.2621964	11365003.2528059	18782654	19923544	18067726	5822041.5	7684031.5	7186354
SIDGHATGK	[K].SIDGHATGK.[I]	High	0.0017692	0	4	Cluster-21669.41079_orf1	Cluster-21669.41079_orf1 [358-366]	0	9	13.2818	188129.660355955	118357.8671875		11936247.2372107	6643896.7838975	4202355.61955437	187892.375	118357.8671875		6925279	4140105.25	2657246.5
SLDIERPTYTNLNR	[R].SLDIERPTYTNLNR.[L]	High	0.000575353	0	9	Cluster-21669.42259_orf1; Cluster-21669.41974_orf1; Cluster-21669.39991_orf1	Cluster-21669.42259_orf1 [277-290]; Cluster-21669.41974_orf1 [230-243]; Cluster-21669.39991_orf1 [234-247]	0	14	97.4233	3640092.6989111	2581289.75				1821930.33776454	3635501.5	2581289.75				1152048.625
SLDLSYNEFHLK	[K].SLDLSYNEFHLK.[T]	High	6.6174E-06	0	125	Cluster-21669.43548_	Cluster-21669.43548_ [333-344]	0	12	85.7467	21208961.8221633	5588427.5	4208045.19001658	14913392.3345422	20062454.2419249	11789388.9478693	21182211.25	5588427.5	3998229.375	8652585.75	12501800.5	7454702.875
SIDNVSMEDIK	[R].SIDNVSMEDIK.[G]	High	0.000117166	0	6	Cluster-21669.45171_orf1	Cluster-21669.45171_orf1 [576-586]	0	11	54.0519	3598112.24954707	4442237	3792149.49037676	1991282.03586647		3218607.74185498	3593574	4442237	3603070.5	1155319.875		2035200
SIDNVSMEDIK	[R].SIDNVSMEDIK.[G]	High	6.03293E-05	0	10	Cluster-21669.45171_orf1	Cluster-21669.45171_orf1 [576-586]	0	11	31.9372	13992588.6598371	12402297	12929772.7075101	13848238.0812176	13534804.6423604	13697314.0890315	13974940	12402297	12285086	8034595	8434134	8661128
SIDPGNFER	[K].SIDPGNFER.[H]	High	0.0162159	0.000427587	7	Cluster-21669.38114_orf1	Cluster-21669.38114_orf1 [326-334]	0	9	40.8802	6201363.19419835	7217793.5	7181164.43539922		7235662.37234971		6193541.5	7217793.5	6823107		4508860.5
SIDSGSVK	[R].SIDSGSVK.[G]	High	0.0562254	0.00404962	1	Cluster-21669.43004_orf1	Cluster-21669.43004_orf1 [552-559]	0	8	15.7153
SLDTALSSIEK	[R].SLDTALSSIEK.[W]	High	0.000476494	0	2	Cluster-21669.44056_	Cluster-21669.44056_ [70-80]	0	11	63.7147
SIEAHPSK	[K].SIEAHPSK.[A]	High	0.0201241	0.000616131	3	Cluster-21669.44650_orf1	Cluster-21669.44650_orf1 [357-364]	0	8	13.4826				9043887.8777579	5742740.08964534	4888609.22207703				5247164	3578554.75	3091180.5
SLDGLECPANQK	[R].SLDGLECPANQK.[I]	High	0.017999	0.000616131	1	Cluster-21669.43569_orf1	Cluster-21669.43569_orf1 [553-564]	0	12	40.3196
SGSASNSSGNYQSSDR	[K].SGSASNSSGNYQSSDR.[Y]	High	2.79022E-08	0	3	Cluster-21669.47463_orf1	Cluster-21669.47463_orf1 [182-197]	0	16	13.8393	3142657.29046453	3442092.5	3599052.55406926	3108385.95820568	3199715.43346092	4331144.60575604	3138693.5	3442092.5	3419601.5	1803451.25	1993883.875	2738682.75
SGSAADSQIVSDYVR	[R].SGSAADSQIVSDYVR.[Y]	High	5.59583E-09	0	30	Cluster-21669.41960_orf1	Cluster-21669.41960_orf1 [78-92]	0	15	57.8946	14650864.9346587	15253051	16050348.6108337	14194692.4436923	16373667.9617282	8614485.32711895	14632386	15253051	15250068	8235604	10203155	5447138
SGQPYTVQTNIYAHGK	[R].SGQPYTVQTNIYAHGK.[G]	High	3.43306E-06	0	2	Cluster-21669.42392_orf1	Cluster-21669.42392_orf1 [120-135]	0	16	97.7883	919077.094312158	1285572.5	162473.139270277	4940516.61470409	4049591.95639718	2326654.70877442	917917.875	1285572.5	154372.125	2866433.25	2523479.4375	1471197.5
SFNEGTDKFTGYGK	[K].SFNEGTDKFTGYGK.[D]	High	0.0363419	0.00195249	3	Cluster-21669.41981_orf1	Cluster-21669.41981_orf1 [353-366]	1	14	98.0049				5694558.00811828						3303919.75
SFPVCDDR	[K].SFPVCDDR.[H]	High	0.0608549	0.00419044	3	Cluster-21669.44025_orf1	Cluster-21669.44025_orf1 [89-96]	0	8	27.7745	9624381.09965478	9361184	9923280.06844934	10574827.8726116	9566167.37277106	9010416.62091008	9612242	9361184	9428499	6135398.5	5961101	5697494.5
SFPVSAFEVEEDPKPAK	[R].SFPVSAFEVEEDPKPAK.[D]	High	0.112299	0.00988249	2	Cluster-21669.42148_orf1	Cluster-21669.42148_orf1 [171-187]	0	17	76.9063	3298624.76009118					1483088.03525598	3294464.25					937790.8125
SFQVPDAK	[R].SFQVPDAK.[I]	High	0.0233452	0.00110382	8	Cluster-21669.47851_orf1	Cluster-21669.47851_orf1 [69-76]	0	8	38.6207	8555156.50135868	7165293.5	8721568.98811778	8883109.22684991	8632486.90243392	8618677.01335115	8544366	7165293.5	8286706	5153882	5379283.5	5449788.5
SFSDEGLGPIPSK	[K].SFSDEGLGPIPSK.[W]	High	0.00755769	0.000231312	1	Cluster-21669.50386_orf1	Cluster-21669.50386_orf1 [204-216]	0	13	59.8095
SFSDLNLGPIPSR	[R].SFSDLNLGPIPSR.[W]	High	8.12791E-07	0	11	Cluster-21669.43711_orf1	Cluster-21669.43711_orf1 [190-202]	0	13	75.4661	5084512.52579434	10670623.5	6151386.55393866	11745727.9528749	10971863.2454156	11253333.2839753	5078099.5	10670623.5	5844674.5	6814741.8125	6837052.125	7115742.5
SFSSGGEDGYVR	[K].SFSSGGEDGYVR.[L]	High	0.0016041	0	2	Cluster-21669.31750_orf1	Cluster-21669.31750_orf1 [343-354]	0	12	31.2376	3631118.37972561	4099036	3752417.16111798	3408086.15718482	2861046.38976634	4065819.40719537	3626538.5	4099036	3565319.25	1977334	1782844.25	2570911.5
SFTCTLR	[K].SFTCTLR.[F]	High	0.0957627	0.00826843	6	Cluster-21669.43187_orf1; Cluster-21669.56008_	Cluster-21669.43187_orf1 [896-902]; Cluster-21669.56008_ [689-695]	0	7	35.3393	7911063.11521973	7466487.5	3846597.02937115	2459317.90634608	4314510.30481286	3980663.96899962	7901085	7466487.5	3654803.25	1426869.125	2688561.75	2517065.75
SFNCLNSK	[K].SFNCLNSK.[K]	High	0.0578687	0.00411612	1	Cluster-21669.41184_orf1	Cluster-21669.41184_orf1 [234-241]	0	8	24.2793
SFTCTVR	[K].SFTCTVR.[F]	High	0.0856099	0.0068341	6	Cluster-21669.44898_orf1	Cluster-21669.44898_orf1 [914-920]	0	7	22.1103	7756029.07291213	7538649	6442867.47860725	8202366.36570523	7807941.69830348	7590575.22806132	7746246.5	7538649	6121622	4758922.5	4865473	4799696
SFTPSDIR	[K].SFTPSDIR.[K]	High	0.0230015	0.00110382	11	Cluster-21669.44075_orf1	Cluster-21669.44075_orf1 [405-412]	0	8	38.3051	11949634.9103403	9559750	8470202.70504473	8939733.88132001	7996611.53442362	9671619.73864943	11934563	9559750	8047873	5186735	4983041.5	6115588.5
SFTSEFPHVER	[K].SFTSEFPHVER.[Y]	High	0.00939381	0.000231312	2	Cluster-21669.60711_; Cluster-21669.41206_orf1	Cluster-21669.60711_ [178-188]; Cluster-21669.41206_orf1 [188-198]	0	11	63.8039
SFYLGEVGNGAK	[K].SFYLGEVGNGAK.[M]	High	0.0519326	0.00365671	1	Cluster-21669.39356_orf1	Cluster-21669.39356_orf1 [177-188]	0	12	56.7452	3093462.49174077	1445878.625	1798305.40350222				3089560.75	1445878.625	1708640.75
SGAFFFISGK	[R].SGAFFFISGK.[E]	High	0.00722492	0.000231312	3	Cluster-21669.41423_orf1	Cluster-21669.41423_orf1 [103-112]	0	10	87.9011
SGAIAFPVIGK	[R].SGAIAFPVIGK.[L]	High	0.000104632	0	7	Cluster-21669.40429_orf1	Cluster-21669.40429_orf1 [109-119]	0	11	96.5105	7810488.01122283	3631257	3994725.56243391		6974320.74464678		7800636.75	3631257	3795546		4346007
SGAYIVR	[R].SGAYIVR.[Q]	High	0.0702131	0.00499673	70	Cluster-21669.42966_orf1; Cluster-21669.42540_orf1	Cluster-21669.42966_orf1 [283-289]; Cluster-21669.42540_orf1 [282-288]	0	7	28.2393	135861690.483648	129301094	109508022.808111	123172823.156402	107014308.235127	109073973.175549	135690330	129301094	104047883	71463513.5	66685337.5	68969992
SGCEAFGTDELCCR	[K].SGCEAFGTDELCCR.[N]	High	7.21781E-08	0	73	Cluster-21669.40779_orf1	Cluster-21669.40779_orf1 [220-233]	0	14	52.1887	27909553.9369405	22303224	23661524.7014122	10565542.1049204	9753153.81020797	12210695.1254773	27874352	22303224	22481746	6130011	6077620.5	7721104.5
SGCTYPEKPNFK	[R].SGCTYPEKPNFK.[-]	High	0.00460305	0.000231312	1	Cluster-21669.36780_orf1	Cluster-21669.36780_orf1 [346-357]	0	12	33.5780
SFTFIDECVEGVLR	[R].SFTFIDECVEGVLR.[L]	High	1.5755E-05	0	8	Cluster-21669.41613_orf1; Cluster-21669.36335_orf1	Cluster-21669.41613_orf1 [246-259]; Cluster-21669.36335_orf1 [252-265]	0	14	91.4762	2307778.26902491	2841515.5		5919949.65907533		4099027.11423324	2304867.5	2841515.5		3434689.5		2591909.5
SGDELTSLK	[K].SGDELTSLK.[D]	High	0.000858021	0	51	Cluster-21669.42157_orf1	Cluster-21669.42157_orf1 [446-454]	0	9	32.1822	118301401.932954	144009990	175674422.674145	199223001.579657	198005242.270655	202822410.649327	118152190	144009990	166915184	115586988.25	123385803.5	128249293.875
SFNAPSVDEK	[R].SFNAPSVDEK.[F]	High	0.00706404	0.000231312	2	Cluster-21669.26024_orf1	Cluster-21669.26024_orf1 [774-783]	0	10	35.7141	2016447.56761372	2447041.5	3055478.08459409		7547669.646599		2013904.25	2447041.5	2903130		4703286
SFLVCDDR	[K].SFLVCDDR.[H]	High	0.0449178	0.00263884	3	Cluster-21669.50297_orf1	Cluster-21669.50297_orf1 [105-112]	0	8	41.4417	1711287.92394765	1219561	1760941.54258438	998778.465543505	1067943.35046849	933249.464953668	1709129.5	1219561	1673139.875	579480.25	665482.625	590115.1875
SFDCLNK	[K].SFDCLNK.[M]	High	0.0971069	0.00854607	5	Cluster-21669.39480_orf1	Cluster-21669.39480_orf1 [197-203]	0	7	26.1413	3088007.11094392	3477241	4007876.52795614	5039584.33727533	4701246.6796172	3572342.25313424	3084112.25	3477241	3808041.25	2923911.25	2929554.25	2258874.5
SFDDTGMPEIPAR	[K].SFDDTGMPEIPAR.[W]	High	7.85567E-05	0	3	Cluster-21669.40347_; Cluster-21669.50157_orf1	Cluster-21669.40347_ [149-161]; Cluster-21669.50157_orf1 [150-162]	0	13	46.8647		2816133.25	3048385.17773784					2816133.25	2896390.75
SFDGGPTGYDR	[R].SFDGGPTGYDR.[V]	High	0.0574536	0.00411612	1	Cluster-21669.35545_orf1	Cluster-21669.35545_orf1 [220-230]	0	11	30.5974
SFDSLLDTLQEK	[K].SFDSLLDTLQEK.[A]	High	0.00426954	0.000231312	1	Cluster-21669.45324_	Cluster-21669.45324_ [240-251]	0	12	91.4862
SFEEIYDVEK	[R].SFEEIYDVEK.[F]	High	0.000611131	0	4	Cluster-21669.44608_orf1	Cluster-21669.44608_orf1 [148-157]	0	10	64.1395	3697932.90196456	3741918	4106251.30714187				3693268.75	3741918	3901511
SFEILGIDK	[R].SFEILGIDK.[K]	High	0.00744511	0.000231312	5	Cluster-21669.42256_orf1	Cluster-21669.42256_orf1 [71-79]	0	9	83.7048
SFENLCK	[K].SFENLCK.[T]	High	0.0931254	0.00759653	1	Cluster-21669.43398_	Cluster-21669.43398_ [192-198]	0	7	31.9038
SFEVSELPVR	[K].SFEVSELPVR.[S]	High	0.104091	0.0089636	1	Cluster-21669.45534_	Cluster-21669.45534_ [52-61]	0	10	65.2159	5080755.28684046	17561628	19940483.2007192	6321132.7420136	7950894.18133747	11772343.2711694	5074347	17561628	18946238	3667451.5	4954553	7443924.5
SFNAGQVASK	[R].SFNAGQVASK.[M]	High	0.00297505	0.000137044	1	Cluster-21669.34502_	Cluster-21669.34502_ [232-241]	0	10	22.6350	2540286.52849823	4376075	4274032.7466448	5579983.69984394		3570587.61217041	2537082.5	4376075	4060926.75	3237445		2257765
SFEVTELPVR	[K].SFEVTELPVR.[S]	High	0.0379752	0.00195249	2	Cluster-21669.47290_orf1	Cluster-21669.47290_orf1 [55-64]	0	10	71.2285	1322000.67128416	837269.8125	1383492.04508558				1320333.25	837269.8125	1314510.25
SFFTEIIASISDIK	[R].SFFTEIIASISDIK.[F]	High	1.67675E-06	0	1	Cluster-21669.32406_orf1	Cluster-21669.32406_orf1 [351-364]	0	14	98.8379
SFFTVSGEVDTK	[K].SFFTVSGEVDTK.[A]	High	3.08301E-05	0	25	Cluster-21669.47289_orf1	Cluster-21669.47289_orf1 [296-307]	0	12	96.8007	8700471.7307736	1755311.484375	1494991.5765337	3387346.53778028	2531655.70974034	874010.90999596	8689497.9453125	1755311.484375	1420450.34375	1965301.1015625	1577586.3828125	552657.28125
SFGAAVIFNNDK	[R].SFGAAVIFNNDK.[I]	High	0.000264593	0	22	Cluster-21669.42276_orf1	Cluster-21669.42276_orf1 [239-250]	0	12	70.0030
SFGEGSEEPDNQPAVAK	[K].SFGEGSEEPDNQPAVAK.[K]	High	1.89918E-08	0	2	Cluster-21669.49207_orf1	Cluster-21669.49207_orf1 [437-453]	0	17	31.2436
SFIEESQAGIK	[K].SFIEESQAGIK.[I]	High	0.0608549	0.00419044	11	Cluster-21669.39402_orf1	Cluster-21669.39402_orf1 [151-161]	0	11	50.0830	11771623.3868514	10699346	10810315.2057124	6490085.45385437	5868396.81466385	5102585.27587442	11756776	10699346	10271306	3765476	3656857	3226482.5
SFIEVNEEGTEAAAASAGVVK	[K].SFIEVNEEGTEAAAASAGVVK.[M]	High	2.19184E-08	0	1	Cluster-21669.49842_orf1	Cluster-21669.49842_orf1 [354-374]	0	21	95.8862
SFIGTTK	[K].SFIGTTK.[R]	High	0.101949	0.00871356	4	Cluster-21669.42494_orf1	Cluster-21669.42494_orf1 [223-229]	0	7	27.5182	7447438.8523065	7649598	9289076.26249821	6223407.25454018	7782978.77340636	7774632.24168366	7438045.5	7649598	8825917	3610752.25	4849917.5	4916079.5
SFIVAEPQGK	[R].SFIVAEPQGK.[R]	High	0.00433425	0.000231312	3	Cluster-21669.43570_orf1	Cluster-21669.43570_orf1 [101-110]	0	10	46.6690	3480367.99033057	2800410.75	2752297.56043879	2783539.21088832	1959045.99021607	2076832.46292966	3475978.25	2800410.75	2615066.25	1614978.75	1220768	1313229.125
SFFGTVDELPR	[R].SFFGTVDELPR.[V]	High	0.104814	0.0089636	2	Cluster-21669.42967_	Cluster-21669.42967_ [134-144]	0	11	85.8262
SLGGNPTQAQLK	[R].SLGGNPTQAQLK.[S]	High	1.75098E-05	0	6	Cluster-21669.44797_orf1	Cluster-21669.44797_orf1 [69-80]	0	12	28.6503	5594479.74043589	6645636	6269386.6120385	5671442.26363753	5935393.35415582	5958120.21781926	5587423.5	6645636	5956791	3290508.25	3698605.5	3767457
SGDEMTSLK	[K].SGDEMTSLK.[D]	High	0.00750119	0.000231312	1	Cluster-21669.43398_	Cluster-21669.43398_ [94-102]	0	9	26.7847
SGDQGIDLTK	[R].SGDQGIDLTK.[E]	High	0.00147648	0	1	Cluster-21669.37129_orf1	Cluster-21669.37129_orf1 [392-401]	0	10	28.1284
SGLADAQSAASR	[K].SGLADAQSAASR.[S]	High	7.56491E-05	0	2	Cluster-21669.41346_orf1	Cluster-21669.41346_orf1 [143-154]	0	12	24.0077	4562105.12051124		5941938.3321144	5581181.15452671	5767353.97811385	5958019.79447433	4556351		5645669.5	3238139.75	3593892.75	3767393.5
SGIADMVNTGGR	[K].SGIADMVNTGGR.[Q]	High	0.000694715	0	5	Cluster-21669.36482_orf1	Cluster-21669.36482_orf1 [518-529]	0	12	46.4291	4866830.46640349	4316860	4177610.83887232	1318974.78836866	2044424.31256517	2101802.88579427	4860692	4316860	3969312.5	765254.625	1273971	1329018.5
SGIADMVNTGGR	[K].SGIADMVNTGGR.[Q]	High	1.27554E-05	0	8	Cluster-21669.36482_orf1	Cluster-21669.36482_orf1 [518-529]	0	12	27.8019	13175274.7930857	15037364	16025352.2777349	16630019.6751031	16157634.4719882	17496814.7391394	13158657	15037364	15226318	9648554	10068535	11063640
SGIALVAAEK	[K].SGIALVAAEK.[F]	High	0.0218375	0.00110382	2	Cluster-21669.44074_orf1	Cluster-21669.44074_orf1 [490-499]	0	10	44.7040
SGLDALTR	[R].SGLDALTR.[F]	High	0.0880504	0.0070501	1	Cluster-21669.42666_orf1	Cluster-21669.42666_orf1 [295-302]	0	8	38.9711	3021853.92283662	2769464.75	3597521.19976784	5326324.10374335	4673032.50044722	5321256.71409869	3018042.5	2769464.75	3418146.5	3090274.5	2911972.75	3364753.5
SGIFTGPCGEALNHGVVLIGYGTENGVDYWLVR	[K].SGIFTGPCGEALNHGVVLIGYGTENGVDYWLVR.[N]	High	4.40519E-14	0	5	Cluster-21669.42168_orf1; Cluster-21669.41951_orf1; Cluster-21669.41971_	Cluster-21669.42168_orf1 [272-304]; Cluster-21669.41951_orf1 [230-262]; Cluster-21669.41971_ [250-282]	0	33	93.5987			14217977.4152266		2805181.70519899				13509060		1748032.5
SGIGYAAR	[K].SGIGYAAR.[Y]	High	0.019246	0.000616131	2	Cluster-21669.39712_orf1	Cluster-21669.39712_orf1 [205-212]	0	8	23.5808	7565949.32794124	8589091	8099760.20595212	6660483.38448105		5163238.9993765	7556406.5	8589091	7695901	3864339		3264835.25
SGITADPSGLLASWK	[K].SGITADPSGLLASWK.[Q]	High	6.69339E-08	0	14	Cluster-21669.43548_	Cluster-21669.43548_ [47-61]	0	15	89.9821	55201334.6850452	33808494	12663679.1112138	27243615.7355488	24083727.0073301	26933551.687131	55131710	33808494	12032260	15806445.375	15007633	17030706.6875
SGKPLLDK	[K].SGKPLLDK.[N]	High	0.0697146	0.00499673	3	Cluster-21669.44800_orf1	Cluster-21669.44800_orf1 [582-589]	0	8	20.9398	12601018.4915021	5497715	7131721.9516491	4811449.61452607	5448747.9094075	3796629.88669227	12585125	5497715	6776129.75	2791550	3395355.25	2400696.75
SGITADPSGMLASWK	[K].SGITADPSGMLASWK.[R]	High	0.000579708	0	1	Cluster-21669.44094_orf1; Cluster-21669.44097_orf1	Cluster-21669.44094_orf1 [33-47]; Cluster-21669.44097_orf1 [33-47]	0	15	83.7074
SGLTIPTK	[R].SGLTIPTK.[E]	High	0.0205778	0.000616131	4	Cluster-21669.22460_orf1	Cluster-21669.22460_orf1 [72-79]	0	8	37.3016	2602340.29606273	1505860	3511198.46836551	2477959.03112432	3499237.43394433	3291768.32315998	2599058	1505860	3336127.875	1437684.5	2180529.25	2081461.125
SGIYYYTPEQEK	[R].SGIYYYTPEQEK.[A]	High	0.00527012	0.000231312	1	Cluster-21669.63211_	Cluster-21669.63211_ [130-141]	0	12	50.8347
SGMINVSPIGR	[R].SGMINVSPIGR.[N]	High	0.001036	0	6	Cluster-21669.44340_orf1	Cluster-21669.44340_orf1 [128-138]	0	11	39.5833	8668975.05914189	9309629	7973188.77367305	7106754.36345957	6061123.89837302	6229882.39464315	8658041	9309629	7575640.5	4123260.5	3776953.75	3939298.5
SGMLVQDPSK	[K].SGMLVQDPSK.[D]	High	0.0157392	0.000427587	1	Cluster-21669.35144_orf1	Cluster-21669.35144_orf1 [56-65]	0	10	21.9150
SGNEQFLTELSK	[K].SGNEQFLTELSK.[W]	High	4.3703E-06	0	5	Cluster-21669.43243_	Cluster-21669.43243_ [207-218]	0	12	68.1475		2686127.75	2906413.37307695					2686127.75	2761497.75
SGNILPGTVVDSK	[KR].SGNILPGTVVDSK.[I]	High	3.08301E-05	0	5	Cluster-21669.42610_orf1	Cluster-21669.42610_orf1 [971-983]	0	13	49.8101	2946432.04425736	3010147.5	2825512.87256235	1466595.44182417		1599027.08350684	2942715.75	3010147.5	2684631	850902.5		1011101.75
SGQILLSK	[R].SGQILLSK.[W]	High	0.0388183	0.00221415	1	Cluster-21669.53956_	Cluster-21669.53956_ [10-17]	0	8	32.3589
SGQLPIQK	[R].SGQLPIQK.[E]	High	0.017999	0.000616131	6	Cluster-21669.49309_orf1	Cluster-21669.49309_orf1 [447-454]	0	8	26.6897	5377423.97097593	4841908.5	5918153.40025336	9762385.67927842	8123500.31791597	8071799.15257061	5370641.5	4841908.5	5623070.5	5664028.5	5062111.5	5103985
SGITADPSGMLASWK	[K].SGITADPSGMLASWK.[R]	High	2.20416E-07	0	9	Cluster-21669.44094_orf1; Cluster-21669.44097_orf1	Cluster-21669.44094_orf1 [33-47]; Cluster-21669.44097_orf1 [33-47]	0	15	62.7424	3368363.72088431	3656014.75	6031066.4414483	3558253.61017345		3239653.74691721	3364115.25	3656014.75	5730353.625	2064459.5		2048507.875
SGDGPSAASAAGTDTPFQGR	[R].SGDGPSAASAAGTDTPFQGR.[E]	High	0.000220782	0	1	Cluster-21669.40736_orf1	Cluster-21669.40736_orf1 [190-209]	0	20	42.3525
SGKPLHYK	[KR].SGKPLHYK.[SG]	High	0.0125793	0.00033658	14	Cluster-21669.40174_orf1	Cluster-21669.40174_orf1 [104-111]	0	8	117.7905	2184771.37211579	8039461	25492678.3042557	23906475.8597831	20518590.693283	19315825.2879184	2182015.75	8039461	24221597.1171875	13870273.625	12786039.25	12213842.375
SGGTIPSSCCSGLR	[R].SGGTIPSSCCSGLR.[G]	High	0.00488845	0.000231312	1	Cluster-21669.43117_orf1	Cluster-21669.43117_orf1 [57-70]	0	14	29.3139
SGDVLQPILLK	[R].SGDVLQPILLK.[E]	High	0.0005376	0	3	Cluster-21669.46821_orf1	Cluster-21669.46821_orf1 [240-250]	0	11	82.0195	1909170.00990403		1504254.72423143				1906762		1429251.625
SGDVYIPR	[R].SGDVYIPR.[G]	High	0.00878096	0.000231312	18	Cluster-21669.42103_orf1	Cluster-21669.42103_orf1 [147-154]	0	8	36.3041	4861628.40511506	3263520.5	3123261.56197564		1305825.91885202	1299579.98940703	4855496.5	3263520.5	2967533.75		813717.75	821754.4375
SGDYGFSDK	[R].SGDYGFSDK.[D]	High	0.00474361	0.000231312	4	Cluster-21669.62337_orf1	Cluster-21669.62337_orf1 [124-132]	0	9	31.8184		1092192.75	1686972.39367842	2732956.76882886	1205664.09839077			1092192.75	1602858.875	1585631.375	751302.5
SGDYLATGDR	[K].SGDYLATGDR.[G]	High	0.0164595	0.000427587	1	Cluster-21669.32406_orf1	Cluster-21669.32406_orf1 [62-71]	0	10	27.2790
SGEEAAAIK	[K].SGEEAAAIK.[V]	High	0.00496252	0.000231312	3	Cluster-21669.50753_orf1	Cluster-21669.50753_orf1 [118-126]	0	9	15.5815	63965783.1634992	60961896	54973817.5800771	75190474.4731857	72068977.587199	63527099.5061029	63885104	60961896	52232788	43624684	44909360	40169652
SGEGAPQVAPSEQPAPSK	[K].SGEGAPQVAPSEQPAPSK.[K]	High	3.27547E-09	0	3	Cluster-21669.30078_orf1	Cluster-21669.30078_orf1 [173-190]	0	18	25.4618	22792612.008386	21973532	28583945.7521242	26630875.0719369	30745529.3600149	31831897.7234659	22763864	21973532	27158732	15450940	19158896	20128044
SGEVVNLVTQELGGK	[K].SGEVVNLVTQELGGK.[V]	High	2.25898E-08	0	18	Cluster-21669.41394_orf1	Cluster-21669.41394_orf1 [244-258]	0	15	89.9740	21106257.532654	20719576.25	10056167.6465336	20520705.4921964	15173833.1728864	17098481.9831549	21079636.5	20719576.25	9554760.71875	11905887	9455485	10811765
SGFDTPASSAR	[R].SGFDTPASSAR.[N]	High	0.00744511	0.000231312	2	Cluster-21669.36990_orf1	Cluster-21669.36990_orf1 [133-143]	0	11	24.0133
SGGWTNMFDGLK	[R].SGGWTNMFDGLK.[T]	High	0.0181336	0.000616131	1	Cluster-21669.41083_orf1	Cluster-21669.41083_orf1 [155-166]	0	12	71.0838
SGFEGPWTSNPLIFDNSYFTELLTGEK	[R].SGFEGPWTSNPLIFDNSYFTELLTGEK.[E]	High	8.23718E-10	0	3	Cluster-21669.42011_orf1	Cluster-21669.42011_orf1 [176-202]	0	27	98.4941			1513137.73032659	565939.20948966	230593.724895202	178501.284805571			1437691.71875	328351.6875	143693.125	112870.484375
SGGAFPCK	[K].SGGAFPCK.[S]	High	0.0391033	0.00221415	1	Cluster-21669.49981_orf1	Cluster-21669.49981_orf1 [264-271]	0	8	19.1650
SGGAPGGGESSEDDDSHDEL	[R].SGGAPGGGESSEDDDSHDEL.[-]	High	6.8215E-10	0	8	Cluster-21669.42531_orf1	Cluster-21669.42531_orf1 [674-693]	0	20	26.0980	15548147.665039	13680199	13482061.1618228	14279652.6936785	15204988.0842652	12923435.9782773	15528537	13680199	12809837	8284897	9474899	8171787
SGGELESAQAK	[K].SGGELESAQAK.[N]	High	1.83205E-05	0	5	Cluster-21669.43735_	Cluster-21669.43735_ [278-288]	0	11	14.9427	14644154.4708428	11301372	13481637.013518	13399881.5748319	14496519.5581663	14225678.4712694	14625684	11301372	12809434	7774463.5	9033421	8995225
SGGFGDILTEQEVDK	[K].SGGFGDILTEQEVDK.[A]	High	3.74455E-08	0	6	Cluster-21669.49668_orf1	Cluster-21669.49668_orf1 [380-394]	0	15	71.3532		1544496.375	691190.511929582			2491843.40152308		1544496.375	656727.3125			1575650.125
SGGGGGGGTGGDRLK	[-].SGGGGGGGTGGDRLK.[R]	High	0.00589897	0.000231312	4	Cluster-21669.46602_orf1	Cluster-21669.46602_orf1 [1-15]	1	15	25.6832	6201246.54707293	4808274	4524905.68103827	4270296.61818985	4281795.5616704	3817731.8362557	6193425	4808274	4299291	2477579	2668175.75	2414040
SGGLSVSLASPDGR	[R].SGGLSVSLASPDGR.[V]	High	0.000925216	0	6	Cluster-21669.37973_orf1	Cluster-21669.37973_orf1 [241-254]	0	14	92.3049
SGGMSNELYNTIAR	[K].SGGMSNELYNTIAR.[V]	High	1.99441E-06	0	8	Cluster-21669.43735_	Cluster-21669.43735_ [176-189]	0	14	55.4029	4293114.3461431	2731844.75	4247973.93782966				4287699.5	2731844.75	4036167.25
SGGMSSMVGLPSDR	[K].SGGMSSMVGLPSDR.[S]	High	0.0020415	0	1	Cluster-21669.60610_orf1	Cluster-21669.60610_orf1 [297-310]	0	14	30.7288
SGFMYGTVSEEGK	[R].SGFMYGTVSEEGK.[V]	High	7.28492E-05	0	2	Cluster-21669.40697_orf1	Cluster-21669.40697_orf1 [163-175]	0	13	41.1412	1969747.29019541	2241746.25	1761743.26707862		937981.241043602	914025.51101398	1967262.875	2241746.25	1673901.625		584497.5	577959.4375
SLGIDDFR	[K].SLGIDDFR.[K]	High	0.0340188	0.00179119	2	Cluster-21669.45319_orf1	Cluster-21669.45319_orf1 [402-409]	0	8	62.1418
SIGMIESVPGMK	[R].SIGMIESVPGMK.[A]	High	4.4281E-05	0	5	Cluster-21669.41565_orf1	Cluster-21669.41565_orf1 [257-268]	0	12	67.8961
SIGMIESVPGMK	[R].SIGMIESVPGMK.[A]	High	2.49603E-05	0	30	Cluster-21669.41565_orf1	Cluster-21669.41565_orf1 [257-268]	0	12	59.0324	27098071.4251971	21193119	20184079.8341072	9206659.84473733	16348684.7766706	14761149.6831569	27063893	21193119	19177688.75	5341602.5	10187586.875	9333815.8125
SNELSVLVDR	[K].SNELSVLVDR.[A]	High	0.00179607	0	4	Cluster-21669.44947_orf1	Cluster-21669.44947_orf1 [811-820]	0	10	63.4048
SNEVVHTQAK	[K].SNEVVHTQAK.[V]	High	0.000268615	0	7	Cluster-21669.41594_orf1	Cluster-21669.41594_orf1 [735-744]	0	10	13.9277	396525.569753395	6606898.25	14269345.1428639	9962942.10287903	16065737.5934415	16868232.6030683	396025.4375	6606898.25	13557866.5	5780389.125	10011270	10666173
SNFEPYGR	[KR].SNFEPYGR.[D]	High	0.0156222	0.000427587	15	Cluster-21669.40978_orf1	Cluster-21669.40978_orf1 [61-68]	0	8	30.7976	44782357.6224191	42996275	48012996.873421	45354938.0219142	45475707.1428004	40779035.7760431	44725874.25	42996275	45619038.25	26314434.8125	28337919.75	25785526
SNFPPYGR	[KR].SNFPPYGR.[D]	High	0.0886705	0.00712307	2	Cluster-21669.43839_orf1	Cluster-21669.43839_orf1 [65-72]	0	8	33.5799
SNGDVADDFYHR	[R].SNGDVADDFYHR.[Y]	High	0.00108394	0	3	Cluster-21669.37546_	Cluster-21669.37546_ [52-63]	0	12	46.4436	1678471.65824257	2370050.75	1917632.50377032				1676354.625	2370050.75	1822018.125
SNGGTFSNVR	[K].SNGGTFSNVR.[D]	High	0.00370081	0.000137044	7	Cluster-21669.48591_orf1	Cluster-21669.48591_orf1 [9-18]	0	10	23.4535	7620493.62391238	7311831	8692189.61378994	9147856.58973606	9930613.55910052	9500480.17197848	7610882	7311831	8258791.5	5307485.5	6188203.5	6007373
SNGQVLAINEIFEK	[K].SNGQVLAINEIFEK.[N]	High	0.0033307	0.000137044	2	Cluster-21669.31982_orf1; Cluster-21669.42557_orf1	Cluster-21669.31982_orf1 [51-64]; Cluster-21669.42557_orf1 [88-101]	0	14	90.5776
SNHGEEYTIK	[R].SNHGEEYTIK.[E]	High	0.0109941	0.000231312	1	Cluster-21669.45544_orf1	Cluster-21669.45544_orf1 [239-248]	0	10	21.2050
SNEAFLPESESFSDVVIGLLDTGVWPESK	[K].SNEAFLPESESFSDVVIGLLDTGVWPESK.[S]	High	0.0905551	0.00740216	1	Cluster-21669.17700_	Cluster-21669.17700_ [110-138]	0	29	98.5520
SNHPFVIK	[R].SNHPFVIK.[F]	High	0.0297972	0.00153227	5	Cluster-21669.42887_orf1	Cluster-21669.42887_orf1 [272-279]	0	8	99.1615	2607397.3111251	8275670.2109375	7957682.10109574	2991643.41778928	2104455.30606825	2337442.70637223	2604108.63671875	8275670.2109375	7560907	1735718.515625	1311378.9609375	1478019
SNLKPVTLELGGK	[R].SNLKPVTLELGGK.[S]	High	0.00492535	0.000231312	3	Cluster-21669.37855_orf1	Cluster-21669.37855_orf1 [283-295]	0	13	57.7438
SNILLMGPTGSGK	[K].SNILLMGPTGSGK.[T]	High	0.0672715	0.00480094	1	Cluster-21669.65338_orf1; Cluster-21669.48918_orf1	Cluster-21669.65338_orf1 [256-268]; Cluster-21669.48918_orf1 [99-111]	0	13	45.8154
SNILSTQTK	[K].SNILSTQTK.[F]	High	0.0144986	0.000427587	6	Cluster-21669.28483_	Cluster-21669.28483_ [196-204]	0	9	27.5902				4706370.05757771	3094688.7673293	3062224.87174421				2730584	1928437.125	1936315.5
SNLNSAIK	[K].SNLNSAIK.[I]	High	0.0433117	0.00247522	2	Cluster-21669.42845_orf1	Cluster-21669.42845_orf1 [192-199]	0	8	20.7498		3543385.5	3483871.02986578	4255173.95912308	4445647.70414302			3543385.5	3310163	2468805	2770279.25
SNIVVEK	[K].SNIVVEK.[I]	High	0.0844134	0.00654965	3	Cluster-21669.44722_orf1	Cluster-21669.44722_orf1 [266-272]	0	7	18.4748
SNNELDATK	[R].SNNELDATK.[L]	High	0.00364553	0.000137044	1	Cluster-21669.39916_orf1	Cluster-21669.39916_orf1 [293-301]	0	9	15.8195
SNNGVMNTLATDGANK	[K].SNNGVMNTLATDGANK.[Y]	High	4.91284E-08	0	8	Cluster-21669.42726_orf1	Cluster-21669.42726_orf1 [135-150]	0	16	43.9231	4495874.58484652	3057335.25	4722210.42112383	1737436.50896501	3031024.92394353	3561787.52236128	4490204	3057335.25	4486758	1008041.5	1888765.375	2252200.5
SNNGVMNTLATDGANK	[K].SNNGVMNTLATDGANK.[Y]	High	2.29332E-08	0	6	Cluster-21669.42726_orf1	Cluster-21669.42726_orf1 [135-150]	0	16	25.4696	4611123.94728399	10895116.5	10727741.5295959	9997248.81328046	9673957.04336681	8284660.4677025	4605308	10895116.5	10192849.5	5800293.5	6028269.5	5238582.125
SNIELVAAEPQSK	[K].SNIELVAAEPQSK.[A]	High	2.17913E-05	0	1	Cluster-21669.45200_orf1	Cluster-21669.45200_orf1 [111-123]	0	13	46.2513
SNPAYSVVK	[R].SNPAYSVVK.[Q]	High	0.0391033	0.00221415	2	Cluster-21669.42340_orf1	Cluster-21669.42340_orf1 [47-55]	0	9	31.8915	5939389.27008704	6825537.5	6391472.91280176	6013838.89644414	6662555.78994102	7425502.18030633	5931898	6825537.5	6072790	3489163	4151732.5	4695316.5
SNDYVPQGSLEK	[K].SNDYVPQGSLEK.[T]	High	0.00997416	0.000231312	3	Cluster-21669.53536_orf1	Cluster-21669.53536_orf1 [97-108]	0	12	38.1188
SNAILHK	[R].SNAILHK.[V]	High	0.059131	0.00411612	2	Cluster-21669.44342_orf2	Cluster-21669.44342_orf2 [489-495]	0	7	15.9320		5200794	5435053.21724236	2431585.56255939				5200794	5164058	1410779.125
SIYEEADANK	[R].SIYEEADANK.[R]	High	0.00396012	0.000231312	3	Cluster-21669.34979_orf1	Cluster-21669.34979_orf1 [342-351]	0	10	24.1177
SMGEDLFWAIR	[K].SMGEDLFWAIR.[G-]	High	0.0411557	0.00247522	1	Cluster-21669.66247_orf1	Cluster-21669.66247_orf1 [247-257]	0	11	91.6748
SMGETQELK	[K].SMGETQELK.[R]	High	0.0131565	0.00033658	1	Cluster-21669.34216_orf1	Cluster-21669.34216_orf1 [456-464]	0	9	14.6880
SMGIQETK	[K].SMGIQETK.[L]	High	0.00414298	0.000231312	24	Cluster-21669.42752_orf1	Cluster-21669.42752_orf1 [105-112]	0	8	21.1923	24261833.1167848	22094978	23072253.2513623	15092032.8382623	15344204.6739392	18802375.1561893	24231232	22094978	21921856	8756231	9561651	11889176
SMGIQETK	[K].SMGIQETK.[L]	High	0.024588	0.0013662	2	Cluster-21669.42752_orf1	Cluster-21669.42752_orf1 [105-112]	0	8	14.4144	10116525.8350481	3526036.75		280391.99628411		211040.623085135	10103766	3526036.75		162680.34375		133445.859375
SMLVTDNK	[R].SMLVTDNK.[E]	High	0.0417609	0.00247522	5	Cluster-21669.49003_orf1	Cluster-21669.49003_orf1 [224-231]	0	8	24.1158	2313353.80136726	2457271.5		3293479.10095947	2762397.8628783	2151077.33960268	2310436	2457271.5		1910840.25	1721372	1360175.875
SMLVTDNK	[R].SMLVTDNK.[E]	High	0.0542338	0.00397832	3	Cluster-21669.49003_orf1	Cluster-21669.49003_orf1 [224-231]	0	8	15.9067		6479983.5	5484264.41913149	7464078.46030909	6455082.11771905	7030964.16158427		6479983.5	5210815.5	4330576	4022446.5	4445841
SMNEINAAAR	[R].SMNEINAAAR.[MQ]	High	0.00136928	0	6			0	10	18.2899
SNASPFLR	[K].SNASPFLR.[T]	High	0.0134549	0.000427587	6	Cluster-21669.43758_orf1	Cluster-21669.43758_orf1 [414-421]	0	8	41.8190	7148609.44287791	8895190	9957836.0518023	10396130.9217653	11516198.5945381	9276703.74859762	7139593	8895190	9461332	6031720.5	7176251.5	5865874
SMNQALSVR	[R].SMNQALSVR.[Q]	High	0.0142836	0.000427587	1	Cluster-21669.49408_orf1	Cluster-21669.49408_orf1 [362-370]	0	9	21.4854	3488317.51695929	4667587.5	2446455.05836811	3310204.03970882		4113766.01925591	3483917.75	4667587.5	2324473.25	1920543.875		2601229.25
SMPTSAALDVVAK	[R].SMPTSAALDVVAK.[H]	High	2.67136E-05	0	13	Cluster-21669.49287_orf1	Cluster-21669.49287_orf1 [351-363]	0	13	50.1290	6508686.8172619	5470679.5	5817862.32323649	3616114.49979464	3443640.34397225	4162312.00844606	6500477.5	5470679.5	5527780	2098029.75	2145884.25	2631926
SMPTSGALDQVAEK	[R].SMPTSGALDQVAEK.[L]	High	6.92377E-06	0	2	Cluster-21669.46829_orf1	Cluster-21669.46829_orf1 [378-391]	0	14	50.6198						1219458.17253418						771091.5625
SMPTSGALDQVAEK	[R].SMPTSGALDQVAEK.[L]	High	1.36779E-06	0	3	Cluster-21669.46829_orf1	Cluster-21669.46829_orf1 [378-391]	0	14	33.9845	7205361.52349749	4672177.5	6742540.35943055	4622126.38446722	3997575.59905083	5068026.59808995	7196273.5	4672177.5	6406353	2681706.75	2491065.75	3204630.25
SMQAALSPSLK	[K].SMQAALSPSLK.[A]	High	0.000403648	0	2	Cluster-21669.46942_orf1	Cluster-21669.46942_orf1 [72-82]	0	11	33.1154	2335912.00371796	1970695.875	1776905.12181881	1984356.05967233	1200666.8595923	1455316.92786512	2332965.75	1970695.875	1688307.5	1151301.5	748188.5	920230.5
SMSYVQVVK	[K].SMSYVQVVK.[R]	High	0.021676	0.00110382	3	Cluster-21669.40307_orf1	Cluster-21669.40307_orf1 [189-197]	0	9	34.0317	1868778.81504488	2247083.25	2433611.67930265	1942717.47084171	2186754.74849279	2651442.58624422	1866421.75	2247083.25	2312270.25	1127143.25	1362663.375	1676568.375
SMTQHNVGALVVVKPGEDK	[K].SMTQHNVGALVVVKPGEDK.[S]	High	0.0574536	0.00411612	1	Cluster-21669.43438_orf1	Cluster-21669.43438_orf1 [102-120]	0	19	113.4121
SMYNAEK	[K].SMYNAEK.[R]	High	0.0924766	0.00759653	11	Cluster-21669.39988_orf1; Cluster-21669.41668_orf1	Cluster-21669.39988_orf1 [34-40]; Cluster-21669.41668_orf1 [53-59]	0	7	16.9536	44230386.6790515	49423566	36878291.6233593	45465247.6636325	42689401.889328	47335214.1774838	44174599.5	49423566	35039516.5	26378435.25	26601650	29931149
SNADQLFDTTPQR	[R].SNADQLFDTTPQR.[T]	High	1.61156E-05	0	28	Cluster-21669.44694_orf1	Cluster-21669.44694_orf1 [180-192]	0	13	50.2635	18926997.862372	15442067.375	17180483.8753737	9279906.66971575	7325249.99378949	8516686.43164912	18903125.5	15442067.375	16323854	5384099.5	4564686.5	5385297.5
SMPTSAALDVVAK	[R].SMPTSAALDVVAK.[H]	High	3.12987E-05	0	5	Cluster-21669.49287_orf1	Cluster-21669.49287_orf1 [351-363]	0	13	63.7708	3166630.0269477	3022671.5	1712716.77493511	1537055.45926002	1734825.59026888	2291923.65076007	3162636	3022671.5	1627319.625	891782.625	1081046.375	1449236.25
SLYDYNSNK	[K].SLYDYNSNK.[C]	High	0.00195127	0	7	Cluster-21669.43826_orf1	Cluster-21669.43826_orf1 [144-152]	0	9	29.2277	4814816.36172787	4897064.5	5012119.47111945	6767744.12732512	5433737.73821241	5272356.87099628	4808743.5	4897064.5	4762212	3926570.5	3386001.75	3333833
SNQGVLALK	[R].SNQGVLALK.[A]	High	0.0134549	0.000427587	4	Cluster-21669.44358_orf1	Cluster-21669.44358_orf1 [187-195]	0	9	39.8812	9427204.40339674	3285419.25				4429513.22579299	9415314	3285419.25				2800883.5
SNSYLSGK	[K].SNSYLSGK.[I]	High	0.00348457	0.000137044	13	Cluster-21669.43548_	Cluster-21669.43548_ [97-104]	0	8	19.1916	43090801.8363458	35127764.5	41434693.2103407	47926845.6460685	44495751.2622827	40895693.7012504	43036452	35127764.5	39368733	27806627.25	27727266	25859291.5
SPEQVSAAVK	[K].SPEQVSAAVK.[A]	High	0.000123519	0	8	Cluster-21669.45154_orf1; Cluster-21669.35699_	Cluster-21669.45154_orf1 [1002-1011]; Cluster-21669.35699_ [126-135]	0	10	19.5035	12875355.5090132	17107504	12330857.4090314	14108969.5111627	14337238.5893345	13027005.6577733	12859116	17107504	11716033	8185868.5	8934166	8237276.5
SPETLFK	[K].SPETLFK.[Y]	High	0.104814	0.0089636	5	Cluster-21669.40441_orf1	Cluster-21669.40441_orf1 [416-422]	0	7	42.5585	2268884.96343291	2307937.5	2742705.80963054	2121669.08009656	2216368.28290756	1980744.7179987	2266023.25	2307937.5	2605952.75	1230969	1381116.875	1252470.625
SPFEDAAETPSK	[K].SPFEDAAETPSK.[E]	High	5.77724E-06	0	5	Cluster-21669.45873_orf1	Cluster-21669.45873_orf1 [217-228]	0	12	36.5476	12944912.2399624	9839535.625	9063621.17831538	6319958.34016477	5509732.29641679	5041506.33462638	12928585	9839535.625	8611703.25	3666770.125	3433357.3125	3187860.875
SPFIVCEDADIDK	[K].SPFIVCEDADIDK.[A]	High	0.00325633	0.000137044	1	Cluster-21669.37855_orf1	Cluster-21669.37855_orf1 [296-308]	0	13	66.1177
SPGDEDASWVDVYNR	[R].SPGDEDASWVDVYNR.[L]	High	5.1403E-08	0	3	Cluster-21669.44329_	Cluster-21669.44329_ [12-26]	0	15	67.2308
SPGQFGITER	[K].SPGQFGITER.[F]	High	0.000201677	0	7	Cluster-21669.41851_orf1	Cluster-21669.41851_orf1 [314-323]	0	10	39.5585	4001261.98677189	6767233.5	6420047.66832312	3771300.57627741	3508169.95817746	3390507.60022792	3996215.25	6767233.5	6099940	2188067	2186095.5	2143896.25
SPGSAFLAR	[R].SPGSAFLAR.[H]	High	0.00826966	0.000231312	3	Cluster-21669.49275_orf1	Cluster-21669.49275_orf1 [135-143]	0	9	44.5919	2581085.23734919		3572667.74044665	1811894.79268421	1962036.67074137	2173194.39522169	2577829.75		3394532.25	1051241.375	1222631.625	1374161
SPGSSENPDAVK	[R].SPGSSENPDAVK.[A]	High	7.31334E-07	0	6	Cluster-21669.40520_orf1	Cluster-21669.40520_orf1 [237-248]	0	12	15.0900	6916718.46196956	6314454.5	6275406.25528728	7204602.65574932	9428593.26026792	8427863.95989332	6907994.5	6314454.5	5962510.5	4180031	5875372.5	5329133
SPEGLLEK	[K].SPEGLLEK.[V]	High	0.0382543	0.00204105	1	Cluster-21669.32655_orf1	Cluster-21669.32655_orf1 [305-312]	0	8	39.6263
SPGSSTGSGSGSGSGPGKPK	[K].SPGSSTGSGSGSGSGPGKPK.[K]	High	1.5755E-05	0	1	Cluster-21669.39410_orf1	Cluster-21669.39410_orf1 [135-154]	0	20	12.9223	595657.106625049	1011055.8125	927331.725851626				594905.8125	1011055.8125	881094.375
SPHGHVVGCK	[R].SPHGHVVGCK.[S]	High	2.47727E-05	0	46	Cluster-21669.40779_orf1	Cluster-21669.40779_orf1 [210-219]	0	10	117.7608	36295196.007076	7656565.25	6971809.62092497	3874558.74389721	4094177.64913162	2644864.8571511	36249417.375	7656565.25	6624190.75	2247976.25	2551262.75	1672409.125
SPHTTTEPEPVYASVK	[R].SPHTTTEPEPVYASVK.[A]	High	0.0139671	0.000427587	1	Cluster-21669.48012_orf1	Cluster-21669.48012_orf1 [51-66]	0	16	39.7310
SPIDDDGHGTHTSTTAAGSSVSK	[K].SPIDDDGHGTHTSTTAAGSSVSK.[A]	High	1.24942E-06	0	2	Cluster-21669.44493_; Cluster-21669.47873_orf1	Cluster-21669.44493_ [163-185]; Cluster-21669.47873_orf1 [162-184]	0	23	26.4877	3478427.66802871	1850673.625				2371698.5326519	3474040.375	1850673.625				1499679.75
SPLENDEVIWILTTR	[K].SPLENDEVIWILTTR.[S]	High	9.01757E-10	0	7	Cluster-21669.43824_orf1	Cluster-21669.43824_orf1 [207-221]	0	15	93.2909	4181059.57550037	4563777	4176198.15137329	151384.580679801	420745.110327158	3805873.24524478	4175786.0625	4563777	3967970.25	87831.6640625	262184.84375	2406541.5390625
SPLFIVAESYGGK	[K].SPLFIVAESYGGK.[Y]	High	2.97467E-06	0	13	Cluster-21669.44722_orf1	Cluster-21669.44722_orf1 [195-207]	0	13	78.0321
SPILEEANK	[K].SPILEEANK.[A]	High	0.0160954	0.000427587	2	Cluster-21669.33447_orf1	Cluster-21669.33447_orf1 [181-189]	0	9	30.1682
SPILYNEAFK	[K].SPILYNEAFK.[S]	High	0.000838831	0	3	Cluster-21669.31825_orf1	Cluster-21669.31825_orf1 [314-323]	0	10	61.9407	3975535.03772451	1727190.25	1132677.26005648				3970520.75	1727190.25	1076201.25
SPIMTATDVAAR	[RK].SPIMTATDVAAR.[G]	High	0.0251403	0.0013662	1	Cluster-21669.49967_orf1	Cluster-21669.49967_orf1 [410-421]	0	12	45.6567
SPGYYDGR	[R].SPGYYDGR.[Y]	High	0.00814653	0.000231312	14	Cluster-21669.51513_orf1	Cluster-21669.51513_orf1 [126-133]	0	8	20.8573	27149839.7198359	26981050.25	28453691.9653007	28871205.4907742	28723258.4296922	28251562.5232732	27115596	26981050.25	27034972.75	16750755	17898729.75	17864115.375
SNQYPNTSLIQVEGVNTK	[K].SNQYPNTSLIQVEGVNTK.[E]	High	1.15663E-09	0	34	Cluster-21669.41439_orf1	Cluster-21669.41439_orf1 [51-68]	0	18	70.4402	13836957.3642221	13135306	13059247.2665391	13554449.9646332	18014787.5012954	14768219.9413128	13819505	13135306	12408104.875	7864142.375	11225809	9338286.5
SPEFATMK	[K].SPEFATMK.[N]	High	0.0211985	0.000817789	3	Cluster-21669.34877_orf1	Cluster-21669.34877_orf1 [200-207]	0	8	22.2572	1750417.2772634	1820577.75	1833711.91997878	2348468.89294757	2292819.49710603	2583993.87920792	1748209.5	1820577.75	1742281.875	1362555.75	1428757	1633919
SPEDAVADVLK	[K].SPEDAVADVLK.[A]	High	9.57652E-06	0	17	Cluster-21669.46712_orf1	Cluster-21669.46712_orf1 [318-328]	0	11	96.4113	14450833.1373008	11421185.75	10951397.4040343	12601764.4556005	12548280.8591154	13379027.0416762	14432606.5	11421185.75	10405353.75	7311404.75	7819387.5	8459867.75
SNTPLVLK	[R].SNTPLVLK.[G]	High	0.104814	0.0089636	2	Cluster-21669.42690_orf1	Cluster-21669.42690_orf1 [1297-1304]	0	8	42.8117
SNTVEEFAPPR	[R].SNTVEEFAPPR.[K]	High	0.000192753	0	4	Cluster-21669.54573_orf1	Cluster-21669.54573_orf1 [218-228]	0	11	44.4879
SNTVSSQFNR	[K].SNTVSSQFNR.[L]	High	0.00143263	0	7	Cluster-21669.54932_orf1	Cluster-21669.54932_orf1 [54-63]	0	10	24.2177	6382930.70280246	6722149	6366970.19150184	6607214.10230844	7284155.96921279	5968495.05637984	6374880	6722149	6049509	3833432.75	4539079	3774017.25
SNVINPETPLQPR	[K].SNVINPETPLQPR.[H]	High	0.00115132	0	3	Cluster-21669.42337_orf1	Cluster-21669.42337_orf1 [1192-1204]	0	13	51.2520
SNYPYTAR	[R].SNYPYTAR.[K]	High	0.0101247	0.000231312	62	Cluster-21669.41951_orf1	Cluster-21669.41951_orf1 [168-175]	0	8	23.5892	414337912.341384	437900496	468558613.066017	630847431.455395	699454817.597157	633543030.33314	413815313.625	437900496	445195982	366010722	435861160.5	400603888
SPADQTEDGQSLESFVK	[R].SPADQTEDGQSLESFVK.[G]	High	4.69545E-08	0	1	Cluster-21669.43861_orf1	Cluster-21669.43861_orf1 [404-420]	0	17	63.0472
SPAEIALLVENVMAELEVTAEEDAELNR	[K].SPAEIALLVENVMAELEVTAEEDAELNR.[Q]	High	1.37338E-12	0	3	Cluster-21669.41209_orf1	Cluster-21669.41209_orf1 [245-272]	0	28	98.7711	94586.2925788397						94466.9921875
SPAETVLGPQGNK	[K].SPAETVLGPQGNK.[T]	High	2.35899E-07	0	31	Cluster-21669.43568_orf1	Cluster-21669.43568_orf1 [207-219]	0	13	31.5436	98533751.5170656	99356621.75	99678020.3718493	96975443.9153921	94999590.7388035	94641409.3689058	98409472.25	99356621.75	94708010.75	56264083	59198436.875	59843948.625
SPEEISGPYK	[R].SPEEISGPYK.[D]	High	7.45164E-05	0	7	Cluster-21669.37245_	Cluster-21669.37245_ [400-409]	0	10	34.3556	6273123.70474441	6507959	6447272.62185714	8997994.20976486	7622398.74715405	8078319.55337627	6265211.5	6507959	6125807.5	5220537	4749853	5108108
SPAIVAFQSGDR	[K].SPAIVAFQSGDR.[L]	High	0.000341936	0	5	Cluster-21669.39224_orf1	Cluster-21669.39224_orf1 [66-77]	0	12	51.1102	1904261.06832346		2444723.20716331	1746235.68950233	1463380.36093616	1981592.97896938	1901859.25		2322827.75	1013146.6875	911896.875	1253007
SPASAFVGNDCLCGPPLKPCK	[K].SPASAFVGNDCLCGPPLKPCK.[A]	High	1.10782E-14	0	21	Cluster-21669.44097_orf1	Cluster-21669.44097_orf1 [449-469]	0	21	97.3244	24692837.7369909	20719235.75	12873297.2423233	13048357.3124661	10866589.6460405	17637545.0099356	24661693	20719235.75	12231426.4375	7570513	6771451.5	11152627
SPCGEGTNTWDR	[K].SPCGEGTNTWDR.[F]	High	8.96532E-07	0	6	Cluster-21669.39103_orf1	Cluster-21669.39103_orf1 [120-131]	0	12	26.3857	15996696.4134129	16764809	15229847.9236551	11218597.435264	12067128.1244177	11775044.4219276	15976520	16764809	14470478	6508906.5	7519560	7445632.5
SPDGHGSPSENDR	[R].SPDGHGSPSENDR.[K]	High	2.99138E-05	0	3	Cluster-21669.41705_orf1	Cluster-21669.41705_orf1 [165-177]	0	13	12.7725	830181.158589743	1072233.625	669934.419620252			580706.986686117	829134.0625	1072233.625	636531.0625			367194.4375
SPDQPLSLEPNPGSWNR	[K].SPDQPLSLEPNPGSWNR.[L]	High	0.0574536	0.00411612	1	Cluster-21669.38333_orf1	Cluster-21669.38333_orf1 [84-100]	0	17	95.4707
SPDTILSK	[K].SPDTILSK.[E]	High	0.0131565	0.00033658	3	Cluster-21669.35035_	Cluster-21669.35035_ [197-204]	0	8	31.7939		9733663	10782972.9009724	12527396.8750878	11634612.6130674	12694529.2662198		9733663	10245327	7268257.5	7250040.5	8027044
SPDVLEVSYTYR	[K].SPDVLEVSYTYR.[T]	High	7.18989E-06	0	16	Cluster-21669.42443_orf1	Cluster-21669.42443_orf1 [324-335]	0	12	96.1987	2755967.56402517	4327647.5					2752491.5	4327647.5
SPDVLQVNYSYR	[K].SPDVLQVNYSYR.[G]	High	1.62691E-06	0	16	Cluster-21669.45504_	Cluster-21669.45504_ [63-74]	0	12	96.1593	8058547.63541882	6904552	5936469.39755168				8048383.5	6904552	5640473.25
SPEALQYFITWSLDTILDDLAIQAAR	[R].SPEALQYFITWSLDTILDDLAIQAAR.[G]	High	3.7373E-07	0	1	Cluster-21669.28540_orf1	Cluster-21669.28540_orf1 [258-283]	0	26	99.4046
SPASAFVGNDCLCGAPLKPCK	[K].SPASAFVGNDCLCGAPLKPCK.[V]	High	3.81622E-10	0	3	Cluster-21669.44094_orf1	Cluster-21669.44094_orf1 [449-469]	0	21	66.1987	2170069.32863033	2105532.75	1253122.48577198				2167332.25	2105532.75	1190641
SFAEEDIGR	[R].SFAEEDIGR.[Q]	High	0.0220002	0.00110382	1	Cluster-21669.26024_orf1	Cluster-21669.26024_orf1 [233-241]	0	9	34.7366
SLWVISEDMER	[K].SLWVISEDMER.[D]	High	0.00161623	0	1	Cluster-21669.44329_	Cluster-21669.44329_ [165-175]	0	11	69.9952
SLVTPTPK	[K].SLVTPTPK.[G]	High	0.104814	0.0089636	2	Cluster-21669.69874_orf1	Cluster-21669.69874_orf1 [363-370]	0	8	27.3576			1604655.390435	2899915.73370411	2203096.27300778	2216558.30259279			1524646.25	1682499.125	1372846.5	1401581
SLMPSTTK	[R].SLMPSTTK.[V]	High	0.00858564	0.000231312	6	Cluster-21669.40358_orf1	Cluster-21669.40358_orf1 [192-199]	0	8	15.3191	2858631.55270363	77809379	82888423.6279694	100461686.07395	95141228.3173608	93148649.3596618	2855026	77809379	78755554	58286762.25	59286697.5	58900042
SLNDSPPPAVPGYDVAGVVVK	[R].SLNDSPPPAVPGYDVAGVVVK.[V]	High	1.24484E-08	0	27	Cluster-21669.43507_orf1	Cluster-21669.43507_orf1 [95-115]	0	21	76.8455	10555852.2013582	13428029.75	13298813.3069948	1792777.63765739	4696843.60512995	8051743.93846273	10542538.25	13428029.75	12635726	1040149.8125	2926810.5	5091303.625
SLNILSSK	[K].SLNILSSK.[L]	High	0.0230015	0.00110382	1	Cluster-21669.43620_	Cluster-21669.43620_ [489-496]	0	8	48.8077
SLNLSNNALGEK	[R].SLNLSNNALGEK.[G]	High	0.000611131	0	3	Cluster-21669.51551_orf1	Cluster-21669.51551_orf1 [227-238]	0	12	48.4603
SINPDEAVAYGAAVQAAILSGEGNEK	[K].SINPDEAVAYGAAVQAAILSGEGNEK.[V]	High	1.36042E-11	0	5	Cluster-21669.42528_orf1; Cluster-21669.42351_orf1	Cluster-21669.42528_orf1 [394-419]; Cluster-21669.42351_orf1 [394-419]	0	26	96.4269	3208291.57408473	2260614.75	3517805.52544211	3615124.30517031			3204245	2260614.75	3342405.5	2097455.25
SINPVFDK	[K].SINPVFDK.[D]	High	0.0820668	0.006264	3	Cluster-21669.24128_orf1	Cluster-21669.24128_orf1 [474-481]	0	8	42.8708		1562203		1610078.11158687		1820258.9216594		1562203		934149.5625		1150991.75
SLNSMAK	[K].SLNSMAK.[T]	High	0.0803468	0.00605278	12	Cluster-21669.42098_orf1	Cluster-21669.42098_orf1 [64-70]	0	7	16.5863	10295814.9699708	69166408	61643500.2065071	92881775.956405	96971067.440769	97309816.3838287	10282829	69166408	58569916	53888982	60426951	61531244
SLNVDGK	[KR].SLNVDGK.[V]	High	0.111529	0.0098419	1	Cluster-21669.44730_orf1; Cluster-21669.47511_; Cluster-21669.37675_orf1	Cluster-21669.44730_orf1 [107-113]; Cluster-21669.47511_ [54-60]; Cluster-21669.37675_orf1 [107-113]	0	7	16.9807		6257105	6666250.49833584	4955793.10296185	3635738.35972734	5219229.75858669		6257105	6333867	2875296.5	2265589	3300239.5
SLMPSTTK	[R].SLMPSTTK.[V]	High	0.0105901	0.000231312	27	Cluster-21669.40358_orf1	Cluster-21669.40358_orf1 [192-199]	0	8	24.4280	48456686.25264	42337732.5	35083007.0924919	57031371.094979	47632242.3574239	51247086.9691018	48395568.5	42337732.5	33333746	33088972.5	29681752	32404716.5
SINVSGHK	[K].SINVSGHK.[Y]	High	0.0174707	0.000531768	7	Cluster-21669.41883_orf1; Cluster-21669.43442_orf1	Cluster-21669.41883_orf1 [280-287]; Cluster-21669.43442_orf1 [290-297]	0	8	14.6262
SLPDSNEVSK	[R].SLPDSNEVSK.[D]	High	0.00456856	0.000231312	2	Cluster-21669.47010_orf1	Cluster-21669.47010_orf1 [847-856]	0	10	20.4412
SIPEGAVICNVEHHVGDR	[R].SIPEGAVICNVEHHVGDR.[G]	High	1.07654E-07	0	4	Cluster-21669.46992_orf1	Cluster-21669.46992_orf1 [136-153]	0	18	99.1353	524258.544787424	75880.1171875	180287.351626594	106637.299686859	160136.133156362	134938.334608821	523597.3046875	75880.1171875	171298.109375	61869.78515625	99787.890625	85324.625
SLPGCGPGSSSDR	[R].SLPGCGPGSSSDR.[T]	High	0.00210396	0	2	Cluster-21669.44518_orf1	Cluster-21669.44518_orf1 [132-144]	0	13	19.3669
SLPGDASER	[R].SLPGDASER.[I]	High	0.0414572	0.00247522	2	Cluster-21669.40003_orf1	Cluster-21669.40003_orf1 [229-237]	0	9	18.4520	22495341.0646287	21219246	21804736.035157	31043206.4480155	30626337.0303689	33845036.2845042	22466968	21219246	20717538	18010926	19084622	21400998
SLPGITIDEEK	[K].SLPGITIDEEK.[I]	High	6.40819E-05	0	50	Cluster-21669.42415_orf1	Cluster-21669.42415_orf1 [190-200]	0	11	87.0093	24942968.2231366	26091106	28634291.1215153	26471699.7779467	22458255.5331205	21941888.838987	24911508	26091106	27206567.1171875	15358588.25	13994730	13874363
SLPQIISSTVSHTLK	[K].SLPQIISSTVSHTLK.[E]	High	3.00883E-08	0	10	Cluster-21669.42393_orf1	Cluster-21669.42393_orf1 [105-119]	0	15	97.9007	546864.205434126	20284.009765625	1030415.30439954	447338.42483436	187750.869842124	149323.916994312	546174.453125	20284.009765625	979038.140625	259540.8203125	116995.8515625	94420.9609375
SIPSAEDEDFNYR	[R].SIPSAEDEDFNYR.[F]	High	0.0140718	0.000427587	1	Cluster-21669.18447_orf1	Cluster-21669.18447_orf1 [169-181]	0	13	53.2693
SIPSIVDLDSLK	[K].SIPSIVDLDSLK.[V]	High	5.89795E-05	0	2	Cluster-21669.42981_orf1	Cluster-21669.42981_orf1 [428-439]	0	12	90.4873	2443867.66671253	1757651.625	2184364.0327992				2440785.25	1757651.625	2075450.25
SIPCSSTECK	[R].SIPCSSTECK.[A]	High	0.00237345	0	6	Cluster-21669.26272_orf1	Cluster-21669.26272_orf1 [93-102]	0	10	15.5077	7822131.94755976	6948616	7568173.97783113	8385413.62330832	9798011.00915283	7924049.52718408	7812266	6948616	7190820	4865124.5	6105573	5010559.5
SIPTKPIEGQK	[K].SIPTKPIEGQK.[T]	High	0.00364553	0.000137044	6	Cluster-21669.46829_orf1	Cluster-21669.46829_orf1 [58-68]	0	11	25.5937	9006451.46349423	9557748.75	6723617.87215547	7905310.56377113	8057594.2163699	10493811.362504	8995091.75	9557748.75	6388374	4586574	5021042.5	6635479.25
SLMNVPFTLEK	[R].SLMNVPFTLEK.[S]	High	0.0102776	0.000231312	3	Cluster-21669.54488_orf1	Cluster-21669.54488_orf1 [352-362]	0	11	68.1877
SIIVDFIQSLSK	[R].SIIVDFIQSLSK.[T]	High	2.0361E-05	0	1	Cluster-21669.41578_orf1	Cluster-21669.41578_orf1 [95-106]	0	12	98.5052	238674.051927632	29031.7734375	147544.622010568			129555.134284753	238373.015625	29031.7734375	140187.953125			81920.703125
SIGMIESVPGMK	[R].SIGMIESVPGMK.[A]	High	1.48324E-05	0	22	Cluster-21669.41565_orf1	Cluster-21669.41565_orf1 [257-268]	0	12	39.8172	33685827.4713911	63551868	71667480.2393589	40612443.8503768	43872723.6443753	24282168.7025373	33643340	63551868	68094094	23562892	27339030	15354176
SIGNGVEFLNR	[K].SIGNGVEFLNR.[H]	High	0.000254801	0	2	Cluster-21669.40936_orf1	Cluster-21669.40936_orf1 [163-173]	0	11	61.2976	2179714.24362911	2720143.25	2270018.3096306				2176965	2720143.25	2156833.75
SLGSDLTIDYTK	[R].SLGSDLTIDYTK.[E]	High	0.00343251	0.000137044	4	Cluster-21669.43507_orf1	Cluster-21669.43507_orf1 [235-246]	0	12	66.4292
SLGTDLAIDYTK	[K].SLGTDLAIDYTK.[E]	High	7.28492E-05	0	4	Cluster-21669.18568_orf1	Cluster-21669.18568_orf1 [287-298]	0	12	68.3384	1921673.90589626			2984306.55714715			1919250.125			1731461.75
SIGVSNFSCK	[K].SIGVSNFSCK.[K]	High	0.00259795	0	2	Cluster-21669.28068_orf1	Cluster-21669.28068_orf1 [169-178]	0	10	42.5729	1192543.26343421	1497105.875	1432775.86790035	978565.115945627	813264.908425832	789764.075735543	1191039.125	1497105.875	1361336.75	567752.6875	506781.25	499386.0625
SLHIDATK	[K].SLHIDATK.[T]	High	0.0998474	0.00859666	1	Cluster-21669.41678_orf1	Cluster-21669.41678_orf1 [148-155]	0	8	27.4738
SLHIDNPAAK	[K].SLHIDNPAAK.[V]	High	0.083821	0.00654965	3	Cluster-21669.47506_orf1	Cluster-21669.47506_orf1 [75-84]	0	10	34.4879	1770945.41912671	1986542.875	1617058.96559757				1768711.75	1986542.875	1536431.375
SLIAAEYTGVK	[K].SLIAAEYTGVK.[V]	High	0.000225835	0	5	Cluster-21669.41206_orf1	Cluster-21669.41206_orf1 [27-37]	0	11	54.3777	6796456.65240139	3267814.25	4090266.54680414			1485780.48792919	6787884.375	3267814.25	3886323.25			939493.3125
SILYVPAVSPMGK	[R].SILYVPAVSPMGK.[D]	High	0.00456856	0.000231312	1	Cluster-21669.49403_orf1	Cluster-21669.49403_orf1 [455-467]	0	13	70.4014	1282141.89796097		1909000.08591447				1280524.75		1813816.125
SILAEILGIAAAK	[K].SILAEILGIAAAK.[S]	High	1.05041E-06	0	3	Cluster-21669.46097_orf1	Cluster-21669.46097_orf1 [386-398]	0	13	99.2168
SLLEEDAIR	[K].SLLEEDAIR.[V]	High	0.000502324	0	74	Cluster-21669.42131_orf1	Cluster-21669.42131_orf1 [267-275]	0	9	52.0796	261249881.886797	242262135.84375	194571247.398074	184217114.650338	178896879.068702	198420551.205619	260920371	242262135.84375	184869801	106880738.15625	111478539.226563	125465896.5
SILEEPITFAEMYR	[K].SILEEPITFAEMYR.[R]	High	6.09049E-06	0	2	Cluster-21669.41797_orf1	Cluster-21669.41797_orf1 [313-326]	0	14	98.2560
SLLIPLMQEDGR	[K].SLLIPLMQEDGR.[A]	High	0.056632	0.00404962	2	Cluster-21669.43349_orf1	Cluster-21669.43349_orf1 [567-578]	0	12	71.4894
SLLPVEPLVEECEK	[R].SLLPVEPLVEECEK.[R]	High	0.00014803	0	2	Cluster-21669.45154_orf1	Cluster-21669.45154_orf1 [856-869]	0	14	87.9201
SIISGELPAGWEK	[K].SIISGELPAGWEK.[A]	High	8.05122E-06	0	6	Cluster-21669.42049_orf1	Cluster-21669.42049_orf1 [463-475]	0	13	96.8843	7838892.46236681	4649878.875	2102467.79019963	4048163.8192536	4756672.46090536	4474730.61600285	7829005.375	4649878.875	1997637.40625	2348700	2964092.5	2829475.5
SILTDPSLDK	[K].SILTDPSLDK.[E]	High	0.00237345	0	5	Cluster-21669.43362_orf1	Cluster-21669.43362_orf1 [713-722]	0	10	53.4076	3873962.17526857	4251685	4471617.18254177		4837664.15761039	4813952.37246928	3869076	4251685	4248659.5		3014562	3043973.25
SILTGAPQSK	[K].SILTGAPQSK.[L]	High	0.00453433	0.000231312	2	Cluster-21669.39801_orf1	Cluster-21669.39801_orf1 [282-291]	0	10	30.0632	4884164.82999814	5456227.5	4073145.63734723	4425138.4102928	4968904.26191265	5043470.32268132	4878004.5	5456227.5	3870056	2567416.5	3096343.5	3189102.75
SLLTISGEIDTK	[K].SLLTISGEIDTK.[A]	High	2.63136E-05	0	31	Cluster-21669.36660_orf1	Cluster-21669.36660_orf1 [252-263]	0	12	98.1669	881721.14573619	1917253.421875	1475865.67337554	4855843.37384708	3145155.20985934	3449623.36268888	880609.04296875	1917253.421875	1402278.0703125	2817306.76953125	1959884.9921875	2181276.51171875
SIIEAMGASSK	[K].SIIEAMGASSK.[E]	High	0.000458862	0	3	Cluster-21669.59971_orf1	Cluster-21669.59971_orf1 [401-411]	0	11	23.4007
SIWISYLTQTDK	[R].SIWISYLTQTDK.[S]	High	5.32754E-07	0	59	Cluster-21669.42131_orf1	Cluster-21669.42131_orf1 [498-509]	0	12	90.5129	17083616.0802558	23875798.5	15974390.6747306	31570519.556998	30471214.409333	28747917.3596812	17062068.75	23875798.5	15177897.375	18316867.25	18987958.25	18177972
SLPVEEQPK	[R].SLPVEEQPK.[Q]	High	0.0129613	0.00033658	6	Cluster-21669.42698_orf1	Cluster-21669.42698_orf1 [1864-1872]	0	9	24.9978	3894862.28629147	4877902.5	5904167.03096705	6354822.19662768	4547244.18468321	3381611.43611635	3889949.75	4877902.5	5609781.5	3686997.75	2833588.5	2138271
SLQALEAIEK	[R].SLQALEAIEK.[L]	High	0.00143263	0	1	Cluster-21669.62981_orf1	Cluster-21669.62981_orf1 [200-209]	0	10	61.8064	4626762.17156142	1155981	1190999.09912154				4620926.5	1155981	1131615.125
SLTSLSLSGNR	[K].SLTSLSLSGNR.[F]	High	0.00635916	0.000231312	2	Cluster-21669.61780_orf1	Cluster-21669.61780_orf1 [282-292]	0	11	53.9360	2657975.21762494	1186376.125					2654622.75	1186376.125
SLTTENLK	[K].SLTTENLK.[Y]	High	0.0139671	0.000427587	6	Cluster-21669.32647_orf1	Cluster-21669.32647_orf1 [147-154]	0	8	25.1824	13650266.894097	12555733	15440520.1764434	15569715.1347884	14712118.1565401	17313250.3534217	13633050	12555733	14670646	9033377	9167770	10947568
SLTTEQEGK	[R].SLTTEQEGK.[S]	High	0.0300178	0.00153227	4	Cluster-21669.41043_orf1	Cluster-21669.41043_orf1 [709-717]	0	9	15.4824
SLTTTATADGIEECR	[K].SLTTTATADGIEECR.[K]	High	1.66093E-05	0	2	Cluster-21669.47422_orf1	Cluster-21669.47422_orf1 [424-438]	0	15	43.0484
SLTTVQGLK	[K].SLTTVQGLK.[K]	High	0.0142836	0.000427587	5	Cluster-21669.42177_orf1	Cluster-21669.42177_orf1 [127-135]	0	9	41.2197	6816025.45926864	6433703	5979379.68166485	5651404.39565878	6130307.33162627	6478366.91455255	6807428.5	6433703	5681244	3278882.5	3820065	4096421
SITYSPDGK	[R].SITYSPDGK.[S]	High	0.0155061	0.000427587	4	Cluster-21669.30878_orf1	Cluster-21669.30878_orf1 [138-146]	0	9	24.9017	1298236.69811128	3260405	1681215.21192718	4028982.99962463	2499473.13431644	3478811.74519157	1296599.25	3260405	1597388.75	2337571.5	1557532	2199733
SLTYTPLIR	[K].SLTYTPLIR.[N]	High	0.0129613	0.00033658	1	Cluster-21669.62164_orf1	Cluster-21669.62164_orf1 [236-244]	0	9	62.6024
SIVANGLAR	[K].SIVANGLAR.[R]	High	0.0316065	0.00170215	6	Cluster-21669.42966_orf1; Cluster-21669.42540_orf1	Cluster-21669.42966_orf1 [294-302]; Cluster-21669.42540_orf1 [293-301]	0	9	31.2364	30443131.5035172	18921090	20328310.5179223	15074262.7658919	15207809.2614674	12997703.3908978	30404734	18921090	19314728	8745921	9476657	8218748
SLTNDWEEHLAVK	[K].SLTNDWEEHLAVK.[H]	High	3.26281E-07	0	6	Cluster-21669.42157_orf1	Cluster-21669.42157_orf1 [291-303]	0	13	97.6916	1966662.38362013	112855.3359375	22666.9790856746	3197122.99491169	3213226.95456516		1964181.859375	112855.3359375	21536.7890625	1854935.5	2002303.5
SLVAQAER	[R].SLVAQAER.[H]	High	0.0991557	0.00859666	3	Cluster-21669.49175_orf1	Cluster-21669.49175_orf1 [135-142]	0	8	22.9268	4346125.70864632		4783526.68933447			3249320.67996952	4340644		4545017			2054620.5
SIVDTQPQCLCELLGK	[K].SIVDTQPQCLCELLGK.[G]	High	4.08429E-10	0	21	Cluster-21669.42237_orf1	Cluster-21669.42237_orf1 [118-133]	0	16	96.4510	75297181.0499751	65258374.125	56588616.2193643	80108283.2923911	70109430.910244	70942662.1474658	75202209.75	65258374.125	53767071.75	46477942.4375	43688280	44858683.5
SIVFQQPR	[R].SIVFQQPR.[F]	High	0.0479541	0.0030694	6	Cluster-21669.41066_orf1; Cluster-21669.47381_orf1	Cluster-21669.41066_orf1 [733-740]; Cluster-21669.47381_orf1 [733-740]	0	8	41.3565	3617918.48087453	3224009.25	2621195.21388644	2080075.73514564	1627437.31156603	1767360.13398091	3613355.25	3224009.25	2490500.75	1206837	1014128	1117542.625
SLVGTPLMPGK	[R].SLVGTPLMPGK.[S]	High	0.0297972	0.00153227	1	Cluster-21669.46980_orf1	Cluster-21669.46980_orf1 [316-326]	0	11	63.0714		3348857.5	3199252.25643105					3348857.5	3039735.5
SLVGTPLMPGK	[R].SLVGTPLMPGK.[S]	High	0.00201097	0	5	Cluster-21669.46980_orf1	Cluster-21669.46980_orf1 [316-326]	0	11	52.3405
SIVLSGNK	[K].SIVLSGNK.[L]	High	0.104814	0.0089636	2	Cluster-21669.44400_orf1	Cluster-21669.44400_orf1 [122-129]	0	8	22.2287	7154933.41922239	5433607.5	6876199.69929926	5964145.17345024	7684523.21953229	4856401.00407849	7145909	5433607.5	6533348	3460331.25	4788565.5	3070814.5
SIVPIASGR	[K].SIVPIASGR.[Q]	High	0.0130585	0.00033658	26	Cluster-21669.40166_orf1	Cluster-21669.40166_orf1 [102-110]	0	9	39.6264	67619285.7761503	64315946.5	56232423.9200982	69656586.0997701	64611195.6531302	63551230.5637655	67533998.5	64315946.5	53428639.4257813	40413983	40262087	40184910.625
SIVPVVMAGVLGIYGLIIAVIISTGINPK	[K].SIVPVVMAGVLGIYGLIIAVIISTGINPK.[A]	High	8.57036E-11	0	3	Cluster-21669.46077_orf1	Cluster-21669.46077_orf1 [82-110]	0	29	101.7938					1108747.01284381	1024052.5301994					690909.1875	647532.0625
SLVTEELK	[K].SLVTEELK.[Q]	High	0.0323122	0.00170215	5	Cluster-21669.42308_orf1	Cluster-21669.42308_orf1 [791-798]	0	8	47.9773	6233788.591907	5960625	4965501.57300949	3669849.57848113	3509133.21848215	3408566.01077839	6225926	5960625	4717918.5	2129206.25	2186695.75	2155315
SIVASGLAR	[K].SIVASGLAR.[R]	High	0.0198271	0.000616131	2	Cluster-21669.42965_	Cluster-21669.42965_ [8-16]	0	9	38.0946	16643373.0577799	18459298	23796429.1217886	10379594.0682873	14644316.8273059	14749774.4659801	16622381	18459298	22609924	6022126	9125520	9326623
SIPVVDLGEGK	[K].SIPVVDLGEGK.[I]	High	0.000801727	0	3	Cluster-21669.48370_orf1	Cluster-21669.48370_orf1 [223-233]	0	11	61.2004	2375083.91070608	2905979.75	4236050.95006082		1933395.22283982		2372088.25	2905979.75	4024838.75		1204783.875
SLTLLALDR	[K].SLTLLALDR.[N]	High	0.00547194	0.000231312	31	Cluster-21669.44094_orf1; Cluster-21669.44097_orf1	Cluster-21669.44094_orf1 [192-200]; Cluster-21669.44097_orf1 [192-200]	0	9	82.8881	23323508.3706739	12877549.875	4879248.25576638	13078223.0129042	17254689.2408885	3589047.32073311	23294090.75	12877549.875	4635965.828125	7587840.75	10752158.234375	2269437.5
SLTFETDK	[R].SLTFETDK.[Q]	High	0.00430177	0.000231312	59	Cluster-21669.31060_orf1	Cluster-21669.31060_orf1 [75-82]	0	8	34.2418	52391721.4584829	46605991.5	51611671.3250622	42653808.4911556	45593376.5502821	44732207.8659486	52325640.5	46605991.5	49038280.5	24747269.25	28411244.75	28285208
SIQDAYINAIR	[R].SIQDAYINAIR.[R]	High	0.000160836	0	4	Cluster-21669.43118_orf1	Cluster-21669.43118_orf1 [499-509]	0	11	64.6117			822043.026710585		2730388.21344073				781055.4375		1701425.375
SLQNFEIGGER	[R].SLQNFEIGGER.[E]	High	0.000130216	0	1	Cluster-21669.35771_orf1	Cluster-21669.35771_orf1 [118-128]	0	11	56.0330
SIQPGNFER	[K].SIQPGNFER.[H]	High	0.01116	0.00033658	5	Cluster-21669.53952_orf1	Cluster-21669.53952_orf1 [358-366]	0	9	39.2068	7008145.77798716	5808198	5618062.15974977	5948125.82377719	5913883.08156278	5966825.02406096	6999306.5	5808198	5337942	3451037	3685201.5	3772961.25
SLQTNNAGSGDAAGLR	[K].SLQTNNAGSGDAAGLR.[N]	High	0.0144986	0.000427587	1	Cluster-21669.44689_orf1	Cluster-21669.44689_orf1 [198-213]	0	16	34.3758
SISAISSEVK	[K].SISAISSEVK.[E]	High	0.0235189	0.00130132	1	Cluster-21669.27772_orf1	Cluster-21669.27772_orf1 [530-539]	0	10	37.7479		5450037.5			4724042.77031791	5621270.27098375		5450037.5			2943759.5	3554459
SISANPQVELTK	[K].SISANPQVELTK.[S]	High	3.29958E-05	0	13	Cluster-21669.48546_orf1	Cluster-21669.48546_orf1 [151-162]	0	12	46.4227	11068264.2496348	11460329	12220645.1558479	9056816.42410619	8116776.35177416	8293114.01789812	11054304	11460329	11611316	5254665	5057921.5	5243927.5
SISEASYIGHLDLSHNR	[K].SISEASYIGHLDLSHNR.[L]	High	1.66415E-06	0	10	Cluster-21669.41229_orf1	Cluster-21669.41229_orf1 [323-339]	0	17	70.7487			45437.6559525582	139407.556211051	171215.933510175	81830.0886421056			43172.10546875	80882.7265625	106692.203125	51743.0546875
SLSELGLSGNR	[R].SLSELGLSGNR.[F]	High	0.0316065	0.00170215	2	Cluster-21669.37211_orf1	Cluster-21669.37211_orf1 [189-199]	0	11	48.0747	1208369.09934362				1901982.14486126	1802699.46489361	1206845				1185209	1139888.5
SLTFTTNK	[R].SLTFTTNK.[R]	High	0.0142836	0.000427587	25	Cluster-21669.39743_orf1	Cluster-21669.39743_orf1 [116-123]	0	8	30.0840	27259918.5607656	23815617	20532242.4437106	20723176.8091437	24151247.3020606	23140845.526348	27225536	23815617	19508491.75	12023358.625	15049707.875	14632491
SLSGGSGDKPAGEGNK	[K].SLSGGSGDKPAGEGNK.[G]	High	4.30575E-10	0	6	Cluster-21669.34045_orf1	Cluster-21669.34045_orf1 [37-52]	0	16	14.3128	15461217.0206115	13150500	13289077.3668125	6736230.25698356	9425109.5156383	5886906.62376672	15441716	13150500	12626475.5	3908286.5	5873201.625	3722427
SISNDTLSR	[K].SISNDTLSR.[L]	High	0.00474361	0.000231312	6	Cluster-21669.40871_orf1	Cluster-21669.40871_orf1 [233-241]	0	9	23.7879	9615500.89917993	8129937	8811363.18394894	9917351.56887998	8475899.53197178	9681210.56345803	9603373	8129937	8372023	5753938	5281707	6121653
SLSPFSGSAK	[R].SLSPFSGSAK.[T]	High	0.0998474	0.00859666	2	Cluster-21669.42189_orf1	Cluster-21669.42189_orf1 [60-69]	0	10	41.8560	1213781.05036308	1675410.625	2096945.93576855	2299918.3319808	3945848.40033196	3843594.01051597	1212250.125	1675410.625	1992390.875	1334387.25	2458832.25	2430393.25
SLSSEGLSYLQK	[R].SLSSEGLSYLQK.[R]	High	5.18813E-05	0	6	Cluster-21669.45473_orf1	Cluster-21669.45473_orf1 [298-309]	0	12	67.1111	5424269.05603813	5987829.875	4372959.08965431	6003508.42602596	4627861.56990792	6950867.2528639	5417427.5	5987829.875	4154920.5625	3483169.375	2883824.75	4395193.875
SISVAVIGPNADAAK	[K].SISVAVIGPNADAAK.[T]	High	1.12202E-05	0	10	Cluster-21669.46712_orf1	Cluster-21669.46712_orf1 [425-439]	0	15	61.0852	6912832.81105144	7311466.25	6413740.69880335	5082003.92164842	4548047.57025595	3699905.60008673	6904113.75	7311466.25	6093947.5	2948522.625	2834089.125	2339535.75
SLTAAGISHK	[K].SLTAAGISHK.[I]	High	0.00534994	0.000231312	1	Cluster-21669.44074_orf1	Cluster-21669.44074_orf1 [656-665]	0	10	22.5643	5223844.26300024	5552758	4583331.8469041	2478915.4005624	4438153.8519018	4456944.61365971	5217255.5	5552758	4354804	1438239.375	2765609.5	2818229
SITADSAIMNPTSK	[R].SITADSAIMNPTSK.[I]	High	1.28769E-06	0	3	Cluster-21669.34502_	Cluster-21669.34502_ [65-78]	0	14	35.1274			1580756.13323995						1501938.625
SITDYGSPEEFLSK	[K].SITDYGSPEEFLSK.[V]	High	2.20416E-07	0	10	Cluster-21669.39621_orf1	Cluster-21669.39621_orf1 [153-166]	0	14	94.3254	7273834.88801142	7821616	3752149.56879418	18298343.5724592	9655876.95636521	8286361.93173762	7264660.5	7821616	3565065	10616497.125	6017003	5239658
SLTEASEDLR	[K].SLTEASEDLR.[R]	High	0.00250194	0	2	Cluster-21669.26904_orf1	Cluster-21669.26904_orf1 [322-331]	0	10	39.5326
SISIVGGTDGTSPSK	[K].SISIVGGTDGTSPSK.[M]	High	2.77404E-05	0	3	Cluster-21669.28271_orf1	Cluster-21669.28271_orf1 [107-121]	0	15	38.2701	4882477.70204683	5530077	8098289.36908872	5916831.70942275	6027644.08342671	6569805.53305411	4876319.5	5530077	7694503.5	3432880.5	3756091	4154239.75
NFTFEPIK	[R].NFTFEPIK.[E]	High	0.00891362	0.000231312	9	Cluster-21669.41565_orf1	Cluster-21669.41565_orf1 [65-72]	0	8	68.6753	23036105.6235375	17437335.625	11362895.1962048	8069660.03402282	3375825.3742339	11166493.9755982	23007050.5	17437335.625	10796334	4681927.75	2103625.75	7060832
SFAEALEVIPYTLAENAGLNPIVIVTELR	[R].SFAEALEVIPYTLAENAGLNPIVIVTELR.[N]	High	1.85668E-08	0	1	Cluster-21669.46000_orf1	Cluster-21669.46000_orf1 [419-447]	0	29	98.6053
SEYDESGPSIVHR	[K].SEYDESGPSIVHR.[K]	High	7.36871E-07	0	11	Cluster-21669.41806_orf1	Cluster-21669.41806_orf1 [364-376]	0	13	38.4113	10378776.3580298	10680074.5	9628444.1096403	3846191.69311242	4245209.32250952	3795051.18426582	10365685.75	10680074.5	9148363.75	2231518	2645377.25	2399698.5
QYVVADPEIQEEK	[K].QYVVADPEIQEEK.[I]	High	1.63923E-06	0	7	Cluster-21669.38631_orf1	Cluster-21669.38631_orf1 [255-267]	0	13	48.5770	3746636.08061468	4176843.75	5340068.7301827		2860340.29308319	3201149.49916912	3741910.5	4176843.75	5073809.5		1782404.25	2024160.75
QYVWESK	[K].QYVWESK.[A]	High	0.0599871	0.00419044	8	Cluster-21669.42555_orf1	Cluster-21669.42555_orf1 [233-239]	0	7	42.6039	16676499.8401354	15081240	15691598.0807682	10829496.6226766	10113977.2391233	10915013.3607758	16655466	15081240	14909205	6283154.5	6302465.5	6901815
QYYQESLNK	[R].QYYQESLNK.[K]	High	0.000425529	0	6	Cluster-21669.32647_orf1	Cluster-21669.32647_orf1 [170-178]	0	9	27.0476	7749557.41029298	7419731	8508534.97653068	7545972.46793375	7377144.08808801	5860549.84476428	7739783	7419731	8084294	4378090	4597024	3705761
QYYSSDADR	[K].QYYSSDADR.[T]	High	0.0186816	0.000616131	5	Cluster-21669.43382_orf1	Cluster-21669.43382_orf1 [383-391]	0	9	18.7299	3486721.25361427	4292387	3855483.35734742	5248295.2161275	4845601.32623507	4280216.52737998	3482323.5	4292387	3663246.5	3045003	3019508	2706479.75
RAPFDLFDTR	[K].RAPFDLFDTR.[K]	High	8.73061E-05	0	3	Cluster-21669.41984_; Cluster-21669.42157_orf1	Cluster-21669.41984_ [106-115]; Cluster-21669.42157_orf1 [322-331]	1	10	97.9895	501011.395352227	151387.521484375	478937.142403139	117565.925165206		177761.589279267	500379.4765625	151387.521484375	455057.03125	68210.453125		112402.7578125
RDDEDEDRPK	[R].RDDEDEDRPK.[Y]	High	0.0172123	0.000531768	1	Cluster-21669.43366_	Cluster-21669.43366_ [158-167]	1	10	12.8957		1089121.5	1813136.64884728					1089121.5	1722732.5
RDEKPAPYAR	[R].RDEKPAPYAR.[E]	High	0.0208859	0.000817789	1	Cluster-21669.42990_orf1	Cluster-21669.42990_orf1 [427-436]	1	10	116.5984		159153.109375	347854.628467714	855930.341193626	1010975.38983372	747323.89510664		159153.109375	330510.375	496601.34375	629983.375	472550.15625
RDELTLEGLK	[K].RDELTLEGLK.[Q]	High	0.0316065	0.00170215	4	Cluster-21669.40430_orf1; Cluster-21669.45660_orf1; Cluster-21669.31180_; Cluster-21669.44836_orf1	Cluster-21669.40430_orf1 [297-306]; Cluster-21669.45660_orf1 [310-319]; Cluster-21669.31180_ [23-32]; Cluster-21669.44836_orf1 [269-278]	1	10	61.2594
RDPEVSEDTEK	[K].RDPEVSEDTEK.[N]	High	1.14129E-06	0	5	Cluster-21669.33908_orf1	Cluster-21669.33908_orf1 [93-103]	1	11	16.8257	6685316.09734622	6801630	5465584.00160852	4359276.67916398	4472694.41663803	3524064.32310892	6676884	6801630	5193066.5	2529204.25	2787133.25	2228347.25
REDQLATSSGK	[K].REDQLATSSGK.[E]	High	0.000820069	0	1	Cluster-21669.35258_orf1	Cluster-21669.35258_orf1 [277-287]	1	11	13.8379	1570454.66789666						1568473.875
RFDDPQTQK	[R].RFDDPQTQK.[E]	High	0.0188212	0.000616131	2	Cluster-21669.50292_orf1	Cluster-21669.50292_orf1 [146-154]	1	9	17.0569	10351403.0824934	9248757	8221990.69608946	5808141.2599801	5715482.75171928	8330684.20992808	10338347	9248757	7812037	3369819.5	3561569.5	5267684
RGQVLEVDGEK	[R].RGQVLEVDGEK.[A]	High	0.000525574	0	3	Cluster-21669.45901_orf1	Cluster-21669.45901_orf1 [60-70]	1	11	97.8056		4094420.25	3433396.85535691					4094420.25	3262205.5
RIEEENDR	[K].RIEEENDR.[K]	High	0.0826477	0.00633243	1	Cluster-21669.37361_orf1	Cluster-21669.37361_orf1 [228-235]	1	8	12.9956		1095328.125	3939768.09824431		2627187.16830722			1095328.125	3743328.75		1637116.25
RLEQETEAK	[K].RLEQETEAK.[I]	High	0.0266731	0.0013662	1	Cluster-21669.41094_orf1	Cluster-21669.41094_orf1 [122-130]	1	9	13.9918
RPADPEEELR	[R].RPADPEEELR.[W]	High	0.0426849	0.00247522	1	Cluster-21669.39801_orf1	Cluster-21669.39801_orf1 [740-749]	0	10	33.8129
RPASNMDPYVVTSK	[R].RPASNMDPYVVTSK.[I]	High	0.0612933	0.00426429	1	Cluster-21669.41453_orf1	Cluster-21669.41453_orf1 [342-355]	0	14	39.9402
RPASNMDPYVVTSK	[R].RPASNMDPYVVTSK.[I]	High	3.67422E-06	0	11	Cluster-21669.41453_orf1	Cluster-21669.41453_orf1 [342-355]	0	14	30.9922	15457894.8303786	15196759.5	13835285.1341998	11692843.7822973	13979467.8249999	13679335.9380835	15438398	15196759.5	13145449	6784059	8711223.25	8649760
QYVNSPNAR	[R].QYVNSPNAR.[K]	High	0.000858021	0	12	Cluster-21669.42245_orf1	Cluster-21669.42245_orf1 [96-104]	0	9	18.3833	18952454.470442	22129850	20532585.8143916	35759407.7852053	35460021.3703106	35352857.2255994	18928550	22129850	19508818	20747214	22096704	22354428
QYSLPDYVVYVISEYR	[R].QYSLPDYVVYVISEYR.[K]	High	1.89918E-08	0	3	Cluster-21669.39605_orf1	Cluster-21669.39605_orf1 [193-208]	0	16	95.6825	2211958.91338808	6633547.5	1653817.65213512	3607532.38215636		2705509.28951694	2209169	6633547.5	1571357.25	2093050.5		1710756
QYQSAVDAAR	[K].QYQSAVDAAR.[K]	High	0.00439995	0.000231312	3	Cluster-21669.35699_	Cluster-21669.35699_ [378-387]	0	10	18.9965
QYNIEDPK	[R].QYNIEDPK.[N]	High	0.0274735	0.00153227	5	Cluster-21669.43343_orf1	Cluster-21669.43343_orf1 [360-367]	0	8	30.8381	4138459.03151953	3875508.25	3568259.4397652	3755687.55973349	3874147.49168851	4467947.29580987	4133239.25	3875508.25	3390343.75	2179008.5	2414152.25	2825186.25
QVTLLVDSWR	[K].QVTLLVDSWR.[T]	High	0.0038139	0.000137044	3	Cluster-21669.38243_orf1	Cluster-21669.38243_orf1 [19-28]	0	10	81.7395
QVTVDVPDIR	[R].QVTVDVPDIR.[G]	High	0.000194213	0	5	Cluster-21669.48524_orf1	Cluster-21669.48524_orf1 [448-457]	0	10	58.5519	1841917.81062904	1377525.25	1206694.03355497				1839594.625	1377525.25	1146527.5
QVVDASYK	[K].QVVDASYK.[A]	High	0.00174274	0	16	Cluster-21669.49842_orf1	Cluster-21669.49842_orf1 [138-145]	0	8	22.6680		52716020.5	52306943.5408474	54584798.3895449	54079866.3289272	52489630.5511037		52716020.5	49698886	31669498	33699551	33190405.5
QVVDHAQPQATR	[K].QVVDHAQPQATR.[-]	High	0.000513818	0	5	Cluster-21669.43835_orf1	Cluster-21669.43835_orf1 [440-451]	0	12	16.1339	5730478.27351723	5539942.5	4441862.60009815	4565166.06349913	4554178.37506478	2150359.54990691	5723250.5	5539942.5	4220388.5	2648659	2837909.5	1359722
QVVEELDK	[K].QVVEELDK.[V]	High	0.0155061	0.000427587	6	Cluster-21669.38524_orf1	Cluster-21669.38524_orf1 [408-415]	0	8	29.6347		3084810.5				2316017.93924526		3084810.5				1464471.625
QVWAVADSK	[K].QVWAVADSK.[R]	High	0.0511865	0.00365671	1	Cluster-21669.26994_orf1	Cluster-21669.26994_orf1 [74-82]	0	9	35.8317	1655868.52422017	1261848.25	2123190.11212757	1679288.64387828		920951.06466499	1653780	1261848.25	2017326.5	974304.75		582338.625
QVYGSQVPVLDGEK	[K].QVYGSQVPVLDGEK.[Y]	High	7.42451E-07	0	21	Cluster-21669.36081_orf1	Cluster-21669.36081_orf1 [561-574]	0	14	91.9239	7626892.6949728	12733401	15014683.5666898	4735434.07955695	14162387.9880436	15646846.915131	7617273	12733401	14266041.875	2747446.625	8825208.875	9893862.625
QWLNEIDR	[K].QWLNEIDR.[Y]	High	0.0149381	0.000427587	2	Cluster-21669.36682_orf1; Cluster-21669.42606_; Cluster-21669.47004_orf1	Cluster-21669.36682_orf1 [114-121]; Cluster-21669.42606_ [101-108]; Cluster-21669.47004_orf1 [128-135]	0	8	58.5842
RPEEIGAGDQGHMFGYATDETPEFMPLSHVLATK	[K].RPEEIGAGDQGHMFGYATDETPEFMPLSHVLATK.[L]	High	0.017341	0.000531768	4	Cluster-21669.42966_orf1	Cluster-21669.42966_orf1 [116-149]	0	34	113.9000	225324.76152605	136639.5625	324987.22648096		175633.751777602	270664.117724774	225040.5625	136639.5625	308783.15625		109445.140625	171147.171875
QYAVFDAK	[K].QYAVFDAK.[V]	High	0.0253271	0.0013662	2	Cluster-21669.39754_orf1	Cluster-21669.39754_orf1 [246-253]	0	8	46.4637	4469483.79851029	4395284.5	3634799.15223561	3383668.68165095	2563700.65147483	2637832.25774954	4463846.5	4395284.5	3453565.75	1963167.25	1597555	1667962.25
QYDLPDYVK	[R].QYDLPDYVK.[Y]	High	0.00411193	0.000231312	1	Cluster-21669.36843_orf1	Cluster-21669.36843_orf1 [213-221]	0	9	63.8777
QYEDAINK	[K].QYEDAINK.[F]	High	0.0151628	0.000427587	5	Cluster-21669.31545_orf1; Cluster-21669.48949_orf1	Cluster-21669.31545_orf1 [195-202]; Cluster-21669.48949_orf1 [208-215]	0	8	21.4315
QYEGELEASAASTYELQR	[K].QYEGELEASAASTYELQR.[K]	High	6.12598E-09	0	1	Cluster-21669.41457_orf1	Cluster-21669.41457_orf1 [36-53]	0	18	96.2354
QYEVPLQK	[R].QYEVPLQK.[Y]	High	0.0379752	0.00195249	5	Cluster-21669.52356_	Cluster-21669.52356_ [101-108]	0	8	34.9748	9880618.28810021	8325300	5656514.93987319	8894016.01811666	8959573.35278142	8633383.10287135	9868156	8325300	5374477.5	5160210	5583105.5	5459087.5
QYFAGGPDTSGLGR	[K].QYFAGGPDTSGLGR.[G]	High	0.00871536	0.000231312	1	Cluster-21669.54547_orf1	Cluster-21669.54547_orf1 [198-211]	0	14	91.6745
QYLDTPYK	[R].QYLDTPYK.[D]	High	0.0998474	0.00859666	1	Cluster-21669.45085_orf1	Cluster-21669.45085_orf1 [734-741]	0	8	43.2562
QYIESGGFK	[K].QYIESGGFK.[K]	High	0.00216832	0	6	Cluster-21669.48189_orf1	Cluster-21669.48189_orf1 [279-287]	0	9	36.9230	8048060.90865442	6911244.5	6511943.13485035	4076299.47991077	5648328.54404749	5203384.61529975	8037910	6911244.5	6187253.5	2365024	3519722.75	3290220.25
QYIQEPPTVEK	[K].QYIQEPPTVEK.[C]	High	8.81399E-06	0	11	Cluster-21669.48697_orf1	Cluster-21669.48697_orf1 [40-50]	0	11	37.1201		3223383.5						3223383.5
QYCEMESHEEK	[K].QYCEMESHEEK.[L]	High	2.83753E-05	0	5	Cluster-21669.39119_orf1	Cluster-21669.39119_orf1 [134-144]	0	11	13.5978	8622730.23117572	7816910.75	5036950.03906191		2811998.74772177	2923040.88323946	8611854.5	7816910.75	4785804.5		1752280.5	1848306.25
RPEEIGAGDQGHMFGYATDETPELMPLSHVLATK	[K].RPEEIGAGDQGHMFGYATDETPELMPLSHVLATK.[L]	High	0.0570414	0.00404962	3	Cluster-21669.42540_orf1	Cluster-21669.42540_orf1 [115-148]	0	34	114.7328	165437.492160971		130808.664305867		137934.50766035		165228.828125		124286.4609375		85953.078125
RPEEIGAGDQGHMFGYATDETPELMPLSHVLATK	[K].RPEEIGAGDQGHMFGYATDETPELMPLSHVLATK.[L]	High	0.000189867	0	3	Cluster-21669.42540_orf1	Cluster-21669.42540_orf1 [115-148]	0	34	115.3042		140744.734375	74689.4133107143	34487.9282981711	61843.9080205722	94721.1448128895		140744.734375	70965.3515625	20009.515625	38537.66796875	59894.3671875
RPGGDNSGDQAMKEEK	[K].RPGGDNSGDQAMKEEK.[D]	High	2.74312E-07	0	1	Cluster-21669.48200_orf1	Cluster-21669.48200_orf1 [1473-1488]	1	16	12.9600	917870.760279616						916713.0625
SADVLLWR	[K].SADVLLWR.[N]	High	0.0511865	0.00365671	3	Cluster-21669.54932_orf1	Cluster-21669.54932_orf1 [80-87]	0	8	80.2549
SAEEQLEQQEK	[K].SAEEQLEQQEK.[L]	High	1.20084E-05	0	6	Cluster-21669.45143_orf1	Cluster-21669.45143_orf1 [782-792]	0	11	23.4915	6784281.92158067	6540480	7245313.97218679	7481141.86636803	7930998.30252455	8541331.2693777	6775725	6540480	6884058	4340476	4942155	5400881
SAEFSDIVK	[K].SAEFSDIVK.[I]	High	0.00208817	0	19	Cluster-21669.35771_orf1	Cluster-21669.35771_orf1 [264-272]	0	9	51.2261	10272919.0917141	8322861.5	8831915.95838066	8236391.48681729	6849610.42989847	8455357.81582499	10259962	8322861.5	8391551	4778663.5	4268294.5	5346518
SAELMPQFAEAATSLK	[R].SAELMPQFAEAATSLK.[E]	High	0.00750119	0.000231312	3	Cluster-21669.46572_orf1	Cluster-21669.46572_orf1 [173-188]	0	16	94.0905
SAEQAVK	[K].SAEQAVK.[A]	High	0.0612933	0.00426429	1	Cluster-21669.45260_orf1	Cluster-21669.45260_orf1 [352-358]	0	7	10.4381	55070.3813904539			250533.567183774	263613.774614873	368556.641160628	55000.921875			145356.8125	164269.375	233046.875
SAETLFR	[K].SAETLFR.[Y]	High	0.0905551	0.00740216	1	Cluster-21669.40523_orf1	Cluster-21669.40523_orf1 [501-507]	0	7	46.0467	2565074.292965	2961037	2753057.97520358	2564017.84559904	2838137.9655024	3024648.74920175	2561839	2961037	2615788.75	1487614.875	1768569	1912555.25
SAEVINHLK	[K].SAEVINHLK.[S]	High	0.0131565	0.00033658	2	Cluster-21669.48554_orf1	Cluster-21669.48554_orf1 [337-345]	0	9	28.6383	1826177.33238008		1415335.40005873		1322233.33903758		1823874		1344765.875		823941.9375
SAEVVANAANGPTPK	[K].SAEVVANAANGPTPK.[K]	High	9.83373E-08	0	6	Cluster-21669.40360_orf1	Cluster-21669.40360_orf1 [364-378]	0	15	28.0662	8883767.97449506	7912758	10747181.3094065	8867545.33223252	8486783.85186601	9523141.84632838	8872563	7912758	10211320	5144852	5288489.5	6021702.5
SADLDGNSNAADVK	[R].SADLDGNSNAADVK.[T]	High	6.9372E-07	0	4	Cluster-21669.50229_	Cluster-21669.50229_ [18-31]	0	14	23.3420	4138519.85823943	2465678.5	1567125.23812223			2882232.63138666	4133300	2465678.5	1488987.375			1822502.25
SAFAETQLR	[R].SAFAETQLR.[L]	High	0.0358128	0.00195249	1	Cluster-21669.46148_orf1	Cluster-21669.46148_orf1 [104-112]	0	9	36.4935
SAFEESVGSR	[R].SAFEESVGSR.[L]	High	0.0213565	0.000918918	3	Cluster-21669.22246_orf1	Cluster-21669.22246_orf1 [195-204]	0	10	28.6138
SAFELEHITEFVR	[K].SAFELEHITEFVR.[E]	High	0.00054167	0	4	Cluster-21669.46730_orf1	Cluster-21669.46730_orf1 [379-391]	0	13	90.3121	1245760.88609053		741208.240240098				1244189.625		704251.125
SAGAVLSALSEK	[K].SAGAVLSALSEK.[L]	High	0.00228573	0	3	Cluster-21669.43056_	Cluster-21669.43056_ [469-480]	0	12	59.1867	1917202.14072028	1990616.625	1837075.1108174				1914784	1990616.625	1745477.375
SAGIIGLAR	[R].SAGIIGLAR.[D]	High	0.0035109	0.000137044	7	Cluster-21669.35555_orf1	Cluster-21669.35555_orf1 [270-278]	0	9	97.0244	10311412.3927859	13435534.75	11927029.1907661	4069832.19047798	9280888.66631807	10089052.0066531	10298406.75	13435534.75	11332339.9140625	2361271.75	5783331.25	6379540.5625
SAGQNIAFQDR	[R].SAGQNIAFQDR.[N]	High	7.97507E-05	0	6	Cluster-21669.23140_	Cluster-21669.23140_ [18-28]	0	11	29.7870	8152677.35994714	9311211	9085036.72091795	5811051.51868015	5084485.06750088	7433198.40405621	8142394.5	9311211	8632051	3371508	3168367	4700183
SAGSEEVSPDAPAK	[K].SAGSEEVSPDAPAK.[K]	High	4.42048E-08	0	5	Cluster-21669.41252_orf1	Cluster-21669.41252_orf1 [360-373]	0	14	17.5542	10914166.8887506	10416215	9273245.9531871	10113552.2995476	10376212.7210365	11497130.3268078	10900401	10416215	8810876	5867771.5	6465876	7269901
SAGSYVYDINGK	[K].SAGSYVYDINGK.[K]	High	3.27478E-05	0	2	Cluster-21669.50640_orf1	Cluster-21669.50640_orf1 [138-149]	0	12	44.0191
SAGTCDFK	[K].SAGTCDFK.[G]	High	0.0170845	0.000427587	6	Cluster-21669.45777_orf1	Cluster-21669.45777_orf1 [460-467]	0	8	15.6834	9183420.92264172	13609240	12146108.7217403	14834504.6750002	13656822.9635042	13329756.7392265	9171838	13609240	11540496	8606816	8510169	8428713
SAFAVAEQK	[K].SAFAVAEQK.[AV]	High	0.00261759	0	6	Cluster-21669.38311_orf1; Cluster-21669.55824_orf1	Cluster-21669.38311_orf1 [187-195]; Cluster-21669.55824_orf1 [222-230]	0	9	26.1800	12998634.9997412	12480192	13287163.437055	15111943.5924838	13517975.4698236	14746323.6984424	12982240	12480192	12624657	8767783	8423647	9324441
QVSIEEGEAK	[R].QVSIEEGEAK.[S]	High	0.00041601	0	4	Cluster-21669.38755_orf1	Cluster-21669.38755_orf1 [137-146]	0	10	25.4316
SADGSHFLTGSHDK	[K].SADGSHFLTGSHDK.[S]	High	0.000455414	0	7	Cluster-21669.31750_orf1	Cluster-21669.31750_orf1 [241-254]	0	14	115.3650	234936.040349984	489815.15625	55930.8082445084	275254.580674861	306808.060707109	1741662.43260053	234639.71875	489815.15625	53142.0625	159699.671875	191185.640625	1101293.375
SACPDVSK	[K].SACPDVSK.[V]	High	0.0123926	0.00033658	3	Cluster-21669.49287_orf1	Cluster-21669.49287_orf1 [487-494]	0	8	14.2218	1038475.94043639			19552019.3773837	12751569.3037246	9939361.81873599	1037166.125			11343866	7946065.5	6284888
RPLEGGDDDQPER	[K].RPLEGGDDDQPER.[K]	High	0.0158571	0.000427587	2	Cluster-21669.44599_orf1	Cluster-21669.44599_orf1 [16-28]	0	13	20.1950
RPLKQEEVK	[K].RPLKQEEVK.[A]	High	0.0185431	0.000616131	2	Cluster-21669.40948_orf1	Cluster-21669.40948_orf1 [287-295]	1	9	117.1730
RTEKPEVR	[R].RTEKPEVR.[D]	High	0.00156824	0	10	Cluster-21669.36810_orf1; Cluster-21669.44675_orf1	Cluster-21669.36810_orf1 [114-121]; Cluster-21669.44675_orf1 [135-142]	1	8	118.0773	9362256.48548017	5413868.5	16922564.8693586	23307542.3355739	21330043.0194279	21071904.7963968	9350448	5413868.5	16078795	13522779	13291691	13324252
RTQDGGTEVVEAK	[K].RTQDGGTEVVEAK.[A]	High	7.62219E-05	0	7	Cluster-21669.36385_orf1	Cluster-21669.36385_orf1 [245-257]	1	13	16.0164	10096736.3748739	8949771.25	4311856.40853201	3513526.37248852	2560758.71569214	1696365.17815572	10084001.5	8949771.25	4096864.5	2038509.25	1595721.75	1072650.875
RVDRPEYK	[K].RVDRPEYK.[Y]	High	0.00989971	0.000231312	9	Cluster-21669.41394_orf1	Cluster-21669.41394_orf1 [190-197]	1	8	116.7589	10266803.2528906	4901763.8125	20270391.9091781	19336201.9777126	19780381.0539369	21456211.0995932	10253853.875	4901763.8125	19259697.25	11218651.125	12326028.25	13567257.75
RYPSGEER	[R].RYPSGEER.[C]	High	0.0399705	0.00221415	1	Cluster-21669.40083_orf1	Cluster-21669.40083_orf1 [142-149]	1	8	13.3480	3212160.95448106	3177415.5	1720163.57724419		2207562.3345287	1929044.48689565	3208109.5	3177415.5	1634395.125		1375629.5	1219779.375
SAAAPLLK	[K].SAAAPLLK.[E]	High	0.0251403	0.0013662	1	Cluster-21669.44051_orf1	Cluster-21669.44051_orf1 [208-215]	0	8	34.0608	3946593.0335723	5654162.5		5895832.08582977	5736862.23594941	6129303.27491518	3941615.25	5654162.5		3420696.75	3574892	3875700
SAADQILR	[R].SAADQILR.[D]	High	0.0550222	0.00397832	2	Cluster-21669.51858_orf1	Cluster-21669.51858_orf1 [44-51]	0	8	38.5787
SACSAFNSPR	[K].SACSAFNSPR.[Y]	High	0.00130873	0	3	Cluster-21669.43020_orf1	Cluster-21669.43020_orf1 [193-202]	0	10	26.5393	3278019.02035475	2315151.75	3249986.65592344	1860939.58917496	2853296.17628618	1364788.34650607	3273884.5	2315151.75	3087940.25	1079696.625	1778014.75	862987.1875
SAAECDR	[K].SAAECDR.[F]	High	0.0452459	0.00263884	1	Cluster-21669.49559_orf1	Cluster-21669.49559_orf1 [208-214]	0	7	2.2859		123757.03125	217334.564916925	78259.2880335956	49502.2889478654	447898.743903064		123757.03125	206498.125	45405.17578125	30847.060546875	283216.71875
SAALINQK	[R].SAALINQK.[C]	High	0.0121176	0.00033658	12	Cluster-21669.42086_orf1	Cluster-21669.42086_orf1 [190-197]	0	8	20.4581	73586825.0514522	65631638	64584135.1383121	76791145.1972239	72675111.8419621	79823943.044877	73494011	65631638	61363929	44553375.5	45287069	50474522.5
SAAMEQSYNR	[K].SAAMEQSYNR.[R]	High	0.00054577	0	3	Cluster-21669.45607_orf1	Cluster-21669.45607_orf1 [761-770]	0	10	14.1114	2042622.5817995	1733338.25	1727983.61427432			2540165.01965713	2040046.25	1733338.25	1641825.25			1606205
SAATSSMAALK	[R].SAATSSMAALK.[Q]	High	0.000163281	0	5	Cluster-21669.43735_	Cluster-21669.43735_ [90-100]	0	11	18.3723	9775890.19599647	7755390.5	7450267.063962	9650311.84942227	9868058.20726904	9919919.22656895	9763560	7755390.5	7078792	5599004.5	6149222.5	6272594
SAAVAIASDEK	[R].SAAVAIASDEK.[I]	High	1.88817E-05	0	10	Cluster-21669.43386_orf1	Cluster-21669.43386_orf1 [256-266]	0	11	23.2033	11889295.8054563	14250958	13864026.181116	16161106.9351454	13291063.2768675	16087729.7144885	11874300	14250958	13172757	9376496	8282248	10172643
SAAVEDVR	[R].SAAVEDVR.[R]	High	0.0224954	0.00110382	3	Cluster-21669.37222_orf1	Cluster-21669.37222_orf1 [351-358]	0	8	17.4901	7165470.70976217	10521177	4404349.94521854	4166423.13380611	5417715.76256567	7109761.69501676	7156433	10521177	4184746.25	2417312.75	3376017.75	4495666.5
SAAVGEVTR	[K].SAAVGEVTR.[K]	High	0.0033307	0.000137044	16	Cluster-21669.36660_orf1	Cluster-21669.36660_orf1 [199-207]	0	9	19.1487	150478093.076428	133270613.5	132002948.120497	152660414.890257	154823973.030653	138534683.57654	150288297.125	133270613.5	125421197	88571889	96477649.25	87598679.5
SAAYASLQK	[R].SAAYASLQK.[Y]	High	0.00220124	0	4	Cluster-21669.41346_orf1	Cluster-21669.41346_orf1 [78-86]	0	9	24.0137	2367626.004151	2654449.25	4094366.99790952	3869204.45390508	3745555.65113936	4275463.81466565	2364639.75	2654449.25	3890219.25	2244869.75	2334021	2703474.5
SAAYYQQGAR	[R].SAAYYQQGAR.[F]	High	0.0185431	0.000616131	7	Cluster-21669.38854_orf1	Cluster-21669.38854_orf1 [186-195]	0	10	18.2804	5542460.62944587	6806827.5	6800795.49775413	6167774.51827077	6966731.00768551	5241280.59014949	5535470	6806827.5	6461703.5	3578474.75	4341277.5	3314182.75
SAAEIVNK	[K].SAAEIVNK.[A]	High	0.104814	0.0089636	2	Cluster-21669.47982_orf1	Cluster-21669.47982_orf1 [31-38]	0	8	18.5072
QVSIEEGDSK	[R].QVSIEEGDSK.[S]	High	0.000225835	0	4	Cluster-21669.42639_orf1	Cluster-21669.42639_orf1 [145-154]	0	10	18.0007	5418635.4504488	3932278	3838861.32207531	5115489.77880384	4940336.63320979	4631733.42235322	5411801	3932278	3647453.25	2967950.75	3078541.75	2928752
QVSGPATPAQLR	[R].QVSGPATPAQLR.[N]	High	0.0781058	0.00574945	3	Cluster-21669.35339_orf1	Cluster-21669.35339_orf1 [503-514]	0	12	37.6592	1714680.70321353	2134522.5	1808211.31874963	1664189.79171011	1619122.52163282		1712518	2134522.5	1718052.75	965544.5625	1008946.6875
QVSGLPIDLK	[K].QVSGLPIDLK.[G]	High	0.000298529	0	11	Cluster-21669.43195_orf1	Cluster-21669.43195_orf1 [112-121]	0	10	96.5919	12887323.6042073	15504228.25	13665264.1548108	4768850.56276349	4922528.15271643	4869523.25139475	12871069	15504228.25	12983905.375	2766834.5	3067444.5	3079112
QSSSAQIEAPLLQK	[K].QSSSAQIEAPLLQK.[R]	High	3.01403E-05	0	5	Cluster-21669.38243_orf1	Cluster-21669.38243_orf1 [67-80]	0	14	57.9020			2551993.78661996						2424749.75
QSSVNTLSK	[R].QSSVNTLSK.[S]	High	0.0152764	0.000427587	1	Cluster-21669.44232_orf1	Cluster-21669.44232_orf1 [1103-1111]	0	9	17.1232
QSVDELLK	[K].QSVDELLK.[Q]	High	0.0335225	0.00179119	2	Cluster-21669.45902_orf1	Cluster-21669.45902_orf1 [341-348]	0	8	47.8718
QSVLGAITSAQQR	[R].QSVLGAITSAQQR.[L]	High	0.000329282	0	3	Cluster-21669.43625_orf1; Cluster-21669.41056_orf1	Cluster-21669.43625_orf1 [86-98]; Cluster-21669.41056_orf1 [100-112]	0	13	64.6173
QSVQHEEYK	[R].QSVQHEEYK.[V]	High	0.0038139	0.000137044	2	Cluster-21669.43719_orf1	Cluster-21669.43719_orf1 [107-115]	0	9	13.8968	7289442.0731396	6127747.25	1188182.67017954				7280248	6127747.25	1128939.125
QSYLGDGEGK	[K].QSYLGDGEGK.[N]	High	0.000960761	0	4	Cluster-21669.42580_orf1	Cluster-21669.42580_orf1 [1098-1107]	0	10	21.2560
QTAAGDNLR	[R].QTAAGDNLR.[V]	High	0.00127947	0	4	Cluster-21669.42395_orf1	Cluster-21669.42395_orf1 [1534-1542]	0	9	15.5478		7413044	9070547.26753811	8495083.92591708	9434188.27409928	12760395.1194709		7413044	8618284	4928754	5878859	8068692.5
QTAPEFGDLVWK	[R].QTAPEFGDLVWK.[D]	High	7.13586E-06	0	9	Cluster-21669.48892_orf1	Cluster-21669.48892_orf1 [754-765]	0	12	96.9951	11199789.1401723	7041972.25	4579972.33973562	5767992.27202689	4488679.48268542	4947269.89801293	11185663	7041972.25	4351612	3346525.5	2797094.25	3128273
QSSPSIITDAEEMK	[K].QSSPSIITDAEEMK.[Q]	High	0.000266596	0	1	Cluster-21669.48200_orf1	Cluster-21669.48200_orf1 [2002-2015]	0	14	47.7239	2152550.23203448	1838063.625	1675799.29590256		777399.71032393	1146971.09976499	2149835.25	1838063.625	1592242.875		484432.0625	725256.3125
QTDEYGNPIHHGGTAVGSGTGTGYGLTSTTTGHEEGHK	[R].QTDEYGNPIHHGGTAVGSGTGTGYGLTSTTTGHEEGHK.[L]	High	2.19654E-13	0	4	Cluster-21669.43396_orf1	Cluster-21669.43396_orf1 [28-65]	0	38	117.3625	8598528.95644039						8587683.75
QTDLPFLLAIEDVFSITGR	[R].QTDLPFLLAIEDVFSITGR.[G]	High	7.7264E-12	0	5	Cluster-21669.42749_; Cluster-21669.29745_orf1	Cluster-21669.42749_ [58-76]; Cluster-21669.29745_orf1 [287-305]	0	19	98.6985		149980.21875	210430.347485653	177437.54167225	142019.788491273	198257.736991232		149980.21875	199938.15625	102947.3046875	88498.796875	125362.9453125
QTDSDFLDSER	[K].QTDSDFLDSER.[E]	High	0.000864515	0	2	Cluster-21669.45831_orf1	Cluster-21669.45831_orf1 [175-185]	0	11	43.2834	5944573.80927509	6516857	5408974.41136073				5937076	6516857	5139279.5
QTEPVIDYYTK	[R].QTEPVIDYYTK.[K]	High	6.85832E-05	0	5	Cluster-21669.34495_orf1	Cluster-21669.34495_orf1 [223-233]	0	11	52.7887	2216101.38823469	1542118.625	1506574.383943				2213306.25	1542118.625	1431455.625
QTESVLPVQSAK	[K].QTESVLPVQSAK.[K]	High	5.0918E-07	0	13	Cluster-21669.41206_orf1	Cluster-21669.41206_orf1 [218-229]	0	12	35.7426	20961095.9423345	17412744	18065257.2391702	20760356.7213532	21508630.9182483	22283035.6398096	20934658	17412744	17164512	12044930	13402977	14090078
QTFDNVQR	[R].QTFDNVQR.[W]	High	0.0153908	0.000427587	2	Cluster-21669.38945_orf1	Cluster-21669.38945_orf1 [106-113]	0	8	23.0645
QTFTGPPENVR	[K].QTFTGPPENVR.[D]	High	0.00108394	0	8	Cluster-21669.31545_orf1; Cluster-21669.48949_orf1	Cluster-21669.31545_orf1 [704-714]; Cluster-21669.48949_orf1 [718-728]	0	11	34.2106	7519698.49239779	6565780.5	8651178.26163439	6000837.09810014	6452314.70015066	5388749.50461121	7510214	6565780.5	8219825	3481619.5	4020722	3407430.75
QTGDFLDTK	[K].QTGDFLDTK.[R]	High	0.00891362	0.000231312	1	Cluster-21669.43721_orf1	Cluster-21669.43721_orf1 [238-246]	0	9	41.4316
QTLAAEGPGGLYK	[R].QTLAAEGPGGLYK.[G]	High	1.02691E-06	0	3	Cluster-21669.54547_orf1	Cluster-21669.54547_orf1 [56-68]	0	13	48.6683	1958356.6733669	2188579.5	2663481.64214933			812862.878277337	1955886.625	2188579.5	2530678.75			513991.96875
QTDLLVAAAK	[R].QTDLLVAAAK.[T]	High	0.00470808	0.000231312	2	Cluster-21669.33506_orf1	Cluster-21669.33506_orf1 [151-160]	0	10	47.0468
QTIFLPVVGLVDPDK	[R].QTIFLPVVGLVDPDK.[L]	High	1.25644E-05	0	1	Cluster-21669.48050_orf1	Cluster-21669.48050_orf1 [129-143]	0	15	98.6669
QSNINIADGR	[R].QSNINIADGR.[K]	High	0.000469361	0	2	Cluster-21669.56335_orf1	Cluster-21669.56335_orf1 [225-234]	0	10	24.3083
QSNAANTSNAEEIR	[K].QSNAANTSNAEEIR.[V]	High	1.39397E-08	0	5	Cluster-21669.41676_orf1	Cluster-21669.41676_orf1 [601-614]	0	14	18.1656	4992518.49498716	4160388.25	4814025.89938515	4431229.96007702	4953122.19866166	4506744.31319152	4986221.5	4160388.25	4573995.5	2570950.75	3086509	2849718.5
QSEMGGNEVPLGK	[K].QSEMGGNEVPLGK.[M]	High	0.0295783	0.00153227	2	Cluster-21669.44619_orf1	Cluster-21669.44619_orf1 [1152-1164]	0	13	28.0852		1277943.875	1337520.10484675			1396923.91572653		1277943.875	1270830.5			883307.25
QSFDHVAR	[R].QSFDHVAR.[W]	High	0.0554205	0.00397832	2	Cluster-21669.41330_orf1	Cluster-21669.41330_orf1 [133-140]	0	8	20.6614	1242704.90662561	1693860.5	1638890.76292606	1161263.99567501			1241137.5	1693860.5	1557174.625	673752.5625
QSFDVLVDGIEK	[R].QSFDVLVDGIEK.[S]	High	0.00946448	0.000231312	6	Cluster-21669.43570_orf1	Cluster-21669.43570_orf1 [177-188]	0	12	79.4230	2140256.72640473	1084690.875	610098.131668529		1580431.03113966		2137557.25	1084690.875	579678.25		984836.3125
QSFLNTSK	[R].QSFLNTSK.[W]	High	0.00453433	0.000231312	19	Cluster-21669.42639_orf1; Cluster-21669.38755_orf1	Cluster-21669.42639_orf1 [109-116]; Cluster-21669.38755_orf1 [101-108]	0	8	28.6685	19048803.9947733	18871934	19610057.9890826	18805981.4108417	18541099.1307936	17624341.3169144	19024778	18871934	18632288	10911023	11553777	11144278
QSGGAIASPTK	[R].QSGGAIASPTK.[S]	High	0.000654046	0	1	Cluster-21669.22675_orf1	Cluster-21669.22675_orf1 [315-325]	0	11	17.0730
QSGPASVEIK	[K].QSGPASVEIK.[T]	High	0.000195683	0	36	Cluster-21669.42887_orf1	Cluster-21669.42887_orf1 [157-166]	0	10	30.6438	12466163.9012601	10209307.75	9638248.19772024	3872659.79363202	9226110.80897496	11752077.9192354	12450440.5	10209307.75	9157679	2246874.5	5749196.75	7431110.25
QSGSLYSDWDLLPPK	[K].QSGSLYSDWDLLPPK.[Q]	High	8.4094E-09	0	7	Cluster-21669.42015_orf1	Cluster-21669.42015_orf1 [293-307]	0	15	96.4778	14087550.3086601	8298805	1579867.05313952	10081371.405151	10427247.4635763	12858367.1859056	14069781.875	8298805	1501093.875	5849100.5	6497678	8130642.5
QSGTTAGYSYSSANK	[R].QSGTTAGYSYSSANK.[N]	High	1.76766E-06	0	3	Cluster-21669.30499_orf1	Cluster-21669.30499_orf1 [85-99]	0	15	21.9651		1710368.875	1984719.37281629	1893807.75964893	3013530.57623591	2761167.54465984		1710368.875	1885760	1098766.375	1877863.875	1745950
QSNILEDLETLR	[K].QSNILEDLETLR.[L]	High	2.1465E-05	0	4	Cluster-21669.39119_orf1	Cluster-21669.39119_orf1 [75-86]	0	12	97.6444	1757450.1477263	2621086.5	901009.20572229	1983548.34869613	268292.091406492		1755233.5	2621086.5	856084.3125	1150832.875	167184.640625
QSLAEDTGGK	[R].QSLAEDTGGK.[R]	High	0.0109941	0.000231312	1	Cluster-21669.30945_orf1	Cluster-21669.30945_orf1 [25-34]	0	10	14.9942
QSIESGEFK	[K].QSIESGEFK.[K]	High	0.00356414	0.000137044	5	Cluster-21669.47170_orf1	Cluster-21669.47170_orf1 [279-287]	0	9	29.0024	16635522.1555448	14927535	17271857.8394567		16812584.0790347		16614540	14927535	16410672		10476663
QSLGVASLK	[R].QSLGVASLK.[D]	High	0.00235564	0	4	Cluster-21669.43677_orf1	Cluster-21669.43677_orf1 [960-968]	0	9	42.0114		4242599	3550302.86342491	2876622.24541025	3103426.31259197	2892054.35081511		4242599	3373282.5	1668984.5	1933881.875	1828712.75
QSLIGGNYGLLDK	[R].QSLIGGNYGLLDK.[D]	High	0.00925405	0.000231312	1	Cluster-21669.43758_orf1	Cluster-21669.43758_orf1 [374-386]	0	13	77.0811
QSLNNNLLK	[R].QSLNNNLLK.[Y]	High	0.00690673	0.000231312	4	Cluster-21669.43500_orf1	Cluster-21669.43500_orf1 [189-197]	0	9	40.7330
QSLRPDYIK	[R].QSLRPDYIK.[M]	High	0.0152764	0.000427587	4	Cluster-21669.45660_orf1; Cluster-21669.44836_orf1	Cluster-21669.45660_orf1 [241-249]; Cluster-21669.44836_orf1 [200-208]	0	9	38.5547	4336730.35842016	8551635.5	6744118.54896662	1527993.86422043	2585266.99055166	1193301.74601223	4331260.5	8551635.5	6407852.5	886525.1875	1610993.9375	754552.25
QSLSDGSLDTMAR	[R].QSLSDGSLDTMAR.[R]	High	3.12987E-05	0	5	Cluster-21669.39801_orf1	Cluster-21669.39801_orf1 [727-739]	0	13	30.7309	1804855.3142115	2617201.5	2348644.67007181	1553071.36178033	2898471.11873845	2669559.51118464	1802578.875	2617201.5	2231539.75	901074.875	1806165.25	1688024.125
QSLSECLK	[K].QSLSECLK.[K]	High	0.0238701	0.0013662	2	Cluster-21669.37740_	Cluster-21669.37740_ [294-301]	0	8	32.8482	2277339.12655271	1859734.375	1973479.83741824	1137314.79429605	1685679.05456954	1328092.11433428	2274466.75	1859734.375	1875080.875	659857.5	1050421	839783.3125
QSMFYGTTVR	[R].QSMFYGTTVR.[G]	High	0.00911635	0.000231312	4	Cluster-21669.42451_orf1	Cluster-21669.42451_orf1 [459-468]	0	10	36.5633	1904051.17859242	1910538.5	1675912.83187869	2122164.39285577		1118108.38270735	1901649.625	1910538.5	1592350.75	1231256.375		707005.75
QSLATLPEK	[K].QSLATLPEK.[S]	High	0.00187913	0	11	Cluster-21669.44608_orf1	Cluster-21669.44608_orf1 [65-73]	0	9	35.4978	24273011.2155673	22085234	20321879.8823336	19223538.469291	20767661.0827772	19476032.3501704	24242396	22085234	19308618	11153285	12941246	12315145
SALAILTK	[K].SALAILTK.[L]	High	0.0149381	0.000427587	7	Cluster-21669.38226_orf1	Cluster-21669.38226_orf1 [310-317]	0	8	58.4303	6235128.78227069	7850274.375	7368695.87236245	6798863.94501919	7136471.43482779	5135493.68971499	6227264.5	7850274.375	7001288	3944625.875	4447050.25	3247291.25
QTLLLSSNADPK	[R].QTLLLSSNADPK.[Q]	High	0.0964326	0.00841418	2	Cluster-21669.40231_orf1	Cluster-21669.40231_orf1 [54-65]	0	12	47.4062	1845058.02133366	1053777.75	1175120.1127407				1842730.875	1053777.75	1116527.875
QTIVSDASCALSR	[R].QTIVSDASCALSR.[A]	High	0.000438562	0	4	Cluster-21669.47422_orf1	Cluster-21669.47422_orf1 [328-340]	0	13	56.1754				3026409.00346824		1872065.11125238				1755889.125		1183750
QVEVLEGDGGPGTIK	[K].QVEVLEGDGGPGTIK.[K]	High	1.12856E-08	0	19	Cluster-21669.41379_orf1	Cluster-21669.41379_orf1 [42-56]	0	15	49.9866	14412448.2229357	13143780	15872396.8211911	12568701.5209968	11272193.2451716	14884865.2147601	14394270	13143780	15080989	7292222	7024201	9412044
QVFATCEDLQQK	[R].QVFATCEDLQQK.[K]	High	3.50482E-05	0	3	Cluster-21669.46984_orf1	Cluster-21669.46984_orf1 [284-295]	0	12	43.7642
QVFSGQIVTLK	[R].QVFSGQIVTLK.[V]	High	0.0455762	0.0027229	1	Cluster-21669.42777_orf1	Cluster-21669.42777_orf1 [36-46]	0	11	69.6051
QVGSPDIR	[R].QVGSPDIR.[G]	High	0.0295783	0.00153227	5	Cluster-21669.54099_orf1	Cluster-21669.54099_orf1 [176-183]	0	8	19.0036	3363913.35770237	2451504	4172617.62399636			4263001.83107396	3359670.5	2451504	3964568.25			2695594.5
QVHPDIGISSK	[K].QVHPDIGISSK.[A]	High	7.18989E-06	0	56	Cluster-21669.43840_orf1	Cluster-21669.43840_orf1 [54-64]	0	11	33.6426	150452886.048776	161508109.5	152802123.905736	52181551.0078661	56472200.7882138	70251462.8805337	150263121.890625	161508109.5	145183312.625	30275160.375	35190320.1640625	44421622.2421875
QVLDLISK	[K].QVLDLISK.[G]	High	0.0323122	0.00170215	2	Cluster-21669.54146_orf1	Cluster-21669.54146_orf1 [293-300]	0	8	58.3444	2860755.73190166						2857147.5
QVLQAAER	[R].QVLQAAER.[N]	High	0.0096074	0.000231312	5	Cluster-21669.42634_orf1	Cluster-21669.42634_orf1 [1140-1147]	0	8	21.6405	17777332.3049994	11387394	12634374.9890045	14732505.1490243	13141832.1500317	14434911.69654	17754910	11387394	12004417	8547637	8189255.5	9127528
QVISMVPISK	[K].QVISMVPISK.[S]	High	0.0316065	0.00170215	2	Cluster-21669.42940_	Cluster-21669.42940_ [481-490]	0	10	40.6269
QVESFAEVNK	[K].QVESFAEVNK.[A]	High	0.000789727	0	7	Cluster-21669.47546_orf1	Cluster-21669.47546_orf1 [160-169]	0	10	33.7894	9285967.26293188	7552252	8094266.2750563	4090040.26162322	3583709.86634425	2208505.85272566	9274255	7552252	7690681	2372996.25	2233167.75	1396489.25
QVLTYGER	[R].QVLTYGER.[K]	High	0.0125793	0.00033658	3	Cluster-21669.45785_orf1	Cluster-21669.45785_orf1 [457-464]	0	8	26.0189
QVNEAVQSR	[R].QVNEAVQSR.[H]	High	0.00865026	0.000231312	3	Cluster-21669.32121_orf1	Cluster-21669.32121_orf1 [221-229]	0	9	15.2179		5944202	5614561.62063876	5331281.54027638	5500353.145972	3064477.08270645		5944202	5334616	3093150.75	3427512.75	1937739.625
QVPIAFLER	[R].QVPIAFLER.[V]	High	0.0360764	0.00195249	2	Cluster-21669.40806_orf1	Cluster-21669.40806_orf1 [100-108]	0	9	79.6799
QVPLMDEIDTK	[R].QVPLMDEIDTK.[V]	High	0.0826477	0.00633243	1	Cluster-21669.40595_orf1	Cluster-21669.40595_orf1 [242-252]	0	11	46.6085
QVPVDSFAVYTFGFGSDAKPEVLK	[R].QVPVDSFAVYTFGFGSDAKPEVLK.[E]	High	6.62011E-14	0	15	Cluster-21669.45505_	Cluster-21669.45505_ [184-207]	0	24	91.9497	9923090.32624842	4053707.53515625	4963701.3436777	243087.690336269	316351.843761897	4710490.52945886	9910574.46875	4053707.53515625	4716208.03125	141036.796875	197132.79296875	2978551.9375
QVQAINEVSAR	[K].QVQAINEVSAR.[L]	High	0.000513818	0	5	Cluster-21669.45457_orf1	Cluster-21669.45457_orf1 [278-288]	0	11	30.9595	4074953.68309604	4229276.5	4224804.70512073				4069814	4229276.5	4014153.25
QVQNLAVPK	[R].QVQNLAVPK.[N]	High	0.0770074	0.00535622	1	Cluster-21669.67850_orf1	Cluster-21669.67850_orf1 [151-159]	0	9	35.3519	2157295.71745004	1764186.25	2670144.08583769	2407656.93637334	2390787.60355395	2581168.38537105	2154574.75	1764186.25	2537009	1396896	1489805.25	1632132.375
QVSANSSETEK	[K].QVSANSSETEK.[K]	High	0.000324352	0	1	Cluster-21669.41909_orf1	Cluster-21669.41909_orf1 [27-37]	0	11	13.6279			66058.7098415303	1145685.12748791		48736.593390723			62764.98046875	664713.875		30817.2734375
QVSDSIPFSTEK	[R].QVSDSIPFSTEK.[L]	High	0.000231003	0	2	Cluster-21669.42369_orf1	Cluster-21669.42369_orf1 [140-151]	0	12	53.6109
QVNALVAAGNTNIADGLK	[K].QVNALVAAGNTNIADGLK.[T]	High	8.50596E-11	0	37	Cluster-21669.42443_orf1	Cluster-21669.42443_orf1 [151-168]	0	18	95.1825	32244982.2155653	29701928.5	30671960.7611958	28147140.3221328	28176497.277391	32198993.2840312	32204312.0625	29701928.5	29142637.25	16330660.375	17558018.75	20360167
QTLINAGGILESTVFPGK	[R].QTLINAGGILESTVFPGK.[Y]	High	7.7984E-09	0	1	Cluster-21669.38760_orf1	Cluster-21669.38760_orf1 [596-613]	0	18	97.1268	3573166.53586112	3772058	1443.62328771225			3040874.43370718	3568659.75	3772058	1371.64331054688			1922815.125
QVEIPFKPAR	[K].QVEIPFKPAR.[V]	High	0.0850097	0.00662015	1	Cluster-21669.44898_orf1	Cluster-21669.44898_orf1 [125-134]	0	10	56.4258
QVEEALVATDPTITSLGSK	[K].QVEEALVATDPTITSLGSK.[L]	High	2.69737E-10	0	18	Cluster-21669.47572_orf1	Cluster-21669.47572_orf1 [355-373]	0	19	92.2217	2845579.34012722	3838165	3882715.94134102	1583909.37473797	2038910.74056714	3033723.02637195	2841990.25	3838165	3689121.25	918966.75	1270535.25	1918293.125
QTIVVGAWGGK	[R].QTIVVGAWGGK.[G]	High	0.000487397	0	14	Cluster-21669.39743_orf1	Cluster-21669.39743_orf1 [21-31]	0	11	56.2944	4162379.9526487	9704089.125	12585239.8285919	2132532.35105998	1718073.04526986	4246941.41018341	4157130	9704089.125	11957731.75	1237271.75	1070607.125	2685439.125
QTPEWYK	[R].QTPEWYK.[A]	High	0.0493658	0.0034172	2	Cluster-21669.35013_orf1	Cluster-21669.35013_orf1 [152-158]	0	7	38.3019	1699429.71735459		2154261.47508691	1858652.61877956	1824084.23484493	1758198.67827701	1697286.25		2046848.625	1078369.75	1136667.375	1111749.625
QTTESVIATR	[R].QTTESVIATR.[R]	High	0.000858021	0	1	Cluster-21669.44961_orf1	Cluster-21669.44961_orf1 [62-71]	0	10	27.6648
QTVAVGVIK	[R].QTVAVGVIK.[SAQNE]	High	7.0684E-05	0	165	Cluster-21669.44418_orf1; Cluster-21669.43440_orf1	Cluster-21669.44418_orf1 [420-428]; Cluster-21669.43440_orf1 [422-430]	0	9	36.2991	230976727.773427	263294840.5	284533008.647795	202164956.633698	243321871.046228	222517038.724845	230685400	263294840.5	270346011.5	117293878.125	151624594.5	140702662
QTVQAAGLR	[R].QTVQAAGLR.[S]	High	0.0803468	0.00605278	2	Cluster-21669.44506_orf1	Cluster-21669.44506_orf1 [268-276]	0	9	24.5379	7140834.63662159	4435809	5685999.56191935	6529392.04385694	5257046.27065408	6251315.26680386	7131828	4435809	5402492	3788281.25	3275897.5	3952851
QTVVNSNNPQEVAEGK	[K].QTVVNSNNPQEVAEGK.[E]	High	2.29776E-09	0	6	Cluster-21669.44881_orf1	Cluster-21669.44881_orf1 [246-261]	0	16	30.1287	5548306.50276558	4481045	6922055.07769005	3977601.46447081	4525317.47552364	5549785.05945889	5541308.5	4481045	6576917	2307760.5	2819925	3509257.25
QVAADLR	[K].QVAADLR.[S]	High	0.104091	0.0089636	9	Cluster-21669.40911_orf1	Cluster-21669.40911_orf1 [36-42]	0	7	21.3783	118753101.655608	100584424	109586020.839674	110004159.35155	107782654.56234	102506153.573446	118603320	100584424	104121992	63823200	67164128	64817008
QVAAQEAER	[K].QVAAQEAER.[A]	High	0.00246454	0	2	Cluster-21669.59150_orf1	Cluster-21669.59150_orf1 [201-209]	0	9	14.2983		14035836	18076619.7828391	12711819.5466338	15234275.048964	19436737.5651065		14035836	17175308	7375257.5	9493149	12290298
QVEEEISQLSAK	[K].QVEEEISQLSAK.[L]	High	0.000726868	0	1	Cluster-21669.44061_orf1	Cluster-21669.44061_orf1 [72-83]	0	12	51.1807
QVACNCLK	[R].QVACNCLK.[S]	High	0.00282231	0	14	Cluster-21669.41357_orf1	Cluster-21669.41357_orf1 [65-72]	0	8	15.9948	112171480.347075	91802356.5	88219049.5328652	138110657.958335	141522784.086635	134085070.657795	112030000	91802356.5	83820391.5	80130280.5	88189091.5	84785086.5
QVAESIPFSSNK	[R].QVAESIPFSSNK.[L]	High	3.20151E-05	0	4	Cluster-21669.41902_orf1	Cluster-21669.41902_orf1 [159-170]	0	12	52.2122	3543472.08265525		2350860.39766155		2158801.14307036		3539002.75		2233645		1345244.25
QVAGPFSTLGAFDTCFEASNEAVAPVVSLHFTGLDLK	[K].QVAGPFSTLGAFDTCFEASNEAVAPVVSLHFTGLDLK.[L]	High	5.26699E-05	0	2	Cluster-21669.43627_orf1	Cluster-21669.43627_orf1 [335-371]	0	37	98.7590		119603.640625						119603.640625
QVANATNDVAGDGTTCATVLTR	[K].QVANATNDVAGDGTTCATVLTR.[A]	High	0.000324352	0	1	Cluster-21669.39760_orf1	Cluster-21669.39760_orf1 [126-147]	0	22	52.1778
QVAQQEAER	[K].QVAQQEAER.[SA]	High	0.000743498	0	3	Cluster-21669.41742_orf1	Cluster-21669.41742_orf1 [197-205]	0	9	13.6678				13100287.8066936	12180801.6665788	9425026.65685877				7600642.5	7590395	5959662
QVCGSLK	[K].QVCGSLK.[L]	High	0.0649096	0.00473222	2	Cluster-21669.48425_orf1	Cluster-21669.48425_orf1 [389-395]	0	7	16.1919			9952771.53159718	54726042.8876682	56783084.0623578	48630917.2920303			9456520	31751446.5	35384045.25	30750452
QVDQPGMIGR	[R].QVDQPGMIGR.[V]	High	0.000159628	0	7	Cluster-21669.42156_orf1	Cluster-21669.42156_orf1 [563-572]	0	10	27.8551	7326762.64506423	7011136	8047445.77508859	5366879.85571978	6372030.70489397	4370844.64250709	7317521.5	7011136	7646195	3113804.5	3970693.5	2763786
QVDQPGMIGR	[R].QVDQPGMIGR.[V]	High	0.000368722	0	6	Cluster-21669.42156_orf1	Cluster-21669.42156_orf1 [563-572]	0	10	21.0545	7175095.34918765	8038739.5	9213869.40042492	8269391.94177762	7494366.56846456	8201061.39366947	7166045.5	8038739.5	8754460	4797810	4670070.5	5185720.5
QVDYLLGDNPLR	[K].QVDYLLGDNPLR.[M]	High	0.0162159	0.000427587	1	Cluster-21669.34370_orf1	Cluster-21669.34370_orf1 [406-417]	0	12	80.9260
QVADPTALPTLPTR	[R].QVADPTALPTLPTR.[K]	High	1.47209E-05	0	3	Cluster-21669.43143_orf1	Cluster-21669.43143_orf1 [204-217]	0	14	63.0775	3332253.4254648	2803981.75	3824712.60818351			1722607.30058323	3328050.5	2803981.75	3634010			1089244.375
SALAPHVSR	[K].SALAPHVSR.[V]	High	0.0462438	0.00281099	2	Cluster-21669.46399_orf1	Cluster-21669.46399_orf1 [314-322]	0	9	21.8588		6493912.5	3203771.85657461		1807946.91670023	982266.139152252		6493912.5	3044029.75		1126611.5	621109.5625
SAIEEVQPEK	[R].SAIEEVQPEK.[V]	High	0.000406704	0	6	Cluster-21669.36235_orf1	Cluster-21669.36235_orf1 [197-206]	0	10	28.7828
SAIENTTSDYDK	[R].SAIENTTSDYDK.[E]	High	5.23761E-06	0	7	Cluster-21669.39760_orf1	Cluster-21669.39760_orf1 [401-412]	0	12	29.1099	11228097.8455534	12660171	11324477.674067	11113984.9675118	11327815.2090041	11860851.0303954	11213936	12660171	10759832	6448211.5	7058861.5	7499890
SDSDLSVFFR	[R].SDSDLSVFFR.[C]	High	0.00293059	0	3	Cluster-21669.40819_orf1	Cluster-21669.40819_orf1 [325-334]	0	10	85.3084
SDSQVFLFSNSK	[R].SDSQVFLFSNSK.[C]	High	0.0366093	0.00195249	3	Cluster-21669.36810_orf1	Cluster-21669.36810_orf1 [43-54]	0	12	68.4980
SDSWTVPSSQSHSLNK	[K].SDSWTVPSSQSHSLNK.[W]	High	0.000312349	0	4	Cluster-21669.38646_orf1	Cluster-21669.38646_orf1 [37-52]	0	16	45.4245	5336637.52759525	3790885.25	4993507.99085197		797892.260893683	2160331.70666901	5329906.5	3790885.25	4744528.5		497201.875	1366027.625
SDTVGSIK	[K].SDTVGSIK.[R]	High	0.0626264	0.00451484	3	Cluster-21669.44285_	Cluster-21669.44285_ [227-234]	0	8	17.4401		5153162	5136944.84375174					5153162	4880813.5
SDVGGNVSR	[K].SDVGGNVSR.[L]	High	0.00631157	0.000231312	3	Cluster-21669.40389_orf1	Cluster-21669.40389_orf1 [122-130]	0	9	14.1370			1240769.56107385	12164192.7974534	10312794.807916	8164571.34564879			1178904	7057530.5	6426357.5	5162647
SDVILLK	[R].SDVILLK.[F]	High	0.0832324	0.00640546	6	Cluster-21669.40523_orf1	Cluster-21669.40523_orf1 [312-318]	0	7	51.0208	3075642.26533403	2123990.5	2695230.66885494	1973195.90267924	2080225.42035733	2471556.89742785	3071763	2123990.5	2560844.75	1144826.5	1296280.25	1562822.5
SDVLTNPVVNK	[K].SDVLTNPVVNK.[V]	High	0.000188441	0	8	Cluster-21669.43477_orf1	Cluster-21669.43477_orf1 [268-278]	0	11	42.0172	8642679.89341062	7052869	8429874.93681961	6608285.73591623	5901484.26452145	5702973.3601718	8631779	7052869	8009556	3834054.5	3677475.25	3606121.75
SDVPIIAPNDLAEADGLLLGFPTR	[K].SDVPIIAPNDLAEADGLLLGFPTR.[F]	High	6.66887E-10	0	1	Cluster-21669.47991_orf1	Cluster-21669.47991_orf1 [65-88]	0	24	97.3083			534056.227620176						507427.84375
SDQPEPEVDR	[R].SDQPEPEVDR.[G]	High	0.00711727	0.000231312	1	Cluster-21669.33669_orf1	Cluster-21669.33669_orf1 [133-142]	0	10	19.2439	1532917.82319014		2056011.94068596	2504996.77363407		2608226.15095052	1530984.375		1953497.875	1453371.5		1649241.625
SDVPLLNVGSDTK	[K].SDVPLLNVGSDTK.[Q]	High	0.0118486	0.00033658	2	Cluster-21669.63695_orf1	Cluster-21669.63695_orf1 [776-788]	0	13	65.7918
SDWESLPEK	[R].SDWESLPEK.[E]	High	0.00621747	0.000231312	4	Cluster-21669.22009_orf1	Cluster-21669.22009_orf1 [158-166]	0	9	50.5048				1714408.88232617	2253632.13416948					994681.125	1404337.625
SDYDFGHTTDAK	[R].SDYDFGHTTDAK.[L]	High	1.06638E-06	0	54	Cluster-21669.42887_orf1	Cluster-21669.42887_orf1 [206-217]	0	12	33.1123	86492515.8219139	77332554	80269456.2451603	86810557.4790409	79302331.5048244	82682114.0055972	86383424	77332554	76267170	50366528	49416782	52281810
SDYVQTPISK	[K].SDYVQTPISK.[D]	High	0.000307673	0	5	Cluster-21669.51080_orf1; Cluster-21669.51998_orf1	Cluster-21669.51080_orf1 [389-398]; Cluster-21669.51998_orf1 [393-402]	0	10	35.8047
SDYVTLR	[K].SDYVTLR.[L]	High	0.101244	0.00865167	3	Cluster-21669.42038_orf1	Cluster-21669.42038_orf1 [267-273]	0	7	36.0267	1158110.70912652	1635269.625	2159080.50498906	1113416.86931408	1065991.95599869	1412065.89791519	1156650	1635269.625	2051427.375	645992.1875	664266.625	892881.875
SEAASAQTSSSSEAHSHSK	[K].SEAASAQTSSSSEAHSHSK.[T]	High	7.59599E-11	0	2	Cluster-21669.45143_orf1	Cluster-21669.45143_orf1 [1339-1357]	0	19	13.1649	3315250.605041	837660.9375					3311069.125	837660.9375
SEANKDNVNEENK	[K].SEANKDNVNEENK.[S]	High	3.25017E-05	0	6	Cluster-21669.37761_orf1	Cluster-21669.37761_orf1 [140-152]	1	13	13.2383	172757.803293832	3037521.1875	4988424.46027774	3825350.20765135	7232741.09791883	7571353.54748476	172539.90625	3037521.1875	4739698.4375	2219426	4507040.125	4787541.6875
SEASGWETFK	[R].SEASGWETFK.[L]	High	0.00151024	0	3	Cluster-21669.67284_orf1	Cluster-21669.67284_orf1 [132-141]	0	10	52.5256
SEATNYESVYGEAIPVK	[K].SEATNYESVYGEAIPVK.[E]	High	9.8719E-10	0	11	Cluster-21669.41967_orf1	Cluster-21669.41967_orf1 [113-129]	0	17	71.7488	8638085.09805837	9737645	10284434.456401	3435394.0702905	4059613.81530016	5965476.82088686	8627190	9737645	9771646	1993177.75	2529724.5	3772108.75
SDVVGALK	[R].SDVVGALK.[M]	High	0.0218375	0.00110382	5	Cluster-21669.39983_orf1	Cluster-21669.39983_orf1 [203-210]	0	8	33.1379	5853230.09870789	4317628.5	6761950.14364142	8201899.27650908	8883176.90119502	8211276.89912766	5845847.5	4317628.5	6424795	4758651.5	5535499.5	5192180
SEATPTPALTK	[K].SEATPTPALTK.[R]	High	0.0595576	0.00411612	1	Cluster-21669.53057_	Cluster-21669.53057_ [101-111]	0	11	28.7103
SDQNWMVVK	[K].SDQNWMVVK.[G]	High	0.0228316	0.00110382	3	Cluster-21669.44025_orf1	Cluster-21669.44025_orf1 [173-181]	0	9	42.8498	4763393.50278236	4024380.25	5778373.6424456	3011731.24255187	4656199.5165931	2154543.13110537	4757385.5	4024380.25	5490260.25	1747373.25	2901483.375	1362367.375
SDQNDAVLK	[R].SDQNDAVLK.[H]	High	0.00265731	0	4	Cluster-21669.42902_orf1	Cluster-21669.42902_orf1 [93-101]	0	9	18.1022	7118935.01492962	4625066	5456300.62661493				7109956	4625066	5184246
SDLEPALK	[K].SDLEPALK.[A]	High	0.0899228	0.00740216	1	Cluster-21669.35709_orf1	Cluster-21669.35709_orf1 [371-378]	0	8	36.0779
SDIFGER	[R].SDIFGER.[G]	High	0.0874343	0.0070501	14	Cluster-21669.41823_orf1	Cluster-21669.41823_orf1 [304-310]	0	7	41.6478	43601145.5258299	33519362	33053934.2262251	32544851.6771034	33761707.9994082	32064718.5737707	43546152	33519362	31405844	18882164	21038410	20275262
SDLLILK	[K].SDLLILK.[T]	High	0.0820668	0.006264	5	Cluster-21669.41881_orf1	Cluster-21669.41881_orf1 [387-393]	0	7	63.5046	2097716.57109128	1617582.625	1833054.38485864				2095070.75	1617582.625	1741657.125
SDITALAK	[R].SDITALAK.[D]	High	0.0608549	0.00419044	2	Cluster-21669.33608_orf1	Cluster-21669.33608_orf1 [458-465]	0	8	36.2607
SDIVVSTK	[R].SDIVVSTK.[I]	High	0.0318401	0.00170215	3	Cluster-21669.39238_orf1	Cluster-21669.39238_orf1 [109-116]	0	8	22.4326	3598466.69660628	6026139.5	6456675.45301102				3593928	6026139.5	6134741.5
SDMAIQLK	[K].SDMAIQLK.[Q]	High	0.0199751	0.000616131	5	Cluster-21669.41942_orf1	Cluster-21669.41942_orf1 [176-183]	0	8	45.6604
SDMAIQLK	[K].SDMAIQLK.[Q]	High	0.0196802	0.000616131	4	Cluster-21669.41942_orf1	Cluster-21669.41942_orf1 [176-183]	0	8	29.6381			5430645.4427995	7313942.03169512	6530889.2192898	5092095.38537141			5159870	4243468.5	4069685.25	3219849.5
SDNELSTLIGVMK	[K].SDNELSTLIGVMK.[T]	High	0.0021359	0	2	Cluster-21669.61995_orf1	Cluster-21669.61995_orf1 [104-116]	0	13	75.9882	903997.44956341		1904314.06281633				902857.25		1809363.75
SDQNPSQFEPAQVR	[K].SDQNPSQFEPAQVR.[S]	High	1.98326E-07	0	4	Cluster-21669.43677_orf1	Cluster-21669.43677_orf1 [629-642]	0	14	43.4768	2411010.22407154	2378638.75	2079060.13851883	1311175.49757275	1546211.92093035	2009251.70314845	2407969.25	2378638.75	1975396.875	760729.5625	963512.875	1270496.25
SDNPHTGDGASPGK	[K].SDNPHTGDGASPGK.[I]	High	0.000654046	0	5	Cluster-21669.42160_orf1	Cluster-21669.42160_orf1 [16-29]	0	14	12.8532	321828.511630223	1017590.75	1223616.02482427	26201413.7023969	21750350.4801987	16312244.2889913	321422.59375	1017590.75	1162605.75	15201771.25	13553603.125	10314608.75
SDPEDEEAEK	[K].SDPEDEEAEK.[L]	High	0.00175592	0	6	Cluster-21669.42580_orf1	Cluster-21669.42580_orf1 [1238-1247]	0	10	14.6448	3917188.19565422	6016970	6491587.69989047	4237556.85415542	5440988.8697188	6535001.7274198	3912247.5	6016970	6167913	2458583.75	3390520.25	4132232.5
SDPEQFNQK	[R].SDPEQFNQK.[L]	High	0.00878096	0.000231312	7	Cluster-21669.28088_orf1	Cluster-21669.28088_orf1 [221-229]	0	9	17.2904	15700064.2753725	13917179	15899771.7527237	19166538.0751724	20179444.0313491	17907130.2933059	15680262	13917179	15106999	11120214	12574702	11323092
SDPFEEK	[R].SDPFEEK.[D]	High	0.0826477	0.00633243	1	Cluster-21669.43384_orf1	Cluster-21669.43384_orf1 [211-217]	0	7	21.6942
SDPISVGVNPK	[K].SDPISVGVNPK.[S]	High	0.0753868	0.00520763	1	Cluster-21669.42395_orf1	Cluster-21669.42395_orf1 [191-201]	0	11	37.6471
SDPPICSCIYEVETCTPK	[K].SDPPICSCIYEVETCTPK.[K]	High	1.61502E-10	0	9	Cluster-21669.49027_orf1	Cluster-21669.49027_orf1 [113-130]	0	18	93.0735
SDPPICSCTYEVETCHPK	[K].SDPPICSCTYEVETCHPK.[K]	High	7.31484E-11	0	31	Cluster-21669.58393_orf1	Cluster-21669.58393_orf1 [113-130]	0	18	52.8336	25165633.5678768	20764367	26311519.2102491	11878177.3639547	15312898.1122501	15868860.5925143	25133892.5	20764367	24999610.09375	6891587.5	9542142.5	10034247
SDPVVSFR	[K].SDPVVSFR.[E]	High	0.0792189	0.0058226	5	Cluster-21669.42322_orf1	Cluster-21669.42322_orf1 [580-587]	0	8	47.5594	23541487.3045084	24094706.9375	23740726.0432945	17876608.3494429	16958311.2010804	17088651.5656414	23511794.75	24094706.9375	22556998.3125	10371811	10567472	10805549
SDQHLHSPYFFIDEK	[K].SDQHLHSPYFFIDEK.[A]	High	6.1023E-07	0	8	Cluster-21669.45473_orf1	Cluster-21669.45473_orf1 [399-413]	0	15	116.0047	181937.788132588	450214.015625	42205.5149681919	444659.839036175	526556.230817176	1178217.38863666	181708.3125	450214.015625	40101.12109375	257986.734375	328120.421875	745014.0625
SDNPVTGIDFK	[K].SDNPVTGIDFK.[Q]	High	0.000283177	0	3	Cluster-21669.46553_orf1	Cluster-21669.46553_orf1 [994-1004]	0	11	59.8149	2938750.10513308	2194965	2537090.97282646				2935043.5	2194965	2410590
SDIEGSQPPTSAVSSTAQGGK	[R].SDIEGSQPPTSAVSSTAQGGK.[R]	High	1.14993E-06	0	2	Cluster-21669.45655_orf1	Cluster-21669.45655_orf1 [181-201]	0	21	35.0798
SEDKENVEEGK	[K].SEDKENVEEGK.[E]	High	1.6735E-05	0	4	Cluster-21669.37761_orf1	Cluster-21669.37761_orf1 [207-217]	1	11	13.5250		5874416.125	7642458.08053414	4506733.59286438	7524812.17362981	7080334.29432762		5874416.125	7261400.25	2614757.125	4689042.5	4477058.875
SEEDADYAIK	[R].SEEDADYAIK.[V]	High	0.00790571	0.000231312	2	Cluster-21669.40932_orf1	Cluster-21669.40932_orf1 [86-95]	0	10	31.3310
SELSDPLK	[R].SELSDPLK.[S]	High	0.0880504	0.0070501	1	Cluster-21669.35339_orf1	Cluster-21669.35339_orf1 [105-112]	0	8	44.4082		3622680.5				3350045.69030489		3622680.5				2118311.25
SELTPPQNFR	[R].SELTPPQNFR.[I]	High	0.0017692	0	2	Cluster-21669.45949_orf1	Cluster-21669.45949_orf1 [385-394]	0	10	44.2027
SELVSAPVEAER	[K].SELVSAPVEAER.[A]	High	0.000227545	0	16	Cluster-21669.41678_orf1	Cluster-21669.41678_orf1 [215-226]	0	12	44.5086	23266293.4562885	22525478	23652248.1675203	21119470.7522625	20151387.9215502	20404973.5943213	23236948	22525478	22472932	12253284	12557219	12902536
SENPVILFEHVLLYNLK	[R].SENPVILFEHVLLYNLK.[E]	High	1.99828E-07	0	1	Cluster-21669.47571_orf1	Cluster-21669.47571_orf1 [252-268]	0	17	98.6080	336180.0192396	52499.72265625		60728.5234696985		46210.8993157656	335756	52499.72265625		35234.01953125		29220.21875
SEPEPSFEILTNPAR	[K].SEPEPSFEILTNPAR.[V]	High	7.87107E-06	0	5	Cluster-21669.41881_orf1	Cluster-21669.41881_orf1 [935-949]	0	15	81.2080		1285848.625	1183192.61273513					1285848.625	1124197.875
SEPIPEQNNEPVK	[K].SEPIPEQNNEPVK.[V]	High	2.51981E-06	0	11	Cluster-21669.42887_orf1	Cluster-21669.42887_orf1 [383-395]	0	13	29.1504	110975956.449207	107470608	120055045.059311	153051389.230358	135892260.81355	150422328.662392	110835984	107470608	114069024	88798728	84680464	95115512
SEQAFYLDWAVHSFR	[K].SEQAFYLDWAVHSFR.[I]	High	0.00878096	0.000231312	3	Cluster-21669.40911_orf1	Cluster-21669.40911_orf1 [618-632]	0	15	93.6317
SEQSIPTLPK	[K].SEQSIPTLPK.[S]	High	0.0017692	0	6	Cluster-21669.51998_orf1	Cluster-21669.51998_orf1 [541-550]	0	10	50.2169			9660840.67293282	6635712.14489731	7179665.69584557	7682035.59177537			9179145	3849967	4473966.5	4857528.5
SELPSTFK	[K].SELPSTFK.[A]	High	0.0311444	0.00170215	5	Cluster-21669.41219_orf1	Cluster-21669.41219_orf1 [314-321]	0	8	43.1238		1328761	2009010.54620241	850976.028642765		989706.263604168		1328761	1908840	493726.90625		625814.125
SESENAESNSEGGENNENK	[K].SESENAESNSEGGENNENK.[S]	High	4.62609E-12	0	6	Cluster-21669.43233_orf1	Cluster-21669.43233_orf1 [170-188]	0	19	13.7809	10818990.8445136	9348111	9609051.42818366	8114943.98687513	9039785.13360461	10532419.3942208	10805345	9348111	9129938	4708201	5633089	6659892
SETCYQIALAIKDEVEDLER	[R].SETCYQIALAIKDEVEDLER.[A]	High	0.00113409	0	1	Cluster-21669.46943_	Cluster-21669.46943_ [554-573]	1	20	94.9397
SETDAPTTPSNVR	[R].SETDAPTTPSNVR.[K]	High	0.00207249	0	3	Cluster-21669.44420_orf1	Cluster-21669.44420_orf1 [140-152]	0	13	21.7832
SETFQIVR	[R].SETFQIVR.[K]	High	0.0850097	0.00662015	1	Cluster-21669.67284_orf1	Cluster-21669.67284_orf1 [179-186]	0	8	50.3495	3911542.32459462	3556420.5	3342196.02377053	1719557.31266565	982560.915908589	1299310.24993034	3906608.75	3556420.5	3175552	997668.1875	612277.0625	821583.875
SETGITYR	[R].SETGITYR.[E]	High	0.0218375	0.00110382	2	Cluster-21669.56400_	Cluster-21669.56400_ [193-200]	0	8	25.9863	4713666.78315407	4490212.5	6634436.74428347	7196935.7571633	7634148.03548514	5942317.77422229	4707721.5	4490212.5	6303639.5	4175582.75	4757174.5	3757464.75
SETHEEETDLEEVTHK	[K].SETHEEETDLEEVTHK.[V]	High	0.0242264	0.0013662	1	Cluster-21669.58132_orf1	Cluster-21669.58132_orf1 [81-96]	0	16	112.7726
SETQDEPPEFGAAADGDADR	[K].SETQDEPPEFGAAADGDADR.[N]	High	3.78754E-10	0	10	Cluster-21669.49287_orf1	Cluster-21669.49287_orf1 [292-311]	0	20	45.9360	4052755.18443466	3814699	4225459.08280933	3770503.85310057	2836803.60324777	3282865.63548466	4047643.5	3814699	4014775	2187604.75	1767737.5	2075831.75
SETVKEDAEK	[K].SETVKEDAEK.[K]	High	0.000431996	0	7	Cluster-21669.42959_orf1	Cluster-21669.42959_orf1 [206-215]	1	10	13.8826	1430972.05289066	4609624.375	11594907.4763577	12994209.006345	15819368.4249517	17428842.3678497	1429167.1875	4609624.375	11016778	7539096.75	9857746.5	11020659.5
SEVNNNAGNGVK	[K].SEVNNNAGNGVK.[K]	High	4.3618E-05	0	1	Cluster-21669.43373_orf1	Cluster-21669.43373_orf1 [371-382]	0	12	14.5081		2817739.5	3472363.50746498	2563220.6915281	3789555.50428201			2817739.5	3299229.25	1487152.375	2361439.25
SESSESGVGDYVK	[K].SESSESGVGDYVK.[L]	High	3.90276E-06	0	7	Cluster-21669.34045_orf1	Cluster-21669.34045_orf1 [170-182]	0	13	31.6358	3916165.65593892	5018067	4934447.70748332	5896308.22380187	3455804.46410469	5423243.34212572	3911226.25	5018067	4688413	3420973	2153464.25	3429242
SEDQNSDAIDEK	[K].SEDQNSDAIDEK.[L]	High	1.45005E-05	0	5	Cluster-21669.40615_orf1	Cluster-21669.40615_orf1 [63-74]	0	12	15.1281	17003382.1322796	16931306	16018710.0942323	18189270.2736154	18688610.7517295	19573030.2310857	16981936	16931306	15220007	10553214	11645698	12376479
SELNQIYSK	[R].SELNQIYSK.[I]	High	0.070715	0.00499673	2	Cluster-21669.41818_orf1	Cluster-21669.41818_orf1 [30-38]	0	9	37.0530
SELLNDPAFEFTDDSR	[K].SELLNDPAFEFTDDSR.[Q]	High	0.0020415	0	4	Cluster-21669.44650_orf1	Cluster-21669.44650_orf1 [57-72]	0	16	84.8224
SEEIEESEEAK	[K].SEEIEESEEAK.[D]	High	2.17913E-05	0	7	Cluster-21669.42015_orf1	Cluster-21669.42015_orf1 [503-513]	0	11	20.1286	5883876.25228036	5864676	5942247.23416765	5322792.92665615	4558465.90645843	6738070.38263447	5876455	5864676	5645963	3088225.75	2840581.25	4260637.5
SEEIPSGGEVVNE	[K].SEEIPSGGEVVNE.[-]	High	0.0318401	0.00170215	4	Cluster-21669.42881_orf1	Cluster-21669.42881_orf1 [211-223]	0	13	44.3452	8925324.38902978	6846367	5559302.88485549	9379241.54662427	8325175.17112757	7618022.43062803	8914067	6846367	5282112.5	5441732.5	5187784	4817051.5
SEENSEDKPEDKPEENPEGK	[K].SEENSEDKPEDKPEENPEGK.[L]	High	2.00603E-09	0	2	Cluster-21669.43233_orf1	Cluster-21669.43233_orf1 [136-155]	0	20	18.9294	4116418.48207732	4060153.5		3563946.36747515	2416309.38792813		4111226.5	4060153.5		2067762.375	1505709
SEESNMCDLLR	[K].SEESNMCDLLR.[I]	High	0.000368722	0	2	Cluster-21669.44991_orf1	Cluster-21669.44991_orf1 [121-131]	0	11	35.1563	1623135.36333405	3161316.75	2569619.88512475	2740902.88678675	2111108.32403658	2282531.89348757	1621088.125	3161316.75	2441497	1590241.625	1315524.75	1443297.625
SEEVASAAAGK	[K].SEEVASAAAGK.[E]	High	0.00439995	0.000231312	3	Cluster-21669.48200_orf1	Cluster-21669.48200_orf1 [1026-1036]	0	11	16.4665
SEFASSIGDVVDIIR	[K].SEFASSIGDVVDIIR.[Q]	High	4.82992E-07	0	4	Cluster-21669.40819_orf1	Cluster-21669.40819_orf1 [58-72]	0	15	97.5384
SEFDSFVK	[K].SEFDSFVK.[I]	High	0.0570414	0.00404962	3	Cluster-21669.33003_orf1	Cluster-21669.33003_orf1 [236-243]	0	8	55.2343
SEFEGLLEK	[R].SEFEGLLEK.[T]	High	0.0272712	0.00153227	1	Cluster-21669.39882_orf1	Cluster-21669.39882_orf1 [734-742]	0	9	65.9875	1385549.44948503		2270282.74452286				1383801.875		2157085
SELNIVSNASCTTNCLAPLAK	[K].SELNIVSNASCTTNCLAPLAK.[V]	High	1.20809E-12	0	19	Cluster-21669.42562_orf1	Cluster-21669.42562_orf1 [173-193]	0	21	93.3160	5271886.1075187	8809326.75	10314770.664048	8180968.16507679	8246586.61029303	7757003.59560541	5265236.75	8809326.75	9800469.625	4746507.5	5138812	4904932.5
SEGDVLSK	[K].SEGDVLSK.[G]	High	0.0534561	0.00397832	1	Cluster-21669.44414_orf1	Cluster-21669.44414_orf1 [125-132]	0	8	19.3910
SEGGYVWACK	[K].SEGGYVWACK.[N]	High	0.00100522	0	11	Cluster-21669.49208_orf1; Cluster-21669.38097_orf1	Cluster-21669.49208_orf1 [302-311]; Cluster-21669.38097_orf1 [270-279]	0	10	43.7499	5008685.38606476	4763069.5	4161170.88215289	1920788.19324438	3091397.795118	2620338.8273562	5002368	4763069.5	3953692.25	1114420.125	1926386.375	1656900.75
SEGHDDHGLLVSEK	[K].SEGHDDHGLLVSEK.[A]	High	2.76446E-11	0	35	Cluster-21669.41610_orf1	Cluster-21669.41610_orf1 [98-111]	0	14	115.5100	3867190.46232507	3513848.41796875	3583452.77015116	8211952.14340822	4822816.27769796	12719710.8153293	3862312.828125	3513848.41796875	3404779.53125	4764484.0625	3005309.63085938	8042966.875
SEGHYIIASDWK	[K].SEGHYIIASDWK.[K]	High	0.00796524	0.000231312	6	Cluster-21669.41613_orf1; Cluster-21669.36335_orf1	Cluster-21669.41613_orf1 [52-63]; Cluster-21669.36335_orf1 [58-69]	0	12	61.3675
SEGLAFASK	[K].SEGLAFASK.[I]	High	0.000694715	0	16	Cluster-21669.45260_orf1	Cluster-21669.45260_orf1 [456-464]	0	9	34.1016	31076222.7628247	30351867	29515624.603421	30953361.5825979	33239538.4694585	31870826.5959087	31037026.75	30351867	28043956.75	17958799	20713023.125	20152659.625
SEGVLGLYK	[K].SEGVLGLYK.[G]	High	0.00165319	0	10	Cluster-21669.43066_orf1	Cluster-21669.43066_orf1 [267-275]	0	9	97.0712	15733005.3234639	13310515	10761185.5708049	2286904.89949631	2895959.6612177	5218418.46447723	15713161.5	13310515	10224626	1326837	1804600.25	3299726.5
SELDDVDLEK	[K].SELDDVDLEK.[D]	High	0.00286514	0	3	Cluster-21669.46534_orf1	Cluster-21669.46534_orf1 [154-163]	0	10	50.5749	2479373.95030021	3161613.25	3350987.89191962	1684712.63098986	1711480.26868225	1380951.46410468	2476246.75	3161613.25	3183905.5	977451.6875	1066498.875	873207.5
SELDEAEFSK	[K].SELDEAEFSK.[F]	High	0.000529553	0	5	Cluster-21669.44404_orf1	Cluster-21669.44404_orf1 [171-180]	0	10	41.3745
SELEIEPR	[K].SELEIEPR.[Y]	High	0.00858564	0.000231312	19	Cluster-21669.38583_orf1	Cluster-21669.38583_orf1 [340-347]	0	8	37.2890	17734119.8016626	18149398	18281004.5369354	19770961.8364598	22823694.2667194	20506186.0927838	17711752	18149398	17369502	11470894	14222451	12966535
SEGEFFEAEK	[K].SEGEFFEAEK.[E]	High	0.000189867	0	8	Cluster-21669.39220_orf1	Cluster-21669.39220_orf1 [136-145]	0	10	44.9680	13819290.0807201	11726409	12051427.8743479	9318594.06490755	9273646.76221151	9512121.37264072	13801860	11726409	11450536	5406545.5	5778818.5	6014734
SEYGYAAR	[R].SEYGYAAR.[R]	High	0.0201241	0.000616131	6	Cluster-21669.32403_orf1	Cluster-21669.32403_orf1 [206-213]	0	8	23.6125	40354887.0646321	42842596	53295667.9710651	62088577.7079511	64261538.1803997	70654139.5515931	40303988	42842596	50638312	36023108	40044200	44676244
SDIAVTSPSTCR	[R].SDIAVTSPSTCR.[E]	High	1.18286E-05	0	7	Cluster-21669.45864_orf1	Cluster-21669.45864_orf1 [100-111]	0	12	30.6655
SDHNPHSGDGASPGK	[K].SDHNPHSGDGASPGK.[I]	High	0.000187025	0	2	Cluster-21669.50248_orf1	Cluster-21669.50248_orf1 [40-54]	0	15	12.2788	173753.011661473	1284528.625	1536480.91777994		627048.407237246	910850.413465471	173533.859375	1284528.625	1459871		390741.53125	575951.75
SAMYNLDGK	[R].SAMYNLDGK.[D]	High	0.0251403	0.0013662	5	Cluster-21669.40702_orf1	Cluster-21669.40702_orf1 [158-166]	0	9	39.6171
SANKPLLPLPK	[K].SANKPLLPLPK.[K]	High	0.00183713	0	8	Cluster-21669.38351_	Cluster-21669.38351_ [460-470]	0	11	60.4063	9403445.43653826	3991615.5	5853231.87145199	2629047.3047884	3741630.59608277	4685449.03928617	9391585	3991615.5	5561386	1525344.25	2331575.125	2962717.625
SAPAFIQLDTK	[R].SAPAFIQLDTK.[L]	High	0.000204742	0	7	Cluster-21669.42796_orf1	Cluster-21669.42796_orf1 [155-165]	0	11	63.2543	7964308.77323666	8033206	7268993.65632952	2979753.73016688	2307452.14729041	2654144.92310492	7954263.5	8033206	6906557	1728820.25	1437875.25	1678277.125
SAPFLEK	[K].SAPFLEK.[L]	High	0.0911914	0.00746931	5	Cluster-21669.48356_orf1	Cluster-21669.48356_orf1 [559-565]	0	7	35.4931	4391935.98852296	6711898.5	8223818.84895651	6496132.62154707	6717323.2163104	6604654.41058338	4386396.5	6711898.5	7813774	3768984.5	4185860.5	4176275.5
SAPQVAIFSAR	[K].SAPQVAIFSAR.[G]	High	0.0612933	0.00426429	1	Cluster-21669.48206_orf1	Cluster-21669.48206_orf1 [543-553]	0	11	94.0885
SAPVIIVPGK	[K].SAPVIIVPGK.[E]	High	0.00340677	0.000137044	5	Cluster-21669.57039_orf1	Cluster-21669.57039_orf1 [181-190]	0	10	50.9017	1676650.98685476	2313063.25	2334273.88349437	1682482.32316761		1558918.73097045	1674536.25	2313063.25	2217885.5	976157.6875		985740.3125
SAQADIDSVAWSK	[R].SAQADIDSVAWSK.[-]	High	0.0486551	0.00324415	1	Cluster-21669.46583_orf1	Cluster-21669.46583_orf1 [599-611]	0	13	57.2865
SAQCNLSGSK	[R].SAQCNLSGSK.[A]	High	0.000324352	0	5	Cluster-21669.62164_orf1	Cluster-21669.62164_orf1 [97-106]	0	10	14.2327	35099494.5102053	114946797.875	122142629.342095	140526726.80918	131076616.842672	142833364.161525	35055224	114946797.875	116052520	81532057	81679623.75	90316834.5
SAMVSVIGLDSDK	[K].SAMVSVIGLDSDK.[V]	High	0.00453433	0.000231312	2	Cluster-21669.43022_orf1	Cluster-21669.43022_orf1 [289-301]	0	13	54.8123
SAQDIALSELAPTHPIR	[K].SAQDIALSELAPTHPIR.[L]	High	1.91727E-09	0	9	Cluster-21669.42936_orf1	Cluster-21669.42936_orf1 [164-180]	0	17	98.7048	4989446.94901342	5865525.9453125	3023748.0682576	569420.221078692	739230.846718798	271997.321644355	4983153.828125	5865525.9453125	2872982.0625	330371.33203125	460647.359375	171990.1875
SAQFPASGEER	[R].SAQFPASGEER.[S]	High	0.000445227	0	7	Cluster-21669.41643_orf1	Cluster-21669.41643_orf1 [147-157]	0	11	22.1202	7223418.54857514	9861586.25	6861892.3244721	6825911.8135401	5944242.02940783	7143340.25676938	7214307.75	9861586.25	6519754	3960318.75	3704119.5	4516899
SAQSLGDLYK	[R].SAQSLGDLYK.[E]	High	0.00133867	0	16	Cluster-21669.44589_orf1	Cluster-21669.44589_orf1 [221-230]	0	10	47.4891	9437289.12311517	10821653	10427527.1492619	8536336.86453501	7465294.64230106	6931151.26407079	9425386	10821653	9907604	4952688.5	4651954.5	4382727
SASESLDSVMK	[R].SASESLDSVMK.[Q]	High	0.000448597	0	1	Cluster-21669.40823_orf1	Cluster-21669.40823_orf1 [356-366]	0	11	26.4317
SASFFGEEK	[K].SASFFGEEK.[S]	High	0.00470808	0.000231312	3	Cluster-21669.54932_orf1	Cluster-21669.54932_orf1 [45-53]	0	9	45.0390	3498903.36874872	4355441.5	3713911.49401612	2335978.99678534	2565375.42454518	4355227.03321624	3494490.25	4355441.5	3528733.5	1355309.25	1598598.625	2753910.625
SASYEDVK	[K].SASYEDVK.[A]	High	0.0174707	0.000531768	4	Cluster-21669.40032_orf1	Cluster-21669.40032_orf1 [351-358]	0	8	16.0199	13685695.5798115	13761363	10867582.5941996	12985855.2625756	13486104.8331705	14707699.4566582	13668434	13761363	10325718	7534250	8403787	9300018
SATDFQVYK	[K].SATDFQVYK.[E]	High	0.0155061	0.000427587	4	Cluster-21669.63695_orf1	Cluster-21669.63695_orf1 [320-328]	0	9	45.7486
SATFAVSGR	[R].SATFAVSGR.[G]	High	0.0159758	0.000427587	9	Cluster-21669.40819_orf1	Cluster-21669.40819_orf1 [292-300]	0	9	25.5156
SATGNFDPANK	[K].SATGNFDPANK.[I]	High	0.0016041	0	2	Cluster-21669.34575_	Cluster-21669.34575_ [249-259]	0	11	22.2490	2618055.11695041	1884184.125	2360019.31722824	3182745.78262476	3694910.46534916	2978802.7246673	2614753	1884184.125	2242347.25	1846594	2302461.75	1883565.75
SAQDIANTELAPTHPIR	[K].SAQDIANTELAPTHPIR.[L]	High	3.26347E-11	0	23	Cluster-21669.41387_orf1	Cluster-21669.41387_orf1 [230-246]	0	17	53.3440	12241483.0143443	13600397	15046343.2643945	3235634.80076083	4963415.56377505	7359391.98994039	12226043	13600397	14296123	1877279.625	3092923.25	4653513.5
SATLPSITEK	[K].SATLPSITEK.[D]	High	0.109249	0.00934133	3	Cluster-21669.55534_orf1	Cluster-21669.55534_orf1 [278-287]	0	10	43.1521	3991514.19201228	3762862	2198570.36981678			6782244.79338003	3986479.75	3762862	2088948.25			4288570
SAMMTTASTVDNR	[R].SAMMTTASTVDNR.[N]	High	9.08398E-06	0	6	Cluster-21669.43711_orf1	Cluster-21669.43711_orf1 [620-632]	0	13	15.5781	7728645.03379982	8915747	8317247.24850094	6460414.94844008	7928532.58081168	6955734.42446941	7718897	8915747	7902544	3748261.5	4940618.5	4398271.5
SAIVQVDAAPFK	[K].SAIVQVDAAPFK.[Q]	High	8.05122E-06	0	25	Cluster-21669.46678_orf1; Cluster-21669.42785_orf1	Cluster-21669.46678_orf1 [129-140]; Cluster-21669.42785_orf1 [129-140]	0	12	66.3986	24640619.3746879	15117668.5	12987255.3275812	17656676.1266365	17030239.5851894	16432459.3355937	24609540.5	15117668.5	12339702.5	10244208.75	10612293.75	10390623.5
SAIENTTSDYDKEK	[R].SAIENTTSDYDKEK.[L]	High	0.000513818	0	1	Cluster-21669.39760_orf1	Cluster-21669.39760_orf1 [401-414]	1	14	26.9639
SALESDTR	[K].SALESDTR.[V]	High	0.0266731	0.0013662	3	Cluster-21669.70983_orf1	Cluster-21669.70983_orf1 [107-114]	0	8	14.8420		2215361.25	4545486.87235393	6191518.07544414	7368035.44087538	7031014.76862424		2215361.25	4318846	3592250.5	4591348	4445873
SAIGEGMTR	[K].SAIGEGMTR.[K]	High	0.00280114	0	5	Cluster-21669.45901_orf1	Cluster-21669.45901_orf1 [385-393]	0	9	23.8752	12127794.6207353	10332403	13005337.4118256	12078235.4585374	11946278.0723315	12029357.4495181	12112498	10332403	12356883	7007659	7444253	7606440.5
SAIGEGMTR	[K].SAIGEGMTR.[K]	High	0.0153908	0.000427587	1	Cluster-21669.45901_orf1	Cluster-21669.45901_orf1 [385-393]	0	9	14.7104	10780259.9938238	40963688	41716688.6843965	40559823.0638133	36463606.2146621	46470009.3372304	10766663	40963688	39636668	23532362	22722082	29384060
SAILMNLESR	[K].SAILMNLESR.[M]	High	0.00265731	0	5	Cluster-21669.47973_orf1	Cluster-21669.47973_orf1 [489-498]	0	10	96.7381	3739173.66837664	3584964.75	799841.809890826				3734457.5	3584964.75	759961.1875
SAIMGKCYPTVSEDYK	[K].SAIMGKCYPTVSEDYK.[K]	High	0.0504507	0.00358466	1	Cluster-21669.42011_orf1	Cluster-21669.42011_orf1 [2-17]	1	16	61.5890
SAIMTTATTR	[K].SAIMTTATTR.[D]	High	0.00185102	0	2	Cluster-21669.35134_orf1	Cluster-21669.35134_orf1 [580-589]	0	10	17.9607			2555407.49636337	2302410.62341123	3143562.89413781	3317545.69109155			2427993.25	1335833.25	1958892.75	2097760.75
SALMTTAYSTYK	[RK].SALMTTAYSTYK.[GN]	High	4.26421E-05	0	6	Cluster-21669.44493_; Cluster-21669.47873_orf1; Cluster-21669.41388_orf1	Cluster-21669.44493_ [530-541]; Cluster-21669.47873_orf1 [530-541]; Cluster-21669.41388_orf1 [589-600]	0	12	54.5391	4184454.5450288	1885702.75	1895623.10091718	1322251.84566487			4179176.75	1885702.75	1801106.125	767155.9375
SAMMTTASTVDNR	[R].SAMMTTASTVDNR.[N]	High	2.51493E-05	0	3	Cluster-21669.43711_orf1	Cluster-21669.43711_orf1 [620-632]	0	13	23.8592	3050822.2101394	1845287.25	2307141.02171387	2237378.36341027	2152103.05376722	1799393.00649331	3046974.25	1845287.25	2192105.5	1298102.25	1341070.375	1137797.75
SALMTTAYSTYK	[RK].SALMTTAYSTYK.[GN]	High	5.34705E-05	0	7	Cluster-21669.44493_; Cluster-21669.47873_orf1; Cluster-21669.41388_orf1	Cluster-21669.44493_ [530-541]; Cluster-21669.47873_orf1 [530-541]; Cluster-21669.41388_orf1 [589-600]	0	12	39.7431	3974136.52379811	4017627.25		2038391.25609417	1779045.49683807	1761763.50933839	3969124	4017627.25		1182652.125	1108601.75	1114003.75
SALMTTAYVIDNTK	[K].SALMTTAYVIDNTK.[S]	High	0.0155061	0.000427587	1	Cluster-21669.40347_	Cluster-21669.40347_ [576-589]	0	14	96.0896
SALMTTSTTIDR	[K].SALMTTSTTIDR.[A]	High	2.28002E-05	0	3	Cluster-21669.48206_orf1	Cluster-21669.48206_orf1 [632-643]	0	12	33.6984	3559497.54535118	4534463	3458529.22113163	6924642.57693108	2639569.13531406	3017541.22765898	3555008	4534463	3286084.75	4017601.25	1644832	1908061
SAIMTTTYNLDNSGQSIK	[K].SAIMTTTYNLDNSGQSIK.[D]	High	4.09221E-11	0	16	Cluster-21669.44367_orf1; Cluster-21669.52058_orf1	Cluster-21669.44367_orf1 [588-605]; Cluster-21669.52058_orf1 [598-615]	0	18	63.2859	3919419.50998032	3015774.75	4882904.21615642		1979637.33414277	1678013.6026042	3914476	3015774.75	4639439.5		1233599.375	1061046.75
SAIMTTTYNLDNSGQSIK	[K].SAIMTTTYNLDNSGQSIK.[D]	High	1.12225E-09	0	22	Cluster-21669.44367_orf1; Cluster-21669.52058_orf1	Cluster-21669.44367_orf1 [588-605]; Cluster-21669.52058_orf1 [598-615]	0	18	51.3664	9245716.49519152	8201156	8823266.70088989	2937754.26753388	4608577.90901459	4578471.88499371	9234055	8201156	8383333	1704452.625	2871808.25	2895073.5
SALPIGAEPAADPTR	[R].SALPIGAEPAADPTR.[L]	High	4.66819E-05	0	3	Cluster-21669.40021_orf1	Cluster-21669.40021_orf1 [379-393]	0	15	53.0329	4394224.87546461	3635775.75	3590605.63531694	1383043.89234959			4388682.5	3635775.75	3411575.75	802426.8125
SALSFDNVDDVK	[K].SALSFDNVDDVK.[V]	High	1.66093E-05	0	42	Cluster-21669.42555_orf1	Cluster-21669.42555_orf1 [661-672]	0	12	62.0546	10545681.1227164	12470297	16177528.1118053	18330359.8653125	19463237.327509	19189509.5231113	10532380	12470297	15370906.25	10635072.625	12128402	12133970
SAITAAGASPNK	[K].SAITAAGASPNK.[A]	High	6.21773E-05	0	2	Cluster-21669.47464_orf1	Cluster-21669.47464_orf1 [88-99]	0	12	17.9701	1974061.48162579	2269547.5	1993157.4770722	2743274.09697722	2443828.10198434	3266161.75398829	1971571.625	2269547.5	1893777.375	1591617.375	1522857.125	2065269.5
SAITGGGASSSLLPQK	[K].SAITGGGASSSLLPQK.[K]	High	1.53461E-07	0	4	Cluster-21669.43931_orf1	Cluster-21669.43931_orf1 [53-68]	0	16	48.4306	4460804.3512427	4852199	4792587.99164244	2278829.29786365	1275556.93815537	1840464.37541719	4455178	4852199	4553626.5	1322151.625	794855.8125	1163768.125
SALMTTAYTSYK	[R].SALMTTAYTSYK.[N]	High	0.000732369	0	2	Cluster-21669.50157_orf1	Cluster-21669.50157_orf1 [573-584]	0	12	39.7431
SDLADKDFAYDGEK	[R].SDLADKDFAYDGEK.[S]	High	0.000108653	0	5	Cluster-21669.41705_orf1	Cluster-21669.41705_orf1 [120-133]	1	14	48.0072	1954869.39991681	2526315.5	2122796.22254179		836797.736795012	1599587.41809584	1952403.75	2526315.5	2016952.25		521445.59375	1011456.0625
SATVAVVGQGFIAK	[R].SATVAVVGQGFIAK.[G]	High	3.15357E-05	0	1	Cluster-21669.42393_orf1	Cluster-21669.42393_orf1 [363-376]	0	14	96.2529
SAVADQPVSVAVDASSSAFK	[K].SAVADQPVSVAVDASSSAFK.[L]	High	3.96371E-14	0	374	Cluster-21669.42168_orf1	Cluster-21669.42168_orf1 [249-268]	0	20	95.7924	462384109.193132	449125738.0625	432816692.336957	653816279.400205	644517984.190604	678159430.51169	461800910.46875	449125738.0625	411236176.217285	379336994.25	401627595.5	428815868.125
SDDESLATK	[R].SDDESLATK.[Y]	High	0.00680379	0.000231312	1	Cluster-21669.34969_orf1	Cluster-21669.34969_orf1 [950-958]	0	9	15.2661
SDDFSSLCGPVLDDVK	[R].SDDFSSLCGPVLDDVK.[L]	High	1.82534E-07	0	6	Cluster-21669.27551_orf1	Cluster-21669.27551_orf1 [354-369]	0	16	82.5848
SDDIYLK	[K].SDDIYLK.[L]	High	0.0644468	0.00467383	5	Cluster-21669.41189_orf1	Cluster-21669.41189_orf1 [27-33]	0	7	36.0190	1687729.33482285	1846183	2001244.9748665	3210077.82579961	2893711.1845923	2492133.20590039	1685600.625	1846183	1901461.625	1862451.75	1803199.125	1575833.375
SDDMSSLCGPVIDDVR	[R].SDDMSSLCGPVIDDVR.[V]	High	0.000674074	0	1	Cluster-21669.47177_orf1	Cluster-21669.47177_orf1 [374-389]	0	16	71.6978
SDDMSSLCGPVIDDVR	[R].SDDMSSLCGPVIDDVR.[V]	High	0.000132195	0	1	Cluster-21669.47177_orf1	Cluster-21669.47177_orf1 [374-389]	0	16	62.2671	3778252.20760128	5075703.5	3814273.87636215	1716104.01968566			3773486.75	5075703.5	3624091.75	995664.625
SDEELLEMSR	[K].SDEELLEMSR.[S]	High	0.000476494	0	3	Cluster-21669.26352_orf1	Cluster-21669.26352_orf1 [167-176]	0	10	36.8872
SDESTQSGPEGR	[R].SDESTQSGPEGR.[E]	High	0.00878096	0.000231312	1	Cluster-21669.20479_orf2	Cluster-21669.20479_orf2 [154-165]	0	12	13.1990
SDEVLDSEEQVK	[R].SDEVLDSEEQVK.[I]	High	8.88073E-06	0	3	Cluster-21669.40117_orf1	Cluster-21669.40117_orf1 [48-59]	0	12	34.5671
SDAWYYSPQK	[K].SDAWYYSPQK.[T]	High	0.0297972	0.00153227	1	Cluster-21669.24120_orf1	Cluster-21669.24120_orf1 [435-444]	0	10	51.5522
SDFDDLESSSSSSSGSSAAK	[R].SDFDDLESSSSSSSGSSAAK.[I]	High	6.74545E-12	0	4	Cluster-21669.37629_orf1	Cluster-21669.37629_orf1 [88-107]	0	20	37.0470
SDGGIHVIK	[R].SDGGIHVIK.[K]	High	0.000425529	0	10	Cluster-21669.41453_orf1	Cluster-21669.41453_orf1 [268-276]	0	9	29.1600	21668598.3053448	24194756	23853397.6067558	23897739.6975067	20165474.550379	21762851.4111413	21641268	24194756	22664052	13865205	12565997	13761153.5
SDGGSVIGK	[R].SDGGSVIGK.[S]	High	0.0105111	0.000231312	2	Cluster-21669.37910_orf1	Cluster-21669.37910_orf1 [52-60]	0	9	16.7546	83257347.3483651	111558448				118506606.703102	83152336	111558448				74934464
SDGIAGLYR	[K].SDGIAGLYR.[G]	High	0.00130873	0	66	Cluster-21669.43400_orf1	Cluster-21669.43400_orf1 [250-258]	0	9	89.4171	52548058.1437963	49443448	53673191.2735263	27134107.6645658	26979055.5946372	29489357.9392871	52481780	49443448	50997011.75	15742910	16811840	18646802
SDGLFETGESK	[R].SDGLFETGESK.[S]	High	0.000254801	0	4	Cluster-21669.57460_orf1	Cluster-21669.57460_orf1 [186-196]	0	11	43.5275
SDGLNSPK	[K].SDGLNSPK.[L]	High	0.0697146	0.00499673	1	Cluster-21669.43131_orf1	Cluster-21669.43131_orf1 [30-37]	0	8	14.9651				14111780.6642215	13679748.6389939	12336686.0958833				8187499.5	8524455	7800771.5
SDGQFVAVDLR	[K].SDGQFVAVDLR.[V]	High	0.0944356	0.00781457	1	Cluster-21669.44608_orf1	Cluster-21669.44608_orf1 [265-275]	0	11	93.5027	6283011.67630709	4611157	1701433.56173397	8282451.47993	7070665.22991475	5347137.86599894	6275087	4611157	1616599	4805387	4406043.5	3381118.75
SDGTPFVGK	[K].SDGTPFVGK.[V]	High	0.0971069	0.00854607	4	Cluster-21669.46009_orf1	Cluster-21669.46009_orf1 [375-383]	0	9	31.6034	1367783.29127376		962685.618469028	1592046.91739641	2112603.36340576	2213006.91402641	1366058.125		914685.5	923688.0625	1316456.375	1399335.375
SDGVAIVK	[R].SDGVAIVK.[T]	High	0.0153908	0.000427587	8	Cluster-21669.41560_orf1	Cluster-21669.41560_orf1 [102-109]	0	8	25.7175	9347061.32002674	7662266	10282074.7367767	26464140.6028838	22117290.2710362	22387513.87382	9335272	7662266	9769403.9375	15354202.5	13782259.5	14156142
SDGGGVFDTLDR	[R].SDGGGVFDTLDR.[M]	High	0.0100492	0.000231312	1	Cluster-21669.44784_orf1	Cluster-21669.44784_orf1 [376-387]	0	12	61.9410
SATVNSIFGEEK	[K].SATVNSIFGEEK.[T]	High	0.049725	0.0034172	2	Cluster-21669.45607_orf1	Cluster-21669.45607_orf1 [715-726]	0	12	58.5183	5762622.31635685	6308872	6353607.41494652			5467142.97245897	5755354	6308872	6036812.5			3457000.75
SDAFAALK	[R].SDAFAALK.[R]	High	0.0155061	0.000427587	8	Cluster-21669.41014_orf1	Cluster-21669.41014_orf1 [169-176]	0	8	43.2886	33881883.0035403	28556076.875	38010923.4953373	20032373.6481767	21403633.739677	22767026.3460821	33839148.25	28556076.875	36115674.625	11622562.25	13337548.625	14396116.5
SDAEIASLR	[R].SDAEIASLR.[A]	High	0.0476073	0.00298289	1	Cluster-21669.46066_orf1	Cluster-21669.46066_orf1 [125-133]	0	9	33.4779	2218420.31306272		1584843.82305949	1564748.69940782	2088039.6238494		2215622.25		1505822.5	907849.9375	1301149.625
SAVDAATQTGQK	[R].SAVDAATQTGQK.[A]	High	3.83686E-05	0	2	Cluster-21669.34785_orf1	Cluster-21669.34785_orf1 [167-178]	0	12	15.8182			2355258.17357116	2786645.09550632					2237823.5	1616780.75
SAVDLVTVLDVSGSMQGDK	[R].SAVDLVTVLDVSGSMQGDK.[L]	High	0.0862141	0.0068341	2	Cluster-21669.42443_orf1	Cluster-21669.42443_orf1 [83-101]	0	19	97.9083		2590649.75	941331.64578167		3622464.94565802	2192953.67675602		2590649.75	894396.25		2257317.75	1386655.25
SAVLDTSGNPLR	[R].SAVLDTSGNPLR.[R]	High	9.7957E-06	0	34	Cluster-21669.61090_orf1	Cluster-21669.61090_orf1 [29-40]	0	12	90.7744	24225915.8147853	21655700	20424054.3672696	29525946.4788072	26662940.1215041	17080729.9824167	24195360	21655700	19405698	17130628.5	16614854.5	10800540
SAVLMNLESR	[K].SAVLMNLESR.[V]	High	0.00113409	0	3	Cluster-21669.45785_orf1	Cluster-21669.45785_orf1 [438-447]	0	10	42.9129
SAVISDESR	[K].SAVISDESR.[R]	High	0.0393903	0.00221415	1	Cluster-21669.27569_orf1	Cluster-21669.27569_orf1 [527-535]	0	9	18.1116
SAVLVDADQVEK	[R].SAVLVDADQVEK.[F]	High	0.00161623	0	3	Cluster-21669.21588_orf1	Cluster-21669.21588_orf1 [89-100]	0	12	43.2377
SAVPDALEYR	[R].SAVPDALEYR.[L]	High	0.0026774	0	2	Cluster-21669.48528_orf1	Cluster-21669.48528_orf1 [20-29]	0	10	50.2403	3243819.88545575						3239728.5
SAVVADLR	[R].SAVVADLR.[A]	High	0.0644468	0.00467383	1	Cluster-21669.42896_orf1	Cluster-21669.42896_orf1 [102-109]	0	8	31.5064
SDAEYTGFTPYR	[K].SDAEYTGFTPYR.[T]	High	6.56767E-06	0	14	Cluster-21669.38234_	Cluster-21669.38234_ [175-186]	0	12	56.5345					1461282.43134504	2239863.23986476					910589.5625	1416317.25
SAYDPDEIEEEQR	[R].SAYDPDEIEEEQR.[E]	High	1.81828E-05	0	1	Cluster-21669.33646_orf1	Cluster-21669.33646_orf1 [785-797]	0	13	39.6822
SAYSATPTNLK	[R].SAYSATPTNLK.[I]	High	0.000425529	0	2	Cluster-21669.40299_orf1	Cluster-21669.40299_orf1 [46-56]	0	11	31.4927	3613748.22098303	3188675.75	2187412.79607936		3847339.08682407	4013314.99859786	3609190.25	3188675.75	2078347		2397446.75	2537711.75
SCCEASLK	[R].SCCEASLK.[R]	High	0.0191033	0.000616131	3	Cluster-21669.47539_orf1	Cluster-21669.47539_orf1 [115-122]	0	8	16.5119	3551596.5799721	6565641.5	4815537.25662009	4800853.49789993	5728812.73376151	3668459.65062768	3547117	6565641.5	4575431.5	2785402.25	3569876	2319651.75
SCDASSGVLAK	[R].SCDASSGVLAK.[Y]	High	0.000234514	0	5	Cluster-21669.54734_orf1	Cluster-21669.54734_orf1 [124-134]	0	11	20.6638	3913201.66750103	3223214.5	4215945.74155122	6524499.24143777	6192874.31800537	4880727.57096978	3908266	3223214.5	4005736	3785442.5	3859053.25	3086196.75
SCLIDGK	[K].SCLIDGK.[V]	High	0.0732757	0.00505647	20	Cluster-21669.40761_orf1	Cluster-21669.40761_orf1 [219-225]	0	7	20.9054	101494479.592711	89981164	100866464.18793	111296533.108572	108564212.118971	110007571.848846	101366466	89981164	95837198	64573021	67651151	69560328
SCNALLLK	[K].SCNALLLK.[V]	High	0.0262815	0.0013662	5	Cluster-21669.44589_orf1	Cluster-21669.44589_orf1 [285-292]	0	8	44.7711	1338518.63015875	2971087	2047242.83235596	1392659.29402144	1145319.11001146	1491371.77511046	1336830.375	2971087	1945166	808005.5625	713698.875	943028.8125
SCPEAESIIR	[K].SCPEAESIIR.[K]	High	0.00108394	0	86	Cluster-21669.29765_orf1; Cluster-21669.37036_orf1	Cluster-21669.29765_orf1 [75-84]; Cluster-21669.37036_orf1 [64-73]	0	10	40.9987	113529127.228434	109655577	105056315.336442	102207821.688299	98933469.1955909	97788494.3393234	113385934.5	109655577	99818140.5	59299850.875	61649810.125	61833923.125
SCPNVFGAVESVVK	[K].SCPNVFGAVESVVK.[S]	High	1.99441E-06	0	12	Cluster-21669.43330_	Cluster-21669.43330_ [30-43]	0	14	90.2863	6315486.63652826	6041252	4780984.43069868				6307521	6041252	4542601.5
SCSGETAPYFGAR	[K].SCSGETAPYFGAR.[Y]	High	0.000851576	0	4	Cluster-21669.42442_orf1	Cluster-21669.42442_orf1 [296-308]	0	13	41.1748
SAYPDIK	[K].SAYPDIK.[I]	High	0.107752	0.00922427	2	Cluster-21669.52033_orf1	Cluster-21669.52033_orf1 [405-411]	0	7	31.6439		2193775.75		8516376.98838698	7100280.36909471	8160034.89895681		2193775.75		4941108	4424498	5159778.5
SPIVVTQIEPL	[R].SPIVVTQIEPL.[-]	High	0.0128647	0.00033658	2	Cluster-21669.43711_orf1	Cluster-21669.43711_orf1 [807-817]	0	11	89.4445
NFTEIPSNK	[R].NFTEIPSNK.[E]	High	0.0347767	0.00187783	1	Cluster-21669.51380_	Cluster-21669.51380_ [748-756]	0	9	34.0458
NFTADGLTSSK	[R].NFTADGLTSSK.[E]	High	0.0439474	0.00255733	1	Cluster-21669.54225_orf1	Cluster-21669.54225_orf1 [285-295]	0	11	38.6846	4839849.93623146	3631052	3340209.99932601	4207302.05635184	4422805.07525184	4132361.73423852	4833745.5	3631052	3173665	2441030.25	2756045	2612987.75
LSALDLSK	[K].LSALDLSK.[Q]	High	0.0178655	0.000616131	2	Cluster-21669.48022_orf1	Cluster-21669.48022_orf1 [532-539]	0	8	50.5802	1888100.18482313	2176472.5	2121805.57839319		1222387.95821204		1885718.75	2176472.5	2016011		761723.875
LSALSLENNK	[K].LSALSLENNK.[F]	High	0.000592972	0	2	Cluster-21669.42730_orf1	Cluster-21669.42730_orf1 [333-342]	0	10	49.4440	1675235.07598584	2155285		1457232.11319638	1826797.89277949	1758706.92319792	1673122.125	2155285		845470	1138358.375	1112071
ISANLPYK	[R].ISANLPYK.[V]	High	0.0193897	0.000616131	8	Cluster-21669.31654_orf1	Cluster-21669.31654_orf1 [143-150]	0	8	42.3334	3911374.11243093	5671193	4754403.59320071	1851753.78891323	1922157.45341272	2346034.23982525	3906440.75	5671193	4517346	1074367.125	1197781.125	1483451.625
LSANNSPR	[K].LSANNSPR.[S]	High	0.0504507	0.00358466	3	Cluster-21669.42548_orf1	Cluster-21669.42548_orf1 [775-782]	0	8	14.3075					3066098.47131814						1910621.25
LSAPVNYVSMSK	[R].LSAPVNYVSMSK.[E]	High	1.90247E-05	0	5	Cluster-21669.40871_orf1	Cluster-21669.40871_orf1 [563-574]	0	12	46.0651	4200386.89027697	3363791.25	5450613.56615601	3115091.10117747	3000923.34031566	2738332.30397756	4195089	3363791.25	5178842.5	1807341.5	1870007.75	1731510.75
ISATCNLAEEVK	[K].ISATCNLAEEVK.[V]	High	0.00343251	0.000137044	2	Cluster-21669.42207_orf1	Cluster-21669.42207_orf1 [202-213]	0	12	82.2608
LSATLDSLK	[K].LSATLDSLK.[S]	High	0.00328094	0.000137044	16	Cluster-21669.42217_orf1	Cluster-21669.42217_orf1 [293-301]	0	9	53.0722	20164757.5316377	13169201	14120332.7920866	6035520.62538538	7956212.37317374	6779561.82952682	20139324	13169201	13416284	3501742.5	4957867	4286873.5
ISATSIYFESLPYK	[K].ISATSIYFESLPYK.[V]	High	3.11843E-07	0	14	Cluster-21669.44016_orf1	Cluster-21669.44016_orf1 [163-176]	0	14	89.9376	3282932.59277614	1242101.625	2865991.14502465				3278791.875	1242101.625	2723091
LSCAHCEAR	[K].LSCAHCEAR.[L]	High	0.000904523	0	1	Cluster-21669.22460_orf1	Cluster-21669.22460_orf1 [344-352]	0	9	13.2621	1297647.95553836						1296011.25
LSDDVDLER	[K].LSDDVDLER.[I]	High	0.00129891	0	2	Cluster-21669.40394_orf1	Cluster-21669.40394_orf1 [453-461]	0	9	36.3402
LSDENEEENK	[K].LSDENEEENK.[L]	High	0.000130216	0	2	Cluster-21669.29759_	Cluster-21669.29759_ [11-20]	0	10	13.7962	694666.298057948	2020293.875	2455135.36393579			2357226.10532405	693790.125	2020293.875	2332720.75			1490528.5
ISDFGLAK	[K-R].ISDFGLAK.[LFAIVDYME]	High	0.0207313	0.000817789	34	Cluster-21669.74386_orf1; Cluster-21669.44082_orf1	Cluster-21669.74386_orf1 [371-378]; Cluster-21669.44082_orf1 [235-242]	0	8	51.1321	10386137.8930327	9099712.75	9565715.41704992	6361290.24012513	5463143.35523738	6162237.98069448	10373038	9099712.75	9088762.75	3690750.4375	3404325.6875	3896525.375
ISDFGLAR	[KR].ISDFGLAR.[ITLDMEQ]	High	0.0374231	0.00195249	4	Cluster-21669.59271_orf1; Cluster-21669.42368_orf1; Cluster-21669.42890_orf1; Cluster-21669.40522_orf1	Cluster-21669.59271_orf1 [657-664]; Cluster-21669.42368_orf1 [108-115]; Cluster-21669.42890_orf1 [648-655]; Cluster-21669.40522_orf1 [449-456]	0	8	51.0595
LSDFGVQGADAK	[R].LSDFGVQGADAK.[N]	High	3.93994E-07	0	57	Cluster-21669.45260_orf1	Cluster-21669.45260_orf1 [160-171]	0	12	39.4020	50433014.4682662	50435236	50462538.3211286	36599606.4523943	30417210.4500022	31591318.1813462	50369404	50435236	47946444	21234688	18954306	19975920
ISDGNLVLFDESK	[R].ISDGNLVLFDESK.[I]	High	9.48591E-05	0	2	Cluster-21669.50826_orf1	Cluster-21669.50826_orf1 [107-119]	0	13	76.1658		1587918.5						1587918.5
LSDICGVDLGK	[R].LSDICGVDLGK.[A]	High	0.083821	0.00654965	1	Cluster-21669.38312_orf1	Cluster-21669.38312_orf1 [101-111]	0	11	58.2491
ISDLVSETAQR	[K].ISDLVSETAQR.[S]	High	2.65129E-05	0	3	Cluster-21669.44420_orf1	Cluster-21669.44420_orf1 [32-42]	0	11	36.4683
ISALCEAR	[R].ISALCEAR.[V]	High	0.0174707	0.000531768	5	Cluster-21669.42049_orf1	Cluster-21669.42049_orf1 [581-588]	0	8	23.9048	24304927.4711019	20421502	21414561.6938355	20857750.8512696	20099085.4145111	19945751.0804373	24274272	20421502	20346818	12101437	12524627	12612159
ISAGTSLVGDK	[K].ISAGTSLVGDK.[V]	High	0.000146918	0	10	Cluster-21669.38311_orf1	Cluster-21669.38311_orf1 [161-171]	0	11	37.5167	7389196.39189135	9816647	13928351.4815932	9436590.96495779	10492100.0367758	10796337.4798499	7379876.5	9816647	13233875	5475006	6538090.5	6826773.5
LSADDLDADLEK	[K].LSADDLDADLEK.[Y]	High	5.69074E-06	0	7	Cluster-21669.44101_orf1	Cluster-21669.44101_orf1 [275-286]	0	12	61.7286	5174956.60166465	5804622.5	6686806.9564377	1485350.21491929	3004080.31463367	1732513.43097288	5168429.5	5804622.5	6353398.5	861783.8125	1871975	1095508.25
LSAATEEVK	[K].LSAATEEVK.[E]	High	0.0100492	0.000231312	2	Cluster-21669.51541_orf2	Cluster-21669.51541_orf2 [42-50]	0	9	22.6307		2282430.25	3834645.09847978		3086693.82715782	1673582.1259834		2282430.25	3643447.25		1923455.125	1058244.625
LQTDISPGSTASDNVR	[R].LQTDISPGSTASDNVR.[D]	High	0.000289658	0	1	Cluster-21669.41845_orf1	Cluster-21669.41845_orf1 [501-516]	0	16	38.0680
LQTLLTEGR	[R].LQTLLTEGR.[I]	High	0.00581099	0.000231312	1	Cluster-21669.39328_orf1	Cluster-21669.39328_orf1 [281-289]	0	9	46.3521
LQTLVFK	[R].LQTLVFK.[S]	High	0.0612933	0.00426429	11	Cluster-21669.42377_orf1	Cluster-21669.42377_orf1 [119-125]	0	7	59.0090	19126528.0270274	18090878.75	16630332.6404308	6861124.04787671	11482417.4849275	11020039.5741408	19102404	18090878.75	15801133.65625	3980748.5	7155201	6968225.5
IQTMTTSDTK	[R].IQTMTTSDTK.[D]	High	0.000264593	0	1	Cluster-21669.49309_orf1	Cluster-21669.49309_orf1 [162-171]	0	10	14.2353		1390791.875	1892201.89227384	3957598.06801945				1390791.875	1797855.5	2296154.75
IQTPTDEVVVPYDTLAPTSDDPEEVK	[K].IQTPTDEVVVPYDTLAPTSDDPEEVK.[E]	High	0.000412885	0	3	Cluster-21669.42981_orf1	Cluster-21669.42981_orf1 [65-90]	0	26	85.8132
IQTVVGDLATQGER	[R].IQTVVGDLATQGER.[LVF]	High	0.000222454	0	2	Cluster-21669.39016_orf1; Cluster-21669.35123_orf1	Cluster-21669.39016_orf1 [691-704]; Cluster-21669.35123_orf1 [951-964]	0	14	57.4843
LQVDEEPAIR	[K].LQVDEEPAIR.[T]	High	0.0587074	0.00411612	2	Cluster-21669.39560_orf1	Cluster-21669.39560_orf1 [434-443]	0	10	41.9052	2161359.84347636	1688446.375	3202938.82088418	1438819.68545768	1234157.00521452		2158633.75	1688446.375	3043238.25	834787.3125	769057.6875
IQVDQFLK	[R].IQVDQFLK.[T]	High	0.00767197	0.000231312	7	Cluster-21669.47973_orf1	Cluster-21669.47973_orf1 [516-523]	0	8	97.1946	8756608.0894791	3572667.25	4443651.43307544	2639225.23869787	2479274.35607409		8745563.5	3572667.25	4222088.140625	1531249.375	1544945.25
LSDMGLGGEFPR	[R].LSDMGLGGEFPR.[G]	High	1.52868E-05	0	1	Cluster-21669.40522_orf1	Cluster-21669.40522_orf1 [90-101]	0	12	56.1346
LQVIVFGK	[K].LQVIVFGK.[K]	High	0.00925405	0.000231312	48	Cluster-21669.43400_orf1	Cluster-21669.43400_orf1 [375-382]	0	8	67.6123	4471515.36089201			2697941.23764543	5471804.87474923	5962282.05380524	4465875.5			1565315.75	3409723.0625	3770088.625
IQVSDDVTVLDATGK	[R].IQVSDDVTVLDATGK.[F]	High	0.0270704	0.00153227	2	Cluster-21669.45319_orf1	Cluster-21669.45319_orf1 [112-126]	0	15	93.8440
LQVTEEER	[R].LQVTEEER.[S]	High	0.0233452	0.00110382	2	Cluster-21669.44024_orf1	Cluster-21669.44024_orf1 [528-535]	0	8	22.1257
LQYFDVTNDR	[K].LQYFDVTNDR.[N]	High	0.00335587	0.000137044	2	Cluster-21669.43118_orf1	Cluster-21669.43118_orf1 [145-154]	0	10	63.4195
LQYSDTSVATK	[K].LQYSDTSVATK.[E]	High	0.000904523	0	3	Cluster-21669.43153_orf1	Cluster-21669.43153_orf1 [308-318]	0	11	28.5298	3440267.41202208	1616783	2416155.81898223	1336042.93426261		1797521.33674956	3435928.25	1616783	2295684.75	775157.375		1136614.25
IREEYPDR	[K].IREEYPDR.[MIV]	High	0.0977855	0.00854607	4	Cluster-21669.37981_; Cluster-21669.40882_; Cluster-21669.32559_; Cluster-21669.42565_orf1	Cluster-21669.37981_ [155-162]; Cluster-21669.40882_ [38-45]; Cluster-21669.32559_ [132-139]; Cluster-21669.42565_orf1 [171-178]	1	8	24.4126	23945916.6556927	23530208	24574571.8122558	16662124.7321394	17339361.0904376	15301356.4092725	23915714	23530208	23349268	9667181	10804921	9675401
LSAAIANILETK	[K].LSAAIANILETK.[L]	High	0.0697146	0.00499673	3	Cluster-21669.42445_orf1	Cluster-21669.42445_orf1 [87-98]	0	12	88.9796
LSAALVEK	[K].LSAALVEK.[D]	High	0.083821	0.00654965	1	Cluster-21669.45143_orf1	Cluster-21669.45143_orf1 [1078-1085]	0	8	31.3783
ISAANPEGTR	[R].ISAANPEGTR.[W]	High	0.00695877	0.000231312	3	Cluster-21669.39446_orf1	Cluster-21669.39446_orf1 [65-74]	0	10	17.5259		3639510	2433167.27081208		1760721.48552774	2517382.75821981		3639510	2311848		1097183.25	1591799.25
LQVPDDEFAK	[K].LQVPDDEFAK.[W]	High	0.070715	0.00499673	4	Cluster-21669.43153_orf1; Cluster-21669.39769_orf1	Cluster-21669.43153_orf1 [1096-1105]; Cluster-21669.39769_orf1 [1099-1108]	0	10	53.2347		1835841.875	1966649.78673847	1210796.67200187	1782151.31926568			1835841.875	1868591.375	702490.875	1110537.125
ISDPLEEGCR	[K].ISDPLEEGCR.[L]	High	0.00477942	0.000231312	6	Cluster-21669.43196_orf1	Cluster-21669.43196_orf1 [333-342]	0	10	42.3291	11907725.0500093	9073580.25	9894024.8864291	11101960.0060753	9074802.71479326	9471323.79571041	11892706	9073580.25	9400702.5	6441234.75	5654910	5988936.75
LSDSNFDLR	[K].LSDSNFDLR.[K]	High	0.0442686	0.00255733	1	Cluster-21669.33993_orf1	Cluster-21669.33993_orf1 [105-113]	0	9	51.1691
LSDSPAPSVTR	[R].LSDSPAPSVTR.[I]	High	1.72477E-05	0	17	Cluster-21669.59971_orf1	Cluster-21669.59971_orf1 [80-90]	0	11	27.7257
ISESEVEK	[K].ISESEVEK.[L]	High	0.0236938	0.00130132	3	Cluster-21669.37245_	Cluster-21669.37245_ [82-89]	0	8	18.5033	15358587.5755024	17417900	17979791.8819932	20151424.0842829	20312963.7046023	20604860.3318981	15339216	17417900	17083308	11691634	12657904	13028929
ISESLLK	[K].ISESLLK.[E]	High	0.0868222	0.0068341	1	Cluster-21669.55418_orf1	Cluster-21669.55418_orf1 [86-92]	0	7	36.0787	1881598.10884403	2447812.75	3466788.53582606	1572342.23827461	1897259.52150575	2608089.35379561	1879224.875	2447812.75	3293932.25	912255.625	1182266.125	1649155.125
LSETEVMDFVR	[K].LSETEVMDFVR.[K]	High	0.0599871	0.00419044	1	Cluster-21669.42235_orf1	Cluster-21669.42235_orf1 [533-543]	0	11	65.1981
ISEVAGSDR	[R].ISEVAGSDR.[S]	High	0.0832324	0.00640546	1	Cluster-21669.37123_orf1	Cluster-21669.37123_orf1 [250-258]	0	9	16.5899
LSEYIGK	[K].LSEYIGK.[K]	High	0.0803468	0.00605278	18	Cluster-21669.39252_orf1	Cluster-21669.39252_orf1 [122-128]	0	7	30.4063	35623115.9467293	40540931.5	45771109.1739405	37420851.5965881	44021366.2235781	42396699.2973851	35578185	40540931.5	43488932.5	21711165.375	27431655.75	26808412
LSFANGAWVEK	[R].LSFANGAWVEK.[S]	High	0.000219123	0	3	Cluster-21669.49842_orf1	Cluster-21669.49842_orf1 [118-128]	0	11	67.0274	3590308.9072987	704132.875		41838.5034913343			3585780.5	704132.875		24274.23828125
LSFGIDNSK	[R].LSFGIDNSK.[E]	High	0.0067529	0.000231312	2	Cluster-21669.40867_orf1	Cluster-21669.40867_orf1 [862-870]	0	9	49.4553
LSFMETPSGLK	[K].LSFMETPSGLK.[I]	High	0.0578687	0.00411612	1	Cluster-21669.31888_orf1	Cluster-21669.31888_orf1 [120-130]	0	11	56.1664
LSEMITCK	[R].LSEMITCK.[K]	High	0.0449178	0.00263884	3	Cluster-21669.48370_orf1	Cluster-21669.48370_orf1 [359-366]	0	8	22.9997	1630207.65852281	1197551.5	2537345.67230477				1628151.5	1197551.5	2410832
LSFQNTEVR	[R].LSFQNTEVR.[D]	High	0.00450036	0.000231312	3	Cluster-21669.46174_orf1	Cluster-21669.46174_orf1 [226-234]	0	9	40.8546	2749293.145673	2405697.5	1301586.6919804	1004089.88157344	1321436.97431255	801354.867041569	2745825.5	2405697.5	1236688.75	582561.875	823445.6875	506715.1875
LSFVEEQR	[R].LSFVEEQR.[A]	High	0.0105111	0.000231312	6	Cluster-21669.44024_orf1	Cluster-21669.44024_orf1 [264-271]	0	8	41.7381		2210065	1684550.51212045	1196827.19324988	1447015.16613463			2210065	1600557.75	694385.9375	901699
LSGAIPVTPPLVR	[R].LSGAIPVTPPLVR.[F]	High	0.0230015	0.00110382	2	Cluster-21669.44066_orf1	Cluster-21669.44066_orf1 [219-231]	0	13	75.9252	1935299.09115524	1029252.625					1932858.125	1029252.625
LSGAQPPEVFLK	[K].LSGAQPPEVFLK.[A]	High	0.000156056	0	2	Cluster-21669.40349_orf1	Cluster-21669.40349_orf1 [254-265]	0	12	66.5184
LSGCLPYEIGQLK	[K].LSGCLPYEIGQLK.[K]	High	7.66677E-08	0	10	Cluster-21669.42504_orf1	Cluster-21669.42504_orf1 [355-367]	0	13	77.6792	31361105.3312944	28691277	8672926.12390753	30284115.8376266	28405682.2190459	26821648.9456849	31321550	28691277	8240488.5	17570510	17700834	16959948
LSGDDVGEMHYK	[K].LSGDDVGEMHYK.[Y]	High	0.00530988	0.000231312	5	Cluster-21669.36928_orf1	Cluster-21669.36928_orf1 [290-301]	0	12	38.4991	2781030.17515226	1345335	1369893.90832019			1481114.06417167	2777522.5	1345335	1301590.125			936542.625
LSGDDVGEMHYK	[K].LSGDDVGEMHYK.[Y]	High	1.78105E-06	0	7	Cluster-21669.36928_orf1	Cluster-21669.36928_orf1 [290-301]	0	12	26.7737	16027794.1365438	16284175	17347852.4807015	13517809.9627215	12430368.7308989	13563435.339322	16007578.5	16284175	16482877.5	7842884.25	7745911.25	8576473.375
LSGDEYEK	[K].LSGDEYEK.[Y]	High	0.00453433	0.000231312	16	Cluster-21669.42887_orf1	Cluster-21669.42887_orf1 [189-196]	0	8	17.4842	25662149.3163689	23375832	23245808.8438111	16820323.1892221	14069534.8700399	19173342.1553121	25629782	23375832	22086758	9758966	8767348	12123747
LSGDNNPLHSDPVVAK	[R].LSGDNNPLHSDPVVAK.[V]	High	0.0117603	0.00033658	4	Cluster-21669.45999_orf1	Cluster-21669.45999_orf1 [207-222]	0	16	44.5768	3399266.44806954	2096593.625	2365896.08669942	1254941.77176797	1128295.66058897	1072887.43418998	3394979	2096593.625	2247931	728103.375	703090.8125	678411.5
LSFVEAASLPAALETAYGGLELAQFSTGK	[K].LSFVEAASLPAALETAYGGLELAQFSTGK.[S]	High	5.91068E-10	0	2	Cluster-21669.43507_orf1	Cluster-21669.43507_orf1 [165-193]	0	29	95.8405			889348.679450997						845005.1875
LQTANFDQK	[K].LQTANFDQK.[I]	High	0.00223465	0	6	Cluster-21669.39760_orf1; Cluster-21669.45461_orf1	Cluster-21669.39760_orf1 [479-487]; Cluster-21669.45461_orf1 [472-480]	0	9	25.7705
LSELTTLYEGK	[K].LSELTTLYEGK.[L]	High	7.34007E-05	0	1	Cluster-21669.47710_orf1	Cluster-21669.47710_orf1 [503-513]	0	11	64.2138
LSELSTSEVESLK	[K].LSELSTSEVESLK.[A]	High	2.16276E-05	0	5	Cluster-21669.44678_orf1	Cluster-21669.44678_orf1 [73-85]	0	13	93.1621
LSDTGDDLLQGK	[R].LSDTGDDLLQGK.[L]	High	5.9876E-05	0	2	Cluster-21669.44619_orf1	Cluster-21669.44619_orf1 [1273-1284]	0	12	47.5945
ISEADLQGSR	[R].ISEADLQGSR.[H]	High	0.0169577	0.000427587	1	Cluster-21669.33608_orf1	Cluster-21669.33608_orf1 [205-214]	0	10	31.0038
ISEALHMTSLGTNDFLENYYAFPR	[R].ISEALHMTSLGTNDFLENYYAFPR.[R]	High	0.00011114	0	1	Cluster-21669.40978_orf1	Cluster-21669.40978_orf1 [165-188]	0	24	92.9824
LSEASSDGQEK	[R].LSEASSDGQEK.[I]	High	0.00814653	0.000231312	2	Cluster-21669.53307_	Cluster-21669.53307_ [236-246]	0	11	14.2227
LSEDVIPSNAGESK	[K].LSEDVIPSNAGESK.[G]	High	0.00246454	0	1	Cluster-21669.46799_orf1	Cluster-21669.46799_orf1 [599-612]	0	14	42.3218
LSEEEIGGLK	[R].LSEEEIGGLK.[E]	High	0.00250194	0	2	Cluster-21669.40368_orf1	Cluster-21669.40368_orf1 [399-408]	0	10	44.0844	1980264.9309512	2036079.875					1977767.25	2036079.875
LSEEESDWGNK	[R].LSEEESDWGNK.[L]	High	0.00017875	0	1	Cluster-21669.45732_orf1	Cluster-21669.45732_orf1 [311-321]	0	11	29.7784
ISEEEYVK	[K].ISEEEYVK.[A]	High	0.00690673	0.000231312	8	Cluster-21669.46943_	Cluster-21669.46943_ [435-442]	0	8	29.0101	22732686.425071	25565372	24243776.1286508	25059442.2356443	23838241.2620768	23104593.4895621	22704014	25565372	23034966	14539212	14854660	14609568
LSELTCR	[K].LSELTCR.[Q]	High	0.0617346	0.00426429	6	Cluster-21669.41967_orf1	Cluster-21669.41967_orf1 [200-206]	0	7	24.5460	19856362.5572935	19763572	20429398.8464054	23806403.9385295	26574365.9092812	21834620.8918985	19831318	19763572	19410776	13812213	16559660	13806535
ISEESDAALTR	[K].ISEESDAALTR.[T]	High	0.0242264	0.0013662	2	Cluster-21669.25122_orf1	Cluster-21669.25122_orf1 [365-375]	0	11	28.2670		1853510.25	2430667.11126361	1718870.25203532	2321918.90487339	2164513.50871373		1853510.25	2309472.5	997269.5625	1446890.125	1368671.875
ISEGDYVK	[K].ISEGDYVK.[A]	High	0.00345844	0.000137044	20	Cluster-21669.40911_orf1	Cluster-21669.40911_orf1 [458-465]	0	8	28.1570	148983763.173652	167477804	175066774.972478	162889709.651963	170062152.072131	156930037.38057	148795852	167477804	166337834	94506813	105973231	99230486.5
LSEGVNPLGVK	[K].LSEGVNPLGVK.[F]	High	6.96257E-05	0	17	Cluster-21669.40756_orf1; Cluster-21669.42000_orf1	Cluster-21669.40756_orf1 [144-154]; Cluster-21669.42000_orf1 [144-154]	0	11	49.9100	19039141.8079899	17696332	17090685.4696338	12927386.3813901	13716142.3063321	15201996.0098625	19015128	17696332	16238533	7500327	8547133.5	9612573.125
LSEGYLNLAR	[K].LSEGYLNLAR.[D]	High	0.0165827	0.000427587	2	Cluster-21669.46984_orf1	Cluster-21669.46984_orf1 [334-343]	0	10	94.9646	6508076.29722136	6445764.4375	5461664.57657863				6499867.75	6445764.4375	5189342.5
LSEIDELK	[K].LSEIDELK.[N]	High	0.0249549	0.0013662	3	Cluster-21669.39263_orf1	Cluster-21669.39263_orf1 [257-264]	0	8	47.3349
ISELENQLR	[K].ISELENQLR.[E]	High	0.0399705	0.00221415	3	Cluster-21669.43234_orf1	Cluster-21669.43234_orf1 [491-499]	0	9	42.2626	1578734.11064405	1608758.75	2114831.86457792	1611128.9545547	1216870.47459887	1764270.33697047	1576742.875	1608758.75	2009385	934759.25	758285.6875	1115588.875
LSELGFADA	[K].LSELGFADA.[-]	High	0.00932367	0.000231312	16	Cluster-21669.42011_orf1	Cluster-21669.42011_orf1 [245-253]	0	9	70.7940	41937527.2269254	37158308	37026892.455558	34954363.1816504	24423963.7060186	35210303.5198944	41884632	37158308	35180708	20280136	15219649.5	22264288
LSELGFTPSSAQSK	[K].LSELGFTPSSAQSK.[V]	High	1.79453E-06	0	5	Cluster-21669.37715_orf1	Cluster-21669.37715_orf1 [268-281]	0	14	53.9042	4062392.0893304	3105466.75	3661296.84403611				4057268.25	3105466.75	3478742.25
LSELLGFEVK	[R].LSELLGFEVK.[M]	High	0.000143631	0	8	Cluster-21669.43222_orf1	Cluster-21669.43222_orf1 [108-117]	0	10	97.3812	3097104.0848321		720943.449877608	7589295.42177155	5556555.63361162	5621727.71118094	3093197.75		684996.75	4403225.5	3462535	3554748.25
ISEEWAPAVR	[K].ISEEWAPAVR.[N]	High	0.0786605	0.00574945	1	Cluster-21669.54607_orf1	Cluster-21669.54607_orf1 [205-214]	0	10	52.0396
LQSVEGFEPNQK	[R].LQSVEGFEPNQK.[L]	High	0.000694715	0	5	Cluster-21669.27041_orf1	Cluster-21669.27041_orf1 [213-224]	0	12	44.4826	2293200.8827679	2592445.25	2939642.70894061	1953874.82702319	1866268.0955806	1534143.52080883	2290308.5	2592445.25	2793070.25	1133616.625	1162954	970074.375
LQSSLPEVNEIVK	[K].LQSSLPEVNEIVK.[S]	High	2.08675E-06	0	15	Cluster-21669.49287_orf1	Cluster-21669.49287_orf1 [474-486]	0	13	70.7222	11330348.3126628	11628082.5	12429110.3639831	8203361.73105867	7411769.10359231	8390351.09615082	11316057.5	11628082.5	11809387	4759500	4618600.375	5305412.75
IQSQSTSGASSISQK	[K].IQSQSTSGASSISQK.[A]	High	6.11413E-08	0	6	Cluster-21669.31167_orf1	Cluster-21669.31167_orf1 [356-370]	0	15	18.3415	9397324.71655824	9549091	6449936.44160759	9129314.35515203	8543398.3629679	8530513.22384991	9385472	9549091	6128338.5	5296727.5	5323768.5	5394040.5
LQDSPPGK	[K].LQDSPPGK.[N]	High	0.0280891	0.00153227	3	Cluster-21669.46789_orf1	Cluster-21669.46789_orf1 [808-815]	0	8	16.1054	3711184.86648535	6084898	3552677.25195001				3706504	6084898	3375538.5
LQDTVTSIHEEMFYLR	[R].LQDTVTSIHEEMFYLR.[E]	High	4.61619E-07	0	5	Cluster-21669.40095_orf1	Cluster-21669.40095_orf1 [178-193]	0	16	89.9066
IQEAIGLGQR	[R].IQEAIGLGQR.[I]	High	0.00450036	0.000231312	4	Cluster-21669.42205_orf1	Cluster-21669.42205_orf1 [470-479]	0	10	38.3899	3069066.72169117	2056555	2650106.7621064		1135932.13633637	1375164.86537853	3065195.75	2056555	2517970.75		707849.4375	869548.5
IQEAYLIFQDFSEK	[K].IQEAYLIFQDFSEK.[Y]	High	6.56767E-06	0	3	Cluster-21669.39875_orf1	Cluster-21669.39875_orf1 [224-237]	0	14	91.9184		1644598.875						1644598.875
LQEELDIDVLVHGEPER	[K].LQEELDIDVLVHGEPER.[N]	High	3.42712E-09	0	64	Cluster-21669.46943_; Cluster-21669.40911_orf1	Cluster-21669.46943_ [454-470]; Cluster-21669.40911_orf1 [477-493]	0	17	99.0448	6441119.81467983	5169185.0078125	3210183.30346928	3187090.75706721	4256798.59819915	3945041.27696434	6432995.71875	5169185.0078125	3050121.51806641	1849114.90625	2652599.0390625	2494540.69921875
LQEELQK	[R].LQEELQK.[N]	High	0.109249	0.00934133	2	Cluster-21669.38902_orf1	Cluster-21669.38902_orf1 [107-113]	0	7	19.4959	4216040.13349759	4455347	5414601.48062022	8104409.4881042	8169511.3430317	7054229.16673877	4210722.5	4455347	5144626	4702089	5090783	4460552
IQEEQVNIVSDR	[R].IQEEQVNIVSDR.[V]	High	0.000699974	0	4	Cluster-21669.44061_orf1	Cluster-21669.44061_orf1 [150-161]	0	12	41.8619	3650875.54917199		3797920.74901033				3646270.75		3608554
LQEFIGR	[RK].LQEFIGR.[VK]	High	0.112299	0.00988249	12	Cluster-21669.39224_orf1	Cluster-21669.39224_orf1 [392-398]	0	7	42.6851	4283574.81406235	2517111.25	4377617.02476762	1603302.1942604	1825993.30363286	1194680.78785131	4278172	2517111.25	4159346.25	930218.25	1137857	755424.25
LQDIVFGK	[K].LQDIVFGK.[K]	High	0.0139671	0.000427587	10	Cluster-21669.41462_orf1	Cluster-21669.41462_orf1 [417-424]	0	8	54.9665	10083015.0683785	10828260.625	9726533.05904604	6036540.33625504	4170010.82813669	6261376.38125341	10070297.5	10828260.625	9241561.921875	3502334.125	2598517.75	3959212.875
IQELEEQISTLEK	[R].IQELEEQISTLEK.[K]	High	0.0005376	0	3	Cluster-21669.45143_orf1	Cluster-21669.45143_orf1 [654-666]	0	13	95.6890		3029621.75	1449807.44835634	7610265.31367215		4711163.14841778		3029621.75	1377519.125	4415392		2978977.25
LQEIQDELEK	[K].LQEIQDELEK.[I]	High	6.96257E-05	0	13	Cluster-21669.40615_orf1	Cluster-21669.40615_orf1 [82-91]	0	10	89.6431	18641770.6091562	17658622	19667274.8586651	10430242.2216959	10251934.088124	11203495.6291635	18618258	17658622	18686652	6051511.5	6388432.5	7084229
IQELSSIEGR	[R].IQELSSIEGR.[T]	High	0.0770074	0.00535622	3	Cluster-21669.49296_orf1	Cluster-21669.49296_orf1 [344-353]	0	10	43.9746
LQEQIVQVEEK	[K].LQEQIVQVEEK.[Y]	High	0.0110767	0.000231312	1	Cluster-21669.45143_orf1	Cluster-21669.45143_orf1 [157-167]	0	11	45.6555
LQEQPSFDK	[R].LQEQPSFDK.[K]	High	0.00174274	0	10	Cluster-21669.41616_orf1	Cluster-21669.41616_orf1 [113-121]	0	9	28.8369	33401464.8086714	35366052	34723813.4695323	35061207.6808013	33651983.7843772	34434949.8976311	33359336	35366052	32992462	20342126	20970036	21774014
LQESMVQK	[K].LQESMVQK.[E]	High	0.0199751	0.000616131	6	Cluster-21669.43047_orf1	Cluster-21669.43047_orf1 [232-239]	0	8	14.1845		5219145	5296610.89481502	4264646.73485034	6911028.00321096	4563071.13477648		5219145	5032518.5	2474301	4306566.5	2885335.25
LQEYVDDINENIR	[K].LQEYVDDINENIR.[K]	High	0.00755769	0.000231312	1	Cluster-21669.46877_orf1	Cluster-21669.46877_orf1 [343-355]	0	13	93.4107
IQGIGAGFIPR	[K].IQGIGAGFIPR.[N]	High	0.00014803	0	3	Cluster-21669.40014_orf1	Cluster-21669.40014_orf1 [294-304]	0	11	70.4865
LQGQANDFK	[R].LQGQANDFK.[I]	High	0.00446664	0.000231312	3	Cluster-21669.49284_orf1	Cluster-21669.49284_orf1 [267-275]	0	9	22.5200	3432940.17027273	3487449.75	1939595.07138881	5115624.86410181	3453796.50166198	4861690.42817372	3428610.25	3487449.75	1842885.625	2968029.125	2152213	3074159.125
LQELNNAVVVQTLTTK	[K].LQELNNAVVVQTLTTK.[L]	High	1.24725E-09	0	6	Cluster-21669.39882_orf1	Cluster-21669.39882_orf1 [218-233]	0	16	78.7266	4070061.13719511	2539830.125	3548263.82044229		2521262.43545671	4657969.12005886	4064927.625	2539830.125	3371345.125		1571109.875	2945341.4375
LQGSDGCFK	[R].LQGSDGCFK.[W]	High	0.0188212	0.000616131	1	Cluster-21669.36892_orf1	Cluster-21669.36892_orf1 [58-66]	0	9	19.0886	1638276.83606558	1794581.375	1396802.46090104	2073596.38067826		1907049.00678281	1636210.5	1794581.375	1327157	1203077.75		1205871.125
LQDLSLSHNQLTGK	[K].LQDLSLSHNQLTGK.[I]	High	0.00323191	0.000137044	1	Cluster-21669.61780_orf1	Cluster-21669.61780_orf1 [259-272]	0	14	55.7215	1480316.10236233	2146445.5	1302324.21536646				1478449	2146445.5	1237389.5
LQDGTVFLK	[K].LQDGTVFLK.[K]	High	0.00259795	0	9	Cluster-21669.40784_orf1	Cluster-21669.40784_orf1 [306-314]	0	9	54.7872	16173330.1991802	14221044	15683907.6299913	6219175.87455284	6586769.55031773	6931207.40625575	16152931	14221044	14901898	3608297.25	4104506.75	4382762.5
IPVSTNTVTVR	[R].IPVSTNTVTVR.[D]	High	0.00112557	0	9	Cluster-21669.43254_orf1	Cluster-21669.43254_orf1 [543-553]	0	11	37.7717	8745289.31326216	7743641	7699452.08807306	3648680.18261575	3850770.47598939	2913395.49771589	8734259	7743641	7315552.5	2116924	2399585	1842207.25
LPVTAAQMDK	[R].LPVTAAQMDK.[A]	High	0.000422332	0	6	Cluster-21669.50866_orf1	Cluster-21669.50866_orf1 [225-234]	0	10	33.3141	6513079.35751257	5996395.5	4678346.32956347	3757446.46941866	4770452.5795831	4160630.51046968	6504864.5	5996395.5	4445081	2180029	2972679.5	2630862.75
LPVTAAQMDK	[R].LPVTAAQMDK.[A]	High	0.000227545	0	11	Cluster-21669.50866_orf1	Cluster-21669.50866_orf1 [225-234]	0	10	19.5786	12014225.377409	15344391	16161632.2857896	15866215.0833434	16409006.4959546	16113866.669161	11999072	15344391	15355803	9205403	10225176	10189170
IPVTTGPK	[K].IPVTTGPK.[F]	High	0.0218375	0.00110382	6	Cluster-21669.46703_orf1	Cluster-21669.46703_orf1 [148-155]	0	8	18.2147	30800115.762859	26954694	25140002.549154	32494888.6453018	29286114.173265	31926301.993583	30761268	26954694	23886506	18853176	18249470	20187738
IPVVAMGYER	[R].IPVVAMGYER.[-]	High	0.0264766	0.0013662	1	Cluster-21669.48206_orf1	Cluster-21669.48206_orf1 [814-823]	0	10	61.6532
IPVVAMGYER	[R].IPVVAMGYER.[-]	High	0.01116	0.00033658	8	Cluster-21669.48206_orf1	Cluster-21669.48206_orf1 [814-823]	0	10	39.7241	7504760.6515043	7772614	7117993.17615335	4842888.07840147	4148228.94903542	4347631.03512756	7495295	7772614	6763085.5	2809790.25	2584944.5	2749107.5
IPVVLEPKPDES	[K].IPVVLEPKPDES.[-]	High	0.000239881	0	6	Cluster-21669.43628_orf1	Cluster-21669.43628_orf1 [472-483]	0	12	53.3393	4947367.54671642	2248680.75	2957158.29734117		1656131.81701664		4941127.5	2248680.75	2809712.5		1032008.8125
IPYPSVQK	[R].IPYPSVQK.[E]	High	0.0924766	0.00759653	1	Cluster-21669.36974_orf1	Cluster-21669.36974_orf1 [401-408]	0	8	35.3862
LQDLQDHLEK	[K].LQDLQDHLEK.[V]	High	0.0550222	0.00397832	1	Cluster-21669.37647_orf1	Cluster-21669.37647_orf1 [22-31]	0	10	37.0117
IPYQVVSIVSGALNDAAAK	[K].IPYQVVSIVSGALNDAAAK.[K]	High	0.095097	0.0081192	1	Cluster-21669.41413_	Cluster-21669.41413_ [321-339]	0	19	98.0736
IQAHEPPFTEDMPR	[R].IQAHEPPFTEDMPR.[L]	High	0.00295274	0.000137044	1	Cluster-21669.42729_orf1	Cluster-21669.42729_orf1 [161-174]	0	14	39.6237
IQALESQVDEK	[K].IQALESQVDEK.[T]	High	3.4264E-05	0	8	Cluster-21669.46399_orf1	Cluster-21669.46399_orf1 [67-77]	0	11	32.5122	10733198.6359797	10005269	11774723.2030916	7810403.55455608	8817321.34975241	9582351.29235392	10719661	10005269	11187628	4531510	5494462	6059142
IQAIPDGAPAAPK	[R].IQAIPDGAPAAPK.[Q]	High	0.000820069	0	6	Cluster-21669.40595_orf1	Cluster-21669.40595_orf1 [155-167]	0	13	40.7660	5725204.1213015	5220394.5	4884132.98326769	4783734.93739717	4716334.28073266	4710614.77369565	5717983	5220394.5	4640607	2775470.25	2938956	2978630.5
LQAMEQQAELR	[R].LQAMEQQAELR.[E]	High	0.000115412	0	5	Cluster-21669.41601_orf1	Cluster-21669.41601_orf1 [297-307]	0	11	24.6773	2216847.07876391	2904409.5	2437748.70399015	2692016.22842792	1665094.83178837	1491889.11348387	2214051	2904409.5	2316201	1561878.125	1037594.0625	943355.9375
LQASGTCLDSTDK	[R].LQASGTCLDSTDK.[N]	High	4.43673E-06	0	4	Cluster-21669.23674_orf1	Cluster-21669.23674_orf1 [384-396]	0	13	25.6047	4348629.86710698	6111474	6071551.94969124	6890236.11454725	8299063.23435515	6936380.39462231	4343145	6111474	5768820.5	3997639	5171512.5	4386033.5
IQATGADIVK	[R].IQATGADIVK.[I]	High	0.00304301	0.000137044	4	Cluster-21669.31825_orf1	Cluster-21669.31825_orf1 [208-217]	0	10	31.0352	8991597.9789983	8997397	9879543.32662813	6478045.41112461	6727498.22999111	6411065.8772774	8980257	8997397	9386943	3758490.5	4192201	4053865
IQDDAEVR	[R].IQDDAEVR.[V]	High	0.0205778	0.000616131	4	Cluster-21669.41956_orf1	Cluster-21669.41956_orf1 [233-240]	0	8	17.6517
IQDDGSYK	[K].IQDDGSYK.[V]	High	0.0235189	0.00130132	4	Cluster-21669.44556_orf1	Cluster-21669.44556_orf1 [36-43]	0	8	16.0981	8496726.80478514	5995342	5083302.18668313	2836886.91578575	3605143.51139951	7714076.56932152	8486010	5995342	4829845.5	1645930.5	2246524	4877788.75
LQAGYLFPEIAR	[K].LQAGYLFPEIAR.[R]	High	0.0820668	0.006264	1	Cluster-21669.28395_orf1	Cluster-21669.28395_orf1 [88-99]	0	12	97.4940
ISGEIPADIGR	[R].ISGEIPADIGR.[L]	High	1.12202E-05	0	44	Cluster-21669.41229_orf1	Cluster-21669.41229_orf1 [149-159]	0	11	48.9315	50811951.1659169	45252807	54662900.2961488	31601139.3220978	34397788.3761714	37405212.6843041	50747862.75	45252807	51937373.25	18334632.5	21434779.75	23652179.75
LQGSIPSTLGDLK	[K].LQGSIPSTLGDLK.[Q]	High	0.000336817	0	8	Cluster-21669.44400_orf1	Cluster-21669.44400_orf1 [130-142]	0	13	68.9605	4525701.70538387	4261846.5	5764357.40911921	2894622.19977901	1805778.47773863		4519993.5	4261846.5	5476942.875	1679427.875	1125260.25
LQKPATYDEIK	[R].LQKPATYDEIK.[Q]	High	8.93043E-05	0	56	Cluster-21669.41938_orf1	Cluster-21669.41938_orf1 [297-307]	0	11	98.7487	200748884.059441	187650242.25	184683604.799063	100534606.624575	111539106.055086	106656793.740248	200495682.25	187650242.25	175475162.5625	58329069.9492188	69504938.6796875	67441553.625
IQPIIPTSK	[R].IQPIIPTSK.[V]	High	0.0131565	0.00033658	14	Cluster-21669.47649_orf1	Cluster-21669.47649_orf1 [71-79]	0	9	45.2220	7416186.93469217	5969904	7525101.87535106	7246332.16323344	5565062.89506968	6218062.88323852	7406833	5969904	7149895.5	4204242	3467836.25	3931824.75
IQPLLTK	[K].IQPLLTK.[I]	High	0.0880504	0.0070501	6	Cluster-21669.41901_orf1	Cluster-21669.41901_orf1 [436-442]	0	7	34.8598	6332549.65788267	5387244.5	4753019.05946634	4373911.99701225	4342521.48118644	4278151.12756136	6324562.5	5387244.5	4516030.5	2537695.5	2706016.75	2705173.75
IQPPVDGLDQLK	[R].IQPPVDGLDQLK.[S]	High	3.45234E-05	0	32	Cluster-21669.45260_orf1	Cluster-21669.45260_orf1 [444-455]	0	12	89.5645	29396302.4023539	31585472	35317641.0933079	22984879.3595168	20090064.2270013	26891889.9356881	29359225.25	31585472	33556681	13335573.5	12519005.5	17004363
LQPSEVSTDLK	[K].LQPSEVSTDLK.[V]	High	0.0649096	0.00473222	1	Cluster-21669.49530_orf1	Cluster-21669.49530_orf1 [381-391]	0	11	41.8356
LQPTQQQTR	[K].LQPTQQQTR.[Y]	High	0.0133547	0.000427587	3	Cluster-21669.47634_orf1	Cluster-21669.47634_orf1 [100-108]	0	9	15.1046	2577554.78443743	5237805.5	4683106.68386266	3986701.51680815	3332157.30629407	3904367.53037047	2574303.75	5237805.5	4449604	2313040.25	2076414.25	2468821.75
IQPVYVVDVAAAIVAALK	[K].IQPVYVVDVAAAIVAALK.[D]	High	1.66127E-09	0	6	Cluster-21669.46891_orf1	Cluster-21669.46891_orf1 [264-281]	0	18	98.9406
LQQDIPGK	[K].LQQDIPGK.[G]	High	0.017341	0.000531768	6	Cluster-21669.47422_orf1	Cluster-21669.47422_orf1 [581-588]	0	8	19.6439	20195378.1530067	21224994	21797307.6511986	21721695.2301024	21530083.4192946	20326241.6918937	20169906	21224994	20710480	12602688	13416345	12852752
IQQELER	[K].IQQELER.[L]	High	0.0687275	0.00487936	5	Cluster-21669.36235_orf1	Cluster-21669.36235_orf1 [268-274]	0	7	19.7227	6392373.61301538	8570934	8136687.94663721	9414216.35831597	6425277.21505549	8166337.84763761	6384311	8570934	7730987.5	5462024.5	4003873.75	5163764
LQPFVDGR	[R].LQPFVDGR.[V]	High	0.0722411	0.00499673	6	Cluster-21669.51499_orf1	Cluster-21669.51499_orf1 [154-161]	0	8	42.8511	11942865.7474882	11265648.625	12620998.5302458	11202604.3701306	9566193.04901409	9619012.92986949	11927802.375	11265648.625	11991707.5	6499627.5	5961117	6082324
LQQLASENK	[R].LQQLASENK.[L]	High	0.00845783	0.000231312	1	Cluster-21669.52692_orf1	Cluster-21669.52692_orf1 [436-444]	0	9	16.6470
IQQLTEER	[K].IQQLTEER.[K]	High	0.0253271	0.0013662	2	Cluster-21669.33596_orf1	Cluster-21669.33596_orf1 [171-178]	0	8	22.7281
LQRNVAQSSGK	[K].LQRNVAQSSGK.[C]	High	0.0123002	0.00033658	2	Cluster-21669.42168_orf1; Cluster-21669.41951_orf1; Cluster-21669.41971_	Cluster-21669.42168_orf1 [319-329]; Cluster-21669.41951_orf1 [277-287]; Cluster-21669.41971_ [297-307]	1	11	13.7052	765430.802355008	2119701.5	1312522.58771113				764465.375	2119701.5	1247079.375
LQSDELATVR	[K].LQSDELATVR.[L]	High	0.0101247	0.000231312	4	Cluster-21669.43628_orf1	Cluster-21669.43628_orf1 [158-167]	0	10	36.6023			9703610.18822275			10172039.5460059			9219782			6432015.5
LQSFPASAYLHNK	[R].LQSFPASAYLHNK.[C]	High	6.06819E-08	0	15	Cluster-21669.44440_orf1	Cluster-21669.44440_orf1 [287-299]	0	13	97.4391	20407595.0223535	22478820.8125	10431441.4763555	2234005.67623961	1752440.0822328	1578200.75142285	20381855.203125	22478820.8125	9911323.15625	1296145.45410156	1092022.7421875	997932.779296875
LQSLPADK	[R].LQSLPADK.[K]	High	0.0433117	0.00247522	2	Cluster-21669.43876_orf1	Cluster-21669.43876_orf1 [275-282]	0	8	25.1806	12468547.4075439	9984422	9375294.14086118	12597328.4009193	13636670.322261	14628154.6786512	12452821	9984422	8907836	7308831	8497611	9249720
LQSLSEQQLVDCAPSVGNAGCK	[K].LQSLSEQQLVDCAPSVGNAGCK.[G]	High	2.12756E-16	0	168	Cluster-21669.42168_orf1; Cluster-21669.41951_orf1	Cluster-21669.42168_orf1 [168-189]; Cluster-21669.41951_orf1 [126-147]	0	22	65.4799	472807449.790675	432143374	539932590.835158	503240817.535325	490665461.784967	526998820.849066	472211104.25	432143374	513011207.75	291974772	305755300	333233524
IQSISSNDEPVYSTVLR	[K].IQSISSNDEPVYSTVLR.[V]	High	5.55378E-09	0	3	Cluster-21669.43362_orf1	Cluster-21669.43362_orf1 [607-623]	0	17	70.9797
LQSQPVPPPGQLPK	[K].LQSQPVPPPGQLPK.[Y]	High	0.00304301	0.000137044	2	Cluster-21669.54547_orf1	Cluster-21669.54547_orf1 [33-46]	0	14	45.9480	2772024.31618607	3505218.25	2951554.90881831			1730108.41047198	2768528	3505218.25	2804388.5			1093987.5
LQQLDVR	[R].LQQLDVR.[C]	High	0.0803468	0.00605278	6	Cluster-21669.45705_orf1	Cluster-21669.45705_orf1 [55-61]	0	7	29.0992	17486893.9791292	17142316	18092120.6667919	14253905.0480814	15929594.1291043	14534098.3319339	17464838	17142316	17190036	8269958.5	9926433	9190246
IQGSQNIVAK	[K].IQGSQNIVAK.[L]	High	0.00060654	0	7	Cluster-21669.39126_orf1	Cluster-21669.39126_orf1 [49-58]	0	10	23.5503	17437547.739395	23193496	22072917.7461846	18450852.2884988	18778642.8931266	17581565.7163829	17415554	23193496	20972348	10704981	11701801	11117230
IQPDVAIANAPK	[K].IQPDVAIANAPK.[T]	High	4.9213E-05	0	8	Cluster-21669.43143_orf1	Cluster-21669.43143_orf1 [85-96]	0	12	44.8038	8870014.62758756	8015406	9093204.99633604	7302793.07794844	6293942.42960709	6490607.09697689	8858827	8015406	8639812	4237000	3922033.25	4104160.75
LQNQIASAR	[K].LQNQIASAR.[S]	High	0.00275927	0	2	Cluster-21669.28607_orf1	Cluster-21669.28607_orf1 [337-345]	0	9	17.9160	2798745.76958813						2795215.75
LQIGQELTR	[R].LQIGQELTR.[G]	High	0.00953568	0.000231312	4	Cluster-21669.40962_orf1	Cluster-21669.40962_orf1 [181-189]	0	9	47.7293
IQLGQGSAGQVTR	[R].IQLGQGSAGQVTR.[T]	High	6.1366E-06	0	9	Cluster-21669.41311_orf1	Cluster-21669.41311_orf1 [65-77]	0	13	33.3577	5582352.94507551	5447101.5	6213292.73561043	2844209.96088604	2898134.31864441	2432415.71263769	5575312	5447101.5	5903494	1650179.25	1805955.375	1538072.625
LQLIDADSVESR	[R].LQLIDADSVESR.[A]	High	0.0732757	0.00505647	1	Cluster-21669.52790_orf1	Cluster-21669.52790_orf1 [322-333]	0	12	61.5785
IQLLLTEVK	[K].IQLLLTEVK.[G]	High	0.00132861	0	17	Cluster-21669.43656_orf1	Cluster-21669.43656_orf1 [43-51]	0	9	82.2664	7339579.31054833	4260630.875	5469457.11764236	2746951.02399116	3802217.4025165	4556822.05491752	7330322	4260630.875	5196746.5	1593750.6875	2369329.4375	2881383.8125
IQIPATLK	[K].IQIPATLK.[K]	High	0.0223291	0.00110382	2	Cluster-21669.51820_orf1	Cluster-21669.51820_orf1 [173-180]	0	8	53.1145
LQLTSPVCTSR	[K].LQLTSPVCTSR.[G]	High	0.0385353	0.00204105	2	Cluster-21669.47968_orf1	Cluster-21669.47968_orf1 [477-487]	0	11	50.4746		1830396.25	3158572.69770747					1830396.25	3001084.25
IQITSSEK	[K].IQITSSEK.[L]	High	0.0270704	0.00153227	1	Cluster-21669.43292_orf1	Cluster-21669.43292_orf1 [55-62]	0	8	22.1336	6514745.45894342	9122705	6675978.5449393	7928342.71479795	7221696.10091005	8553862.04691435	6506528.5	9122705	6343110	4599937	4500157.5	5408804.5
LQLTTTGK	[R].LQLTTTGK.[G]	High	0.0224954	0.00110382	12	Cluster-21669.52033_orf1	Cluster-21669.52033_orf1 [216-223]	0	8	23.7122	10034076.8432675	14836949	12673961.8132928	11263536.2419483	10533670.6766137	11750196.3653042	10021421	14836949	12042030	6534979.5	6563995	7429920.5
IQPDGVNAK	[R].IQPDGVNAK.[L]	High	0.0218375	0.00110382	4	Cluster-21669.40969_orf1	Cluster-21669.40969_orf1 [199-207]	0	9	15.9864	33927852.7345304	30075650	27776735.7468139	29849433.324369	29239653.0115138	31090115.5463402	33885060	30075650	26391770	17318312	18220518	19658998
LQLVEAEK	[K].LQLVEAEK.[K]	High	0.0102009	0.000231312	18	Cluster-21669.40802_orf1	Cluster-21669.40802_orf1 [84-91]	0	8	40.4350	24427520.0954948	20795342	20118191.8681325	19751333.7487629	19665506.7462231	21268079.8238861	24396710	20795342	19115086	11459506	12254445	13448298
LQIWDTAGQER	[KR].LQIWDTAGQER.[YF]	High	3.32456E-05	0	34	Cluster-21669.36682_orf1; Cluster-21669.42639_orf1; Cluster-21669.42606_; Cluster-21669.45547_orf1; Cluster-21669.47004_orf1; Cluster-21669.33762_orf1; Cluster-21669.38755_orf1	Cluster-21669.36682_orf1 [72-82]; Cluster-21669.42639_orf1 [74-84]; Cluster-21669.42606_ [59-69]; Cluster-21669.45547_orf1 [67-77]; Cluster-21669.47004_orf1 [86-96]; Cluster-21669.33762_orf1 [74-84]; Cluster-21669.38755_orf1 [66-76]	0	11	96.8785	10607264.7973592	13341052	12198372.5021393	14424541.6940353	11786507.650117	11075033.2165166	10593886	13341052	11590153.875	8368960	7344693	7002999.25
LQIWDTAGQESFR	[K].LQIWDTAGQESFR.[S]	High	0.0110767	0.000231312	3	Cluster-21669.40682_orf1; Cluster-21669.39914_orf1	Cluster-21669.40682_orf1 [63-75]; Cluster-21669.39914_orf1 [60-72]	0	13	97.1191			1480267.71675123						1406460.625
IQNAGTEVVEAK	[R].IQNAGTEVVEAK.[A]	High	4.57264E-06	0	8	Cluster-21669.46351_orf1	Cluster-21669.46351_orf1 [323-334]	0	12	28.6455
LQNASSVEEALDIAR	[K].LQNASSVEEALDIAR.[S]	High	0.00185102	0	1	Cluster-21669.35013_orf1	Cluster-21669.35013_orf1 [492-506]	0	15	78.7106
LQNEGNTPR	[R].LQNEGNTPR.[N]	High	0.00443317	0.000231312	2	Cluster-21669.28693_orf1	Cluster-21669.28693_orf1 [150-158]	0	9	14.6187	2715229.4315784	16309009	18516774.160632	13920829.0853874	15476989.3647359	19170754.8703938	2711804.75	16309009	17593516	8076711.5	9644395	12122111
IQNGGTEVVEAK	[R].IQNGGTEVVEAK.[A]	High	2.42184E-05	0	5	Cluster-21669.47426_orf1	Cluster-21669.47426_orf1 [264-275]	0	12	23.4990	2818559.51038719	4009558.75	3995693.05208449	3283454.56534689	2971573.18798753	4218414.26129117	2815004.5	4009558.75	3796465.25	1905024.125	1851718.375	2667400.75
LQNGLECGGAYLK	[R].LQNGLECGGAYLK.[Y]	High	2.63648E-06	0	10	Cluster-21669.41610_orf1	Cluster-21669.41610_orf1 [140-152]	0	13	53.4669	4240880.46426551		4188426.35752522				4235531.5		3979588.75
LQNLYGYGAR	[K].LQNLYGYGAR.[K]	High	0.00594345	0.000231312	5	Cluster-21669.51400_orf1	Cluster-21669.51400_orf1 [224-233]	0	10	44.1589	5063770.86462206	3568413.5	4844827.69662596		1909428.25533811	1108388.66809382	5057384	3568413.5	4603261.5		1189849	700859.75
IQIVGINGER	[R].IQIVGINGER.[V]	High	0.000165763	0	19	Cluster-21669.43018_orf1	Cluster-21669.43018_orf1 [266-275]	0	10	54.3943	22004470.6865648	21022149.25	21584894.8313789	20257620.5187187	16610783.652947	17042416.4994872	21976716.75	21022149.25	20508658.21875	11753248	10350912.25	10776313.5
LPVSLVNDVDDEK	[K].LPVSLVNDVDDEK.[G]	High	0.106274	0.00902515	1	Cluster-21669.41145_orf1	Cluster-21669.41145_orf1 [466-478]	0	13	67.0225
LSGGDATEMIK	[R].LSGGDATEMIK.[N]	High	0.000355077	0	3	Cluster-21669.41413_	Cluster-21669.41413_ [68-78]	0	11	41.2740	1048145.88700715	1342197.5	2160686.58517048		1343021.26669993		1046823.875	1342197.5	2052953.375		836895.8125
ISGGDCSLK	[R].ISGGDCSLK.[F]	High	0.0115856	0.00033658	1	Cluster-21669.51941_orf1	Cluster-21669.51941_orf1 [1205-1213]	0	9	18.7000	4632517.43059057	2108744.5	2193206.68297237		2168982.17462052	3278773.18649489	4626674.5	2108744.5	2083852		1351588.5	2073244
ISVLNDALK	[R].ISVLNDALK.[S]	High	0.00141119	0	31	Cluster-21669.39988_orf1; Cluster-21669.41668_orf1	Cluster-21669.39988_orf1 [25-33]; Cluster-21669.41668_orf1 [44-52]	0	9	96.9922	56823694.6954373	62686380.5	55098870.8140196	38745421.1138525	38833296.3714679	37145575.2425946	56752023.75	62686380.5	52351606	22479666	24198740.5	23488005
LSVIPVR	[K].LSVIPVR.[R]	High	0.0991557	0.00859666	7	Cluster-21669.41095_orf1	Cluster-21669.41095_orf1 [218-224]	0	7	55.4524	25420202.7775235	27717819.5	23635472.2855737	16806076.1069511	15774357.56974	15936936.1547215	25388140.625	27717819.5	22456992.5742188	9750700	9829698.25	10077292.75
LSVNDLLVK	[K].LSVNDLLVK.[A]	High	0.0107499	0.000231312	1	Cluster-21669.30692_orf1	Cluster-21669.30692_orf1 [322-330]	0	9	75.6718
ISVNDLVIK	[R].ISVNDLVIK.[A]	High	0.00353742	0.000137044	1	Cluster-21669.40461_orf1	Cluster-21669.40461_orf1 [385-393]	0	9	68.1556	4098447.31529156	4075898.75	4503424.09549246				4093278	4075898.75	4278880.5
LSVPQEDGTNK	[K].LSVPQEDGTNK.[V]	High	0.0129613	0.00033658	1	Cluster-21669.46435_orf1	Cluster-21669.46435_orf1 [274-284]	0	11	26.6602
LSVPSGTLYAWDPK	[R].LSVPSGTLYAWDPK.[S]	High	0.00323191	0.000137044	1	Cluster-21669.43187_orf1	Cluster-21669.43187_orf1 [660-673]	0	14	96.4461	3237995.28897223	3618020.25					3233911.25	3618020.25
ISVQNEDGSK	[R].ISVQNEDGSK.[V]	High	0.024588	0.0013662	2	Cluster-21669.39613_orf1	Cluster-21669.39613_orf1 [138-147]	0	10	17.8039	12993045.95035	12959239	9714880.11389946	11253636.0192814	12985091.524494	13276418.500572	12976658	12959239	9230490	6529235.5	8091583.5	8394986
LSVSSPSGELK	[K].LSVSSPSGELK.[L]	High	0.0224954	0.00110382	1	Cluster-21669.44314_orf1	Cluster-21669.44314_orf1 [160-170]	0	11	40.3088
ISVTGASK	[R].ISVTGASK.[L]	High	0.0102776	0.000231312	14	Cluster-21669.36928_orf1	Cluster-21669.36928_orf1 [177-184]	0	8	16.1036	51829688.073496	44324841	40484414.7191447	41999270.8851341	43439029.0318024	46716529.2760336	51764316	44324841	38465836	24367513.75	27068775.75	29539940.25
LSVVTFSK	[R].LSVVTFSK.[E]	High	0.0224954	0.00110382	5	Cluster-21669.42836_orf1	Cluster-21669.42836_orf1 [111-118]	0	8	50.9793	1649294.85794521	1257915.375	1438105.21767666				1647214.625	1257915.375	1366400.375
LSVVTFSNNSSR	[R].LSVVTFSNNSSR.[L]	High	4.82057E-06	0	31	Cluster-21669.42443_orf1	Cluster-21669.42443_orf1 [122-133]	0	12	50.1218	10340887.819737	9016065	7562214.85202038	8269172.40123755	6601495.3771809	7906354.45936587	10327845	9016065	7185158	4797682.625	4113683.0625	4999370.5
LSVVVFSK	[R].LSVVVFSK.[D]	High	0.0515583	0.00365671	1	Cluster-21669.45505_	Cluster-21669.45505_ [102-109]	0	8	59.5630
LSYDLEK	[K].LSYDLEK.[K]	High	0.0862141	0.0068341	1	Cluster-21669.38325_orf1	Cluster-21669.38325_orf1 [375-381]	0	7	36.1530	1630370.73921424	1644517		1234975.10903799	1277287.87800733	1551195.52338872	1628314.375	1644517		716518.9375	795934.4375	980856.75
ISYEEISK	[R].ISYEEISK.[D]	High	0.0770074	0.00535622	2	Cluster-21669.50230_orf1	Cluster-21669.50230_orf1 [274-281]	0	8	34.3167	1689634.36260823						1687503.25
LSYGESQMLDK	[K].LSYGESQMLDK.[A]	High	0.00174274	0	3	Cluster-21669.26869_orf1	Cluster-21669.26869_orf1 [349-359]	0	11	32.2243
LSYLDLNHNK	[R].LSYLDLNHNK.[I]	High	5.03393E-05	0	26	Cluster-21669.42987_	Cluster-21669.42987_ [178-187]	0	10	98.0399	17761729.8132909	16596675.25	11968306.7949816	9939007.22872864	5296639.83977909	4465232.30718918	17739327.1875	16596675.25	11371559.390625	5766502.375	3300570	2823469.5
LSYIDLSR	[R].LSYIDLSR.[N]	High	0.0300178	0.00153227	2	Cluster-21669.20489_orf1	Cluster-21669.20489_orf1 [244-251]	0	8	59.8437	2222399.58206003	2649165.75	2474477.00024904				2219596.5	2649165.75	2351098
LSVFDAAMR	[K].LSVFDAAMR.[Y]	High	0.0196802	0.000616131	1	Cluster-21669.44898_orf1	Cluster-21669.44898_orf1 [803-811]	0	9	54.5656	3801409.66578514	4034242.75	4167668.87628139	1332710.18390496			3796615	4034242.75	3959866.25	773223.75
ISVEPVPGK	[K].ISVEPVPGK.[K]	High	0.00340677	0.000137044	6	Cluster-21669.35191_orf1	Cluster-21669.35191_orf1 [63-71]	0	9	34.9974	7866385.26365937	8179103.5	8603277.39383822	6253317.76796394	7429732.24333076	6196530.77383537	7856463.5	8179103.5	8174312.5	3628106	4629794	3918209.5
LSVEESEK	[K].LSVEESEK.[I]	High	0.0215156	0.00102017	10	Cluster-21669.28068_orf1	Cluster-21669.28068_orf1 [289-296]	0	8	18.3939	8808303.79255916	8238024	8225398.09096977	8385344.68025354	7836658.16897761		8797194	8238024	7815274.5	4865084.5	4883367.5
LSVDYGK	[R].LSVDYGK.[K]	High	0.0682389	0.00480094	48	Cluster-21669.42259_orf1; Cluster-21669.41974_orf1; Cluster-21669.39991_orf1	Cluster-21669.42259_orf1 [218-224]; Cluster-21669.41974_orf1 [171-177]; Cluster-21669.39991_orf1 [175-181]	0	7	25.5168	125007682.973094	145125347.5	153081215.989923	119276295.277204	131372964.417016	114978354.252069	124850012.5	145125347.5	145448489	69202791	81864291	72703468.5
ISSVGQTAAK	[R].ISSVGQTAAK.[I]	High	0.00136928	0	1	Cluster-21669.26024_orf1	Cluster-21669.26024_orf1 [164-173]	0	10	16.3821
LSSVLSNEK	[K].LSSVLSNEK.[V]	High	0.00617094	0.000231312	4	Cluster-21669.46574_orf1	Cluster-21669.46574_orf1 [239-247]	0	9	26.9773	3542676.07866636	4908059.5	2659527.2222531	4979479.78211502	4286400.03418887	3529062.55904058	3538207.75	4908059.5	2526921.5	2889039.25	2671045	2231507.75
LSSYPDELIAK	[R].LSSYPDELIAK.[T]	High	0.000118947	0	4	Cluster-21669.50517_orf1	Cluster-21669.50517_orf1 [179-189]	0	11	56.2662	4383437.76983648	4653855.5	5324832.54424145	2713568.25824735	1385515.74979749	1739922.42023419	4377909	4653855.5	5059333	1574382.375	863376	1100193.125
LSTATAIVSGTVLGTHDDSR	[K].LSTATAIVSGTVLGTHDDSR.[Y]	High	3.13053E-09	0	3	Cluster-21669.36482_orf1	Cluster-21669.36482_orf1 [210-229]	0	20	97.4966	2288504.2089177	2420359.75	623466.762628181	1765557.95011713	200689.652757857	209962.480623822	2285617.75	2420359.75	592380.3125	1024357.25	125058.578125	132764.125
LSTCDPHTK	[R].LSTCDPHTK.[Q]	High	0.00282231	0	12	Cluster-21669.44881_orf1	Cluster-21669.44881_orf1 [237-245]	0	9	14.3805	9503472.34910885	12625716	16632623.7188089	10493245.8323098	11583173.8708913	16338903.5241311	9491485.75	12625716	15803310.5	6088065.5	7217986.75	10331466
ISTDASIK	[K].ISTDASIK.[E]	High	0.0282972	0.00153227	14	Cluster-21669.40033_; Cluster-21669.42932_orf1	Cluster-21669.40033_ [114-121]; Cluster-21669.42932_orf1 [643-650]	0	8	23.7554	21332120.9110301	22502971	25185403.2574016	26471467.5260309	27971200.0679565	28645387.4967095	21305215	22502971	23929643	15358453.5	17430089	18113140
ISTEPGLVDK	[K].ISTEPGLVDK.[T]	High	0.0737982	0.00505647	1	Cluster-21669.45521_orf1	Cluster-21669.45521_orf1 [606-615]	0	10	32.7731
ISTGAQNDLEK	[K].ISTGAQNDLEK.[V]	High	0.000189867	0	4	Cluster-21669.43566_orf1	Cluster-21669.43566_orf1 [371-381]	0	11	25.4003	3531333.27214032	1576098.75	3548773.35095856	4012439.68273522	3147565.98090171	1516920.32410156	3526879.25	1576098.75	3371829.25	2327973.25	1961387.25	959183.75
LSYQYISDR	[R].LSYQYISDR.[F]	High	0.101949	0.00871356	4	Cluster-21669.42308_orf1	Cluster-21669.42308_orf1 [472-480]	0	9	76.8727
LSTGEGLMQVDK	[K].LSTGEGLMQVDK.[A]	High	4.26421E-05	0	6	Cluster-21669.42580_orf1	Cluster-21669.42580_orf1 [605-616]	0	12	34.5670	2659877.86741098	2972436	2617091.8684688		3716831.15663928		2656523	2972436	2486602		2316121.5
ISTLETGR	[R].ISTLETGR.[I]	High	0.0165827	0.000427587	1	Cluster-21669.35123_orf1	Cluster-21669.35123_orf1 [721-728]	0	8	19.2296	6853332.51414441		6242105.87721377	7050485.62750979		1093192.61939958	6844688.5		5930870.5	4090614		691250.9375
ISTSDPNSALAR	[R].ISTSDPNSALAR.[S]	High	1.79106E-05	0	7	Cluster-21669.41937_orf1	Cluster-21669.41937_orf1 [112-123]	0	12	28.5119	4797440.44572373			4141066.74004491	2590397.72575429	3943940.65415409	4791389.5			2402601.25	1614191.125	2493844.75
ISTTPPPPR	[R].ISTTPPPPR.[F]	High	0.0792189	0.0058226	1	Cluster-10513.0_	Cluster-10513.0_ [52-60]	0	9	33.6360	4374055.93665919				2967475.01888618		4368539				1849164.625
ISTVAPYTVLETSIYNAVVDSFVK	[K].ISTVAPYTVLETSIYNAVVDSFVK.[E]	High	1.42616E-12	0	3	Cluster-21669.62164_orf1	Cluster-21669.62164_orf1 [294-317]	0	24	97.9962	341800.295516853	152888.109375		215163.517885823		307759.745202709	341369.1875	152888.109375		124835.5		194603.59375
ISTVEPYTVLER	[K].ISTVEPYTVLER.[S]	High	0.000743498	0	3	Cluster-21669.61808_orf1	Cluster-21669.61808_orf1 [293-304]	0	12	69.1652	2194576.23885951	1614942.875	2887072.78924088				2191808.25	1614942.875	2743121.5
LSTYSWEAK	[K].LSTYSWEAK.[A]	High	0.00220124	0	9	Cluster-21669.42828_orf1	Cluster-21669.42828_orf1 [149-157]	0	9	47.6462	9801515.51686162	9415443	8249520.86800658	4303507.78036137	4023986.4233397	3897923.43549226	9789153	9415443	7838194.5	2496847.75	2507523.5	2464747
LSVACAQNLSK	[R].LSVACAQNLSK.[F]	High	0.000102291	0	4	Cluster-21669.47422_orf1	Cluster-21669.47422_orf1 [536-546]	0	11	38.5574	2125744.42223486	3461490.25	2945933.36506404		1784220.66397687	1759156.06067762	2123063.25	3461490.25	2799047.25		1111826.625	1112355
ISVDAIK	[K].ISVDAIK.[H]	High	0.106274	0.00902515	4	Cluster-21669.41901_orf1	Cluster-21669.41901_orf1 [507-513]	0	7	39.1284	5108264.98444411	6417774.875	5885471.48408457	3361900.55844418	3561877.43713952	2583094.81351352	5101822	6417774.875	5592018.125	1950537.625	2219563	1633350.5
LSTLETDR	[R].LSTLETDR.[VI]	High	0.0226629	0.00110382	3	Cluster-21669.39016_orf1	Cluster-21669.39016_orf1 [461-468]	0	8	24.4275	7987812.41806097	7393707	6773566.86054996	10073627.3765224	8075411.92426311	8470445.03961494	7977737.5	7393707	6435832.5	5844607.5	5032145.5	5356058
ITAADVEAK	[R].ITAADVEAK.[A]	High	0.00727935	0.000231312	6	Cluster-21669.44414_orf1	Cluster-21669.44414_orf1 [268-276]	0	9	27.1292	6149466.73791102	8475743	7789327.85088591	9670188.13211637	7729828.14796487	7769586.56165202	6141710.5	8475743	7400947	5610536.5	4816797	4912889
LTAEDVAK	[K].LTAEDVAK.[F]	High	0.0347767	0.00187783	2	Cluster-21669.43961_orf1	Cluster-21669.43961_orf1 [108-115]	0	8	23.0260	12752806.940187	12294656	14962130.3550653		2254703.91672006		12736722	12294656	14216109		1405005.5
LTAEIGEQVQIVGDDLLVTNPK	[K].LTAEIGEQVQIVGDDLLVTNPK.[R]	High	5.11156E-09	0	19	Cluster-21669.42350_orf1	Cluster-21669.42350_orf1 [320-341]	0	22	98.2393	1382603.37072132	1105046.8359375	899332.287608196	1552564.45527694	1259808.53736167	1184456.36500272	1380859.51208496	1105046.8359375	854491.006591797	900780.7734375	785042.2890625	748959.111328125
LTENEYR	[K].LTENEYR.[N]	High	0.104814	0.0089636	3	Cluster-21669.40277_orf1	Cluster-21669.40277_orf1 [494-500]	0	7	17.8556	3561177.41414662	3475037.25	5286268.20153663	2676301.95177228	2715442.6340445	3453979.50326812	3556685.75	3475037.25	5022691.5	1552760.875	1692112.125	2184031
ITEQLGK	[K].ITEQLGK.[T]	High	0.113074	0.00988249	1	Cluster-21669.44340_orf1	Cluster-21669.44340_orf1 [56-62]	0	7	19.1508	14087849.8114188	8976810	6775684.97088097	6130623.26051838	6121502.78741695	6669655.99048006	14070081	8976810	6437845	3556920	3814578.5	4217377.5
LTEQVVFSDPYK	[R].LTEQVVFSDPYK.[V]	High	4.10638E-05	0	2	Cluster-21669.47961_orf1	Cluster-21669.47961_orf1 [179-190]	0	12	69.9059
LTESDLEAER	[R].LTESDLEAER.[L]	High	0.000377159	0	7	Cluster-21669.41724_orf1	Cluster-21669.41724_orf1 [252-261]	0	10	34.8929	7415945.12970687	6939342	6139885.08328166	3934211.29115459	3583202.76054453		7406591.5	6939342	5833746.5	2282586	2232851.75
LTESLDDLALDIPSAK	[R].LTESLDDLALDIPSAK.[T]	High	3.81544E-06	0	3	Cluster-21669.41559_orf1	Cluster-21669.41559_orf1 [379-394]	0	16	96.1002	2483851.09726417	2876426	1473155.86530568	3728945.41057114	2691812.06544553	2601213.12224019	2480718.25	2876426	1399703.375	2163493	1677386.875	1644807.125
LTESLLETK	[K].LTESLLETK.[N]	High	0.00306601	0.000137044	3	Cluster-21669.42590_orf1	Cluster-21669.42590_orf1 [169-177]	0	9	51.1589	2101439.26647582	2342613	2178575.14517281		1168155.52043753		2098788.75	2342613	2069950		727929.25
LTETEVK	[K].LTETEVK.[Q]	High	0.103372	0.00892701	1	Cluster-21669.42489_orf1	Cluster-21669.42489_orf1 [446-452]	0	7	17.3525
ITETTTGSVTVK	[K].ITETTTGSVTVK.[L]	High	0.0371499	0.00195249	6	Cluster-21669.44668_orf1	Cluster-21669.44668_orf1 [429-440]	0	12	86.8412
LTEINSVR	[K].LTEINSVR.[V]	High	0.0238701	0.0013662	2	Cluster-21669.46572_orf1	Cluster-21669.46572_orf1 [359-366]	0	8	26.5507	9992210.03724028	13553968	12318543.425989	11572057.2738929	11036829.5563478	5943491.22496151	9979607	13553968	11704333	6713980	6877535.5	3758206.75
ITEVALNGSK	[K].ITEVALNGSK.[S]	High	0.00171667	0	4	Cluster-21669.44955_orf1	Cluster-21669.44955_orf1 [239-248]	0	10	29.7558	3172869.89721033			1618166.42459526			3168868			938842.3125
LTEVSQLFER	[K].LTEVSQLFER.[F]	High	0.000801727	0	1	Cluster-21669.37256_orf1	Cluster-21669.37256_orf1 [31-40]	0	10	76.4782
LTFDEIQSK	[R].LTFDEIQSK.[T]	High	0.000483736	0	25	Cluster-21669.37992_orf1	Cluster-21669.37992_orf1 [101-109]	0	9	52.3508	17613345.4706582	17715718.375	18394326.7286353	6531148.36817755	8255829.25539894	8748024.65382995	17591130	17715718.375	17477173.875	3789300.25	5144571.5	5531578
ITFGEGSK	[K].ITFGEGSK.[F]	High	0.0143907	0.000427587	7	Cluster-21669.41379_orf1	Cluster-21669.41379_orf1 [58-65]	0	8	29.2182	17106951.012285	16090900.5	16949531.4397442	28401719.8771207	27266222.7085263	29784128.9231256	17085374.25	16090900.5	16104417	16478364.625	16990786.5	18833192.5
ITFIESK	[K].ITFIESK.[T]	High	0.0826477	0.00633243	3	Cluster-21669.53781_orf1	Cluster-21669.53781_orf1 [217-223]	0	7	42.8995
ITFSEGSK	[K].ITFSEGSK.[Y]	High	0.0244066	0.0013662	1	Cluster-21669.29972_orf1	Cluster-21669.29972_orf1 [73-80]	0	8	24.0313
LTGAQVLLSR	[K].LTGAQVLLSR.[L]	High	0.0526891	0.00382991	2	Cluster-21669.41877_orf1	Cluster-21669.41877_orf1 [381-390]	0	10	58.8075
LTGGIPDSLSSLPR	[K].LTGGIPDSLSSLPR.[L]	High	0.000871058	0	2	Cluster-21669.26344_orf1	Cluster-21669.26344_orf1 [162-175]	0	14	73.2870
LTGGLPSCLSSTESEK	[R].LTGGLPSCLSSTESEK.[R]	High	0.000982739	0	1	Cluster-21669.44760_orf1	Cluster-21669.44760_orf1 [358-373]	0	16	53.9768
LTEVGGSSLPTR	[K].LTEVGGSSLPTR.[L]	High	0.000397605	0	5	Cluster-21669.44227_orf1	Cluster-21669.44227_orf1 [509-520]	0	12	35.7280	2385399.17120242	3092189	1740043.55563661	1568392.98619427	1639791.69667119	1574995.95497973	2382390.5	3092189	1653283.875	909964.3125	1021826.5625	995906.3125
ISSSSVISQR	[R].ISSSSVISQR.[L]	High	0.0697146	0.00499673	1	Cluster-21669.49168_orf1	Cluster-21669.49168_orf1 [423-432]	0	10	29.9312
LTEGCSFR	[RK].LTEGCSFR.[R]	High	0.0115856	0.00033658	24	Cluster-7444.0_orf1; Cluster-21669.51777_orf1	Cluster-7444.0_orf1 [80-87]; Cluster-21669.51777_orf1 [120-127]	0	8	25.7616	2664440.6223511	3189663.75	2914475.34829956			1470592.24774306	2661080	3189663.75	2769157.75			929889.4375
LTEEEASR	[R].LTEEEASR.[L]	High	0.0153908	0.000427587	2	Cluster-21669.47422_orf1	Cluster-21669.47422_orf1 [123-130]	0	8	13.7976	7878936.5944805						7868999
ITAFLDPDGWK	[K].ITAFLDPDGWK.[T]	High	9.85049E-05	0	17	Cluster-21669.41394_orf1	Cluster-21669.41394_orf1 [273-283]	0	11	97.3237	8145380.90703133	10495670.6875	4189257.68294023	12447377.256765	14680160.8625668	15653900.2713263	8135107.25	10495670.6875	3980378.625	7221831	9147856	9898322.625
ITAPEAPYTDDVLK	[R].ITAPEAPYTDDVLK.[D]	High	0.00275927	0	1	Cluster-21669.44619_orf1	Cluster-21669.44619_orf1 [103-116]	0	14	64.1115
ITASELCR	[R].ITASELCR.[L]	High	0.0125793	0.00033658	3	Cluster-21669.37326_orf1	Cluster-21669.37326_orf1 [349-356]	0	8	27.3228	4818530.0457465	3760460.25	3383089.23536228	2851410.20117	2643344.34542113		4812452.5	3760460.25	3214406.25	1654356.75	1647184.5
ITATSIK	[K].ITATSIK.[W]	High	0.113853	0.00994046	7	Cluster-21669.40615_orf1	Cluster-21669.40615_orf1 [199-205]	0	7	22.9303	51561417.7077694	47829256	46165383.4401288	57553824.1494934	52549766.0498985	53013844.3653294	51496384	47829256	43863548	33392094	32746078	33521878
LTATTEEK	[K].LTATTEEK.[E]	High	0.0135558	0.000427587	2	Cluster-21669.30561_orf1	Cluster-21669.30561_orf1 [162-169]	0	8	15.0426				6435659.65193777		3243781.38361446				3733898.75		2051117.875
ITDDMILDK	[R].ITDDMILDK.[A]	High	0.00152167	0	14	Cluster-21669.44794_orf1	Cluster-21669.44794_orf1 [121-129]	0	9	37.1102	5246597.46129665	4943288	4493142.44589068	5720391.83253386	6613246.57117065	6239930.26428145	5239980	4943288	4269111.5	3318908.25	4121005.75	3945652
LTDEEVDEMIR	[K].LTDEEVDEMIR.[E]	High	3.95439E-05	0	10	Cluster-21669.43633_orf1; Cluster-21669.41744_orf1	Cluster-21669.43633_orf1 [119-129]; Cluster-21669.41744_orf1 [155-165]	0	11	41.1816	2699916.36742096	4879530.75	4733383.65045934	7920168.65386517	9398678.02999762	7890429.05647649	2696511	4879530.75	4497374.125	4595194.5	5856731	4989300.5
ITDEFTGAGSIGQVCQVIGAVVDVK	[K].ITDEFTGAGSIGQVCQVIGAVVDVK.[F]	High	0.00208817	0	2	Cluster-21669.42771_orf1	Cluster-21669.42771_orf1 [108-132]	0	25	98.3976	135170.394811915	356751.791015625	54026.8071292044	630797.98075667		959744.505206284	134999.90625	356751.791015625	51332.99609375	365982.03125		606868.61328125
ITEEGVTISQPYSLK	[K].ITEEGVTISQPYSLK.[T]	High	3.69563E-09	0	8	Cluster-21669.46714_orf1	Cluster-21669.46714_orf1 [264-278]	0	15	67.1890	5937154.45134086	8742647.25	8196002.79792453		5420933.11617392	6920362.87110548	5929666	8742647.25	7787344.875		3378022.625	4375905.25
ITDGALVVVDCVEGVCVQTETVLR	[R].ITDGALVVVDCVEGVCVQTETVLR.[Q]	High	5.5216E-06	0	2	Cluster-21669.42322_orf1	Cluster-21669.42322_orf1 [143-166]	0	24	98.2633	693408.758815979	91959.4765625	171810.770027959		81194.6681583684	81373.6368636598	692534.171875	91959.4765625	163244.175537109		50595.98046875	51454.4296875
ITDGQVVDQDDIK	[R].ITDGQVVDQDDIK.[S]	High	1.04454E-07	0	4	Cluster-21669.21679_orf1	Cluster-21669.21679_orf1 [184-196]	0	13	38.3542	7143046.17600583	8471960.25	8688028.90836582	3480380.92166609	7233775.16848747	4364447.20099385	7134036.75	8471960.25	8254838.25	2019278.625	4507684.5	2759740.75
ITDGTLLTQIER	[R].ITDGTLLTQIER.[Y]	High	1.87762E-06	0	4	Cluster-21669.40867_orf1	Cluster-21669.40867_orf1 [143-154]	0	12	70.2747
LTDGVDVAK	[K].LTDGVDVAK.[D]	High	0.00918495	0.000231312	1	Cluster-21669.34369_orf1	Cluster-21669.34369_orf1 [195-203]	0	9	24.1057	8781855.43360738	10290973	12056120.8701074	15429417.7418803	11618799.2568952	11422208.9763428	8770779	10290973	11454995	8951978	7240186.5	7222526.5
LTDVDFVK	[K].LTDVDFVK.[I]	High	0.0102776	0.000231312	8	Cluster-21669.40501_orf1	Cluster-21669.40501_orf1 [80-87]	0	8	55.4023	9551879.65457818	9609847	10708104.9365521	3310513.63711421	4443028.72735462	5266247.25702285	9539832	9609847	10174192	1920723.5	2768647.25	3329969.75
LTDVPSSYVETYK	[R].LTDVPSSYVETYK.[K]	High	0.000117166	0	1	Cluster-21669.40157_orf1	Cluster-21669.40157_orf1 [648-660]	0	13	59.1327
LTDVWQSK	[K].LTDVWQSK.[A]	High	0.0114134	0.00033658	4	Cluster-21669.35030_orf1	Cluster-21669.35030_orf1 [176-183]	0	8	39.5576	2608796.93973869	2745282.5	2171807.84844508	2693097.98804688	2937520.2712731	2442352.48400856	2605506.5	2745282.5	2063520.125	1562505.75	1830498.5	1544355.875
ITEDGMQAMQGLMTR	[R].ITEDGMQAMQGLMTR.[-]	High	0.00054167	0	1	Cluster-21669.41286_orf1	Cluster-21669.41286_orf1 [438-452]	0	15	25.6715
ITEDHIEK	[K].ITEDHIEK.[H]	High	0.00989971	0.000231312	10	Cluster-21669.38760_orf1	Cluster-21669.38760_orf1 [434-441]	0	8	18.5156	96943861.9612118	81506646	83331114.4757735	62767094.5702145	61262878.7625744	68349800.1752388	96821588	81506646	79176172	36416776	38175603	43219157
ITDGEAVPR	[R].ITDGEAVPR.[I]	High	0.00878096	0.000231312	1	Cluster-21669.33608_orf1	Cluster-21669.33608_orf1 [196-204]	0	9	23.6189
LSSSPCVLVSGK	[R].LSSSPCVLVSGK.[F]	High	0.000884293	0	6	Cluster-21669.48356_orf1; Cluster-21669.49403_orf1	Cluster-21669.48356_orf1 [645-656]; Cluster-21669.49403_orf1 [710-721]	0	12	42.2177	3549617.83420725	2403628.75	3270163.43288149	1394887.98599084	1246458.83425974	1374133.25272985	3545140.75	2403628.75	3107111	809298.625	776723.5	868896.1875
ISSQDVDENICK	[K].ISSQDVDENICK.[F]	High	3.11239E-06	0	12	Cluster-21669.40875_orf1	Cluster-21669.40875_orf1 [57-68]	0	12	33.0528	24001977.3642943	21865262	25896710.48931	27070540.7676495	26014792.5123068	976431.404433015	23971704	21865262	24605484	15706029.1875	16210965.125	617420.125
LSSQDTERPDLGNAR	[K].LSSQDTERPDLGNAR.[V]	High	0.00220124	0	1	Cluster-21669.3686_orf1	Cluster-21669.3686_orf1 [254-268]	0	15	26.8343	1518549.32540128	1205029.875	1508613.82160457				1516634	1205029.875	1433393.375
LSIATFQNPAPEAK	[R].LSIATFQNPAPEAK.[V]	High	1.07446E-06	0	19	Cluster-21669.41797_orf1	Cluster-21669.41797_orf1 [288-301]	0	14	65.5407	25215279.936159	26003008.25	23561068.9117162	15677255.9587926	14764577.9305677	16881790.5453693	25183476.25	26003008.25	22386299	9095771	9200460	10674746
LSLDIPAGK	[K].LSLDIPAGK.[I]	High	0.0722411	0.00499673	1	Cluster-21669.44249_orf1	Cluster-21669.44249_orf1 [406-414]	0	9	56.6431	1462238.30107994		1394020.50058679				1460394		1324513.75
LSIEEAIK	[R].LSIEEAIK.[G]	High	0.0737982	0.00505647	1	Cluster-21669.5747_orf1	Cluster-21669.5747_orf1 [671-678]	0	8	78.0539
LSIETTANQDPLVTK	[K].LSIETTANQDPLVTK.[G]	High	2.07508E-07	0	3	Cluster-21669.40839_orf1	Cluster-21669.40839_orf1 [193-207]	0	15	60.4205
LSIFDPQVTEDQIQR	[R].LSIFDPQVTEDQIQR.[D]	High	1.23071E-06	0	5	Cluster-21669.44158_orf1	Cluster-21669.44158_orf1 [366-380]	0	15	96.6046	3831905.37961001	2460320.75					3827072.25	2460320.75
LSIFETGIK	[K].LSIFETGIK.[V]	High	0.00470808	0.000231312	1	Cluster-21669.42796_orf1	Cluster-21669.42796_orf1 [166-174]	0	9	76.0554	2181016.3860034	1226621.375	1307088.91113404		1341818.69578644		2178265.5	1226621.375	1241916.625		836146.4375
LSIGDIQR	[K].LSIGDIQR.[L]	High	0.110004	0.00948124	1	Cluster-21669.35189_orf1	Cluster-21669.35189_orf1 [208-215]	0	8	38.9178	16920669.8083618	16555255	14389779.5806883	11809409.2521726	13233785.9977426	11489450.7084929	16899328	16555255	13672296	6851689	8246556	7265045
ISLGGLPPMGCLPLER	[K].ISLGGLPPMGCLPLER.[T]	High	4.77503E-05	0	1	Cluster-21669.40978_orf1	Cluster-21669.40978_orf1 [221-236]	0	16	97.2820			351677.258486672						334142.40625
LSLAQQQR	[K].LSLAQQQR.[Q]	High	0.0325508	0.00170215	1	Cluster-21669.28030_orf1	Cluster-21669.28030_orf1 [203-210]	0	8	22.0840		5385336	5128454.51031561	3447705.79174552	3727510.86897192	4116325.62844921		5385336	4872746.5	2000320.875	2322776.5	2602847.75
ISLGGLPPMGCLPLER	[K].ISLGGLPPMGCLPLER.[T]	High	0.0196802	0.000616131	1	Cluster-21669.40978_orf1	Cluster-21669.40978_orf1 [221-236]	0	16	96.7941
LSIIEEAK	[K].LSIIEEAK.[K]	High	0.00460305	0.000231312	63	Cluster-21669.44704_orf1; Cluster-21669.40212_orf1	Cluster-21669.44704_orf1 [258-265]; Cluster-21669.40212_orf1 [254-261]	0	8	43.8769	35075848.4357364	31827785.125	33750669.1221755	43013426.7758766	41592032.6616741	42440880.4293781	35031607.75	31827785.125	32067839.25	24955915.8125	25917830.8125	26836348.75
LSLSEFNYK	[R].LSLSEFNYK.[I]	High	0.00271803	0	2	Cluster-21669.46703_orf1	Cluster-21669.46703_orf1 [139-147]	0	9	72.1154
LSLSEQQLEK	[R].LSLSEQQLEK.[A]	High	0.00014148	0	4	Cluster-21669.41776_orf1	Cluster-21669.41776_orf1 [394-403]	0	10	49.3117
LSLVDADTASGK	[R].LSLVDADTASGK.[S]	High	0.00201097	0	2	Cluster-21669.43298_	Cluster-21669.43298_ [814-825]	0	12	43.7678
ISMAGLSSR	[R].ISMAGLSSR.[T]	High	0.00142187	0	6	Cluster-21669.44927_orf1	Cluster-21669.44927_orf1 [422-430]	0	9	22.4790	10079843.5682089	9521721	8849779.65360954	11010054.1742138	9075863.46458317	9267704.39356861	10067130	9521721	8408524	6387912	5655571	5860183.5
ISMSEEDLLNAPGETYSVTLTEK	[K].ISMSEEDLLNAPGETYSVTLTEK.[G]	High	2.88626E-06	0	1	Cluster-21669.46713_orf1	Cluster-21669.46713_orf1 [155-177]	0	23	96.0846	4402567.39777338	3964923.75	2249895.47212818	6982933.92975058		4404885.7842344	4397014.5	3964923.75	2137714.25	4051421.25		2785311
ISMSEEDLLNAPGETYSVTLTEK	[K].ISMSEEDLLNAPGETYSVTLTEK.[G]	High	1.35019E-11	0	6	Cluster-21669.46713_orf1	Cluster-21669.46713_orf1 [155-177]	0	23	94.2844
LSNAEFADATSPR	[R].LSNAEFADATSPR.[L]	High	3.78677E-06	0	4	Cluster-21669.48293_orf1	Cluster-21669.48293_orf1 [202-214]	0	13	42.3063
ISIGQGPEEK	[K].ISIGQGPEEK.[G]	High	0.0483034	0.00324415	6	Cluster-21669.37329_orf1	Cluster-21669.37329_orf1 [264-273]	0	10	31.3094	4845484.54308367	5295172	5384743.22917406	4316338.51375068	3729639.58999509	3744052.73047481	4839373	5295172	5116256.5	2504292	2324103	2367451
ISNFYTNFQVDEIGR	[R].ISNFYTNFQVDEIGR.[V]	High	8.74955E-10	0	29	Cluster-21669.48425_orf1	Cluster-21669.48425_orf1 [19-33]	0	15	96.9806	14981953.532158	6516752.9375	6062484.39830001	4365647.87921416	5654107.70468429		14963057	6516752.9375	5760205.0625	2532900.75	3523324
ISLADVAK	[R].ISLADVAK.[K]	High	0.0255152	0.0013662	6	Cluster-21669.49594_	Cluster-21669.49594_ [369-376]	0	8	47.8643	8898555.62595669	6804844	8790379.42011074	3487385.5360321	4465974.06121789	4836058.16011455	8887332	6804844	8352085.5	2023342.625	2782945.5	3057951.25
LSGVSLYAGAPLK	[R].LSGVSLYAGAPLK.[G]	High	4.20036E-05	0	8	Cluster-21669.43711_orf1	Cluster-21669.43711_orf1 [405-417]	0	13	72.6957	6724270.22965813	6247023	5874092.49545976			1769725.81541558	6715789	6247023	5581206.5			1119038.5
LSGGDHIHAGTVVGK	[R].LSGGDHIHAGTVVGK.[L]	High	3.06579E-06	0	29	Cluster-21669.42796_orf2	Cluster-21669.42796_orf2 [328-342]	0	15	114.9199	6540793.03113837	1633954.125	3843371.90216051	15170480.9858301	3438966.41521044	15264393.8970897	6532543.21875	1633954.125	3651738.9296875	8801745.75	2142971.71875	9652028.75
LSGGIPASLSK	[R].LSGGIPASLSK.[L]	High	0.0368787	0.00195249	1	Cluster-21669.40131_orf1	Cluster-21669.40131_orf1 [695-705]	0	11	45.2239	1197237.18381149	1605989	1255475.16695516		941191.573804148	1590652.40912742	1195727.125	1605989	1192876.375		586498	1005806.25
LSGGVAVIK	[K].LSGGVAVIK.[VI]	High	0.00433425	0.000231312	22	Cluster-21669.42703_orf1; Cluster-21669.39760_orf1; Cluster-21669.45461_orf1	Cluster-21669.42703_orf1 [454-462]; Cluster-21669.39760_orf1 [422-430]; Cluster-21669.45461_orf1 [415-423]	0	9	94.1984	3012706.00969946	3012891.125	2052449.17386149	1967623.14938227			3008906.125	3012891.125	1950112.75	1141593.25
LSGGVAVIQVGAQTETELK	[K].LSGGVAVIQVGAQTETELK.[E]	High	0.00372877	0.000137044	3	Cluster-21669.43007_orf1	Cluster-21669.43007_orf1 [429-447]	0	19	98.3453
ISGLIYEETR	[R].ISGLIYEETR.[GC]	High	7.79663E-05	0	67	Cluster-21669.44303_orf1; Cluster-21669.10740_orf1	Cluster-21669.44303_orf1 [79-88]; Cluster-21669.10740_orf1 [58-67]	0	10	57.4534	13244271.8180855	5443695	7338406.63150981	11502946.4935839	12269717.693787	13913633.8813674	13227567	5443695	6972509	6673882.6875	7645802.5	8797912
ISGLNFGLISGLPGK	[R].ISGLNFGLISGLPGK.[C]	High	5.23869E-10	0	15	Cluster-21669.42098_orf1	Cluster-21669.42098_orf1 [89-103]	0	15	97.2827	13466508.1216819	12084217	3878988.4618374	12773627.8570354	13288980.2916523	13356179.9399689	13449523	12084217	3685579.625	7411118	8280950	8445421
LSGLPSNR	[K].LSGLPSNR.[V]	High	0.0220002	0.00110382	4	Cluster-21669.38441_orf1	Cluster-21669.38441_orf1 [215-222]	0	8	25.2784	23963983.4430835	26099438	25858735.0075891	20783611.2137317	22367671.3524984	21838536.6116159	23933758	26099438	24569402	12058422	13938283	13809011
ISGNLPASIGK	[R].ISGNLPASIGK.[L]	High	0.00017475	0	3	Cluster-21669.37211_orf1	Cluster-21669.37211_orf1 [296-306]	0	11	41.1872	2915605.91368238	2505411.5	1674588.1577841		2076927.42729834	1266519.06255344	2911928.5	2505411.5	1591092.125		1294225.125	800849.25
LSKDEIEK	[R].LSKDEIEK.[M]	High	0.079781	0.00589834	4	Cluster-21669.42351_orf1	Cluster-21669.42351_orf1 [542-549]	1	8	18.9478	35420052.826005	31686130	28125074.1201069	33736166.9808469	30004315.600235	29144028.1503172	35375378	31686130	26722740	19573352	18697013	18428442
ISGNVGDHPDGGFNPNALPIVK	[K].ISGNVGDHPDGGFNPNALPIVK.[D]	High	0.00128915	0	2	Cluster-21669.42567_orf1	Cluster-21669.42567_orf1 [378-399]	0	22	72.5177
ISGPIPEK	[R].ISGPIPEK.[I]	High	0.0185431	0.000616131	4	Cluster-21669.41880_orf1	Cluster-21669.41880_orf1 [257-264]	0	8	30.6715	15583617.4025316	20817740	20528405.3750203	21906586.7144209	18902298.0747631	22183705.0906458	15563962	20817740	19504846	12709960	11778856	14027269
LSGQDVER	[R].LSGQDVER.[G]	High	0.0147167	0.000427587	8	Cluster-21669.43382_orf1	Cluster-21669.43382_orf1 [660-667]	0	8	16.6965	16572132.2026681	15730353	15852295.559471	17975298.6087892	23457416.0398461	24003668.672783	16551230	15730353	15061890	10429070	14617351	15178074
LSGSIPESLGR	[R].LSGSIPESLGR.[M]	High	1.69894E-05	0	46	Cluster-21669.41229_orf1	Cluster-21669.41229_orf1 [245-255]	0	11	91.7021				11505682.3479	19325566.9290945	11028764.544125				6675470	12042613.5	6973742.5
ISGSIPSDFSK	[K].ISGSIPSDFSK.[L]	High	8.3443E-05	0	4	Cluster-21669.44186_orf1	Cluster-21669.44186_orf1 [112-122]	0	11	45.1686
LSGTEDDLTVEDYEAR	[R].LSGTEDDLTVEDYEAR.[L]	High	1.53461E-07	0	2	Cluster-21669.43056_	Cluster-21669.43056_ [1231-1246]	0	16	57.5110
LSGTGSEGATIR	[R].LSGTGSEGATIR.[L]	High	0.000960761	0	15	Cluster-21669.49287_orf1	Cluster-21669.49287_orf1 [531-542]	0	12	50.5964	2651978.15361049	2342551.25		1247489.88933405		1237934.48653186	2648633.25	2342551.25		723779.875		782774.5625
LSGTLPSTLGNLK	[K].LSGTLPSTLGNLK.[F]	High	0.0107499	0.000231312	2	Cluster-21669.44400_orf1	Cluster-21669.44400_orf1 [226-238]	0	13	68.5619	1850572.7269561	2182591.5	1737560.76196166				1848238.625	2182591.5	1650924.875
ISGTPVHNNK	[R].ISGTPVHNNK.[A]	High	0.000307673	0	7	Cluster-21669.46553_orf1	Cluster-21669.46553_orf1 [591-600]	0	10	14.0921	7161301.45113355	11526375	10605879.9327113	17005252.5922208	12662991.8819712	2181468.44857243	7152269	11526375	10077064	9866260	7890869	1379392.875
LSGPIPDTFGEFK	[K].LSGPIPDTFGEFK.[G]	High	3.1898E-07	0	47	Cluster-21669.42987_; Cluster-21669.41073_	Cluster-21669.42987_ [92-104]; Cluster-21669.41073_ [92-104]	0	13	96.5658	96719809.3667526	70443899.625	40950447.4059158	88296298.8380725	76813271.3658513	90455893.7113991	96597818	70443899.625	38908632	51228538.75	47865738.796875	57197350.421875
LSGGDATEMIK	[R].LSGGDATEMIK.[N]	High	0.00453433	0.000231312	2	Cluster-21669.41413_	Cluster-21669.41413_ [68-78]	0	11	25.8965
ISNLEIEEQEPDIPK	[R].ISNLEIEEQEPDIPK.[T]	High	0.000139362	0	1	Cluster-21669.43079_orf1	Cluster-21669.43079_orf1 [199-213]	0	15	63.2626
ISNPNFLSSVSR	[K].ISNPNFLSSVSR.[K]	High	0.0311444	0.00170215	1	Cluster-21669.54582_orf1	Cluster-21669.54582_orf1 [376-387]	0	12	64.3899
LSQISVR	[K].LSQISVR.[I]	High	0.101949	0.00871356	2	Cluster-21669.36827_orf1	Cluster-21669.36827_orf1 [876-882]	0	7	30.3018	3930346.29178009	5806032	4181484.21802545	2889556.39338174	2114211.73931642	1909449.08518996	3925389	5806032	3972992.75	1676488.75	1317458.625	1207388.75
LSQLTEEDMK	[K].LSQLTEEDMK.[G]	High	0.000276842	0	2	Cluster-21669.46324_orf1	Cluster-21669.46324_orf1 [254-263]	0	10	39.4552	1939564.09554668		2342159.8319081	3500316.23685085	2273414.87703658	2709542.43338175	1937117.75		2225378.25	2030844.875	1416665.125	1713306.25
LSQLTEEDMK	[K].LSQLTEEDMK.[G]	High	0.00014803	0	5	Cluster-21669.46324_orf1	Cluster-21669.46324_orf1 [254-263]	0	10	22.9902	3043454.16692773	2913432.5	3728031.52790468	2661273.0121706	3315640.46118218	2765099.86981222	3039615.5	2913432.5	3542149.5	1544041.25	2066121.875	1748436.5
ISQLVNTAPAIPR	[K].ISQLVNTAPAIPR.[L]	High	1.45287E-06	0	6	Cluster-21669.46712_orf1	Cluster-21669.46712_orf1 [71-83]	0	13	60.4368	5359223.51499085	6170714	5298440.62639786			2776682.5560845	5352464	6170714	5034257			1755760.5
LSQMILDK	[K].LSQMILDK.[K]	High	0.00680379	0.000231312	6	Cluster-21669.45233_orf1	Cluster-21669.45233_orf1 [375-382]	0	8	32.4856	5641242.721942	3812613.5	4036856.48719299	4820458.31731582	4174032.36970027	4224385.89200719	5634127.5	3812613.5	3835576.25	2796776.75	2601023.75	2671176.75
LSQQGAITK	[R].LSQQGAITK.[R]	High	0.00335587	0.000137044	10	Cluster-21669.43043_orf1; Cluster-21669.41378_orf1	Cluster-21669.43043_orf1 [317-325]; Cluster-21669.41378_orf1 [322-330]	0	9	16.6520	23519612.9647041	20309446	20150178.7546814	24689690.2913819	21757953.6570684	22512790.0197865	23489948	20309446	19145478	14324686	13558341	14235357
LSQSIVDK	[K].LSQSIVDK.[L]	High	0.0151628	0.000427587	1	Cluster-21669.55216_	Cluster-21669.55216_ [277-284]	0	8	22.4351	2114880.46968076	1865969.875	2378994.42836248	1451522.55102507	1736531.25506912		2112213	1865969.875	2260376.25	842157.375	1082109.25
LSQVVSPALER	[R].LSQVVSPALER.[I]	High	2.49603E-05	0	3	Cluster-21669.45297_orf1	Cluster-21669.45297_orf1 [21-31]	0	11	46.3794	2400491.45689502	2395845.25	1812994.6959872		1033398.87411711		2397463.75	2395845.25	1722597.625		643956.4375
ISQLEHVFIR	[K].ISQLEHVFIR.[G]	High	0.00778797	0.000231312	2	Cluster-21669.51616_orf1	Cluster-21669.51616_orf1 [81-90]	0	10	66.7502
LSSAGLVYK	[K].LSSAGLVYK.[H]	High	0.00820786	0.000231312	2	Cluster-21669.58411_orf1	Cluster-21669.58411_orf1 [161-169]	0	9	40.2672	4403140.12014024	4315420	5361545.57958119	4226717.28236707	3812715.87668061	3190884.37508971	4397586.5	4315420	5094215.5	2452294.75	2375871.5	2017669.875
ISSALVSVAK	[R].ISSALVSVAK.[E]	High	0.0402637	0.00221415	3	Cluster-21669.57677_orf1	Cluster-21669.57677_orf1 [388-397]	0	10	47.8537	2837714.67052751	3429854.25	2695206.19876043		1865556.58281494	1774780.98426721	2834135.5	3429854.25	2560821.5		1162510.625	1122235
ISSALYDYQSNK	[K].ISSALYDYQSNK.[K]	High	1.27554E-05	0	4	Cluster-21669.43160_orf1	Cluster-21669.43160_orf1 [393-404]	0	12	47.9981
ISSASCESSEK	[K].ISSASCESSEK.[V]	High	9.13481E-05	0	3	Cluster-21669.34190_orf1	Cluster-21669.34190_orf1 [76-86]	0	11	14.0054				3764700.14057007	3710674.07380048	3262619.65655815				2184237.5	2312284.75	2063029.75
LSSLIGPEQTER	[R].LSSLIGPEQTER.[L]	High	6.38483E-07	0	58	Cluster-21669.39605_orf1	Cluster-21669.39605_orf1 [151-162]	0	12	46.9986	121762934.040845	91516931.25	108984419.093185	75188377.9579792	69616208.73656	80240564.7106643	121609356.125	91516931.25	103550386.5	43623467.625	43380931.5	50737962
LSSILNDAK	[K].LSSILNDAK.[A]	High	0.00364553	0.000137044	5	Cluster-21669.46984_orf1	Cluster-21669.46984_orf1 [516-524]	0	9	40.5128	7014580.89451122	6643254.5	7137523.99524027	5559072.840434	5291881.30980248	6499716.75953832	7005733.5	6643254.5	6781642.5	3225312.75	3297604.75	4109921
LSSLLNEDPAVMER	[R].LSSLLNEDPAVMER.[R]	High	2.26289E-05	0	3	Cluster-21669.46583_orf1	Cluster-21669.46583_orf1 [573-586]	0	14	62.0423	1290314.95652745						1288687.5
ISSINAVVK	[K].ISSINAVVK.[V]	High	0.00559671	0.000231312	9	Cluster-21669.39760_orf1	Cluster-21669.39760_orf1 [277-285]	0	9	36.6731	14271193.059739	13197846	12820043.5413537	10670277.808383	12394415.1704138	12658797.5330636	14253193	13197846	12180828	6190777.5	7723507	8004450
LSSINVENVESNR	[R].LSSINVENVESNR.[R]	High	7.90162E-08	0	118	Cluster-21669.40365_orf1	Cluster-21669.40365_orf1 [74-86]	0	13	82.0746	58680260.6065142	50226624	57377999.6292664	28688202.8307097	25920531.6140411	37674380.8549622	58606248	50226624	54517096	16644578.875	16152227	23822381
LSSALSAASSACDHIR	[K].LSSALSAASSACDHIR.[D]	High	3.66708E-05	0	2	Cluster-21669.37957_orf1	Cluster-21669.37957_orf1 [301-316]	0	16	97.4138		2235636.25	362918.27393076					2235636.25	344822.9375
ISNLNAIVK	[K].ISNLNAIVK.[I]	High	0.0258956	0.0013662	4	Cluster-21669.45461_orf1	Cluster-21669.45461_orf1 [270-278]	0	9	47.3226
ISQEVSGDSLGEEFK	[R].ISQEVSGDSLGEEFK.[-]	High	6.31364E-09	0	44	Cluster-21669.30911_orf1	Cluster-21669.30911_orf1 [53-67]	0	15	58.9181	16920423.4976935	15839130	17686167.5875412	14489273.1899597	14217474.1608986	9384563.95620073	16899082	15839130	16804324	8406516.5	8859535.5	5934076.5
LSPYLESGK	[K].LSPYLESGK.[V]	High	0.000506126	0	26	Cluster-21669.43507_orf1	Cluster-21669.43507_orf1 [307-315]	0	9	34.2868	62430613.6252518	58478885.75	60572084.2227284	45575328.7160349	49779674.541513	46883854.5347509	62351870.75	58478885.75	57551921.5	26442303.0625	31019911.75	29645743.875
LSNVDVGIDMGDR	[R].LSNVDVGIDMGDR.[V]	High	0.0918319	0.00759653	1	Cluster-21669.43819_orf1	Cluster-21669.43819_orf1 [575-587]	0	13	44.0090
LSNVEDLTR	[R].LSNVEDLTR.[A]	High	0.00315974	0.000137044	7	Cluster-21669.45977_orf1	Cluster-21669.45977_orf1 [412-420]	0	9	40.5942	9094550.83201738	7381444.5	6465199.9919556			6281213.35250144	9083080	7381444.5	6142841			3971756.25
LSPALSGLK	[K].LSPALSGLK.[S]	High	0.00695877	0.000231312	3	Cluster-21669.49766_orf1	Cluster-21669.49766_orf1 [99-107]	0	9	45.1358
ISPALTK	[K].ISPALTK.[L]	High	0.095097	0.0081192	23	Cluster-21669.43548_	Cluster-21669.43548_ [105-111]	0	7	21.9533	305039647.316321	243304452.5	253384679.347651	317625001.109246	304841237.423	290834550.027116	304654905	243304452.5	240750757.75	184282522.5	189960026.25	183901402
LSPDDTFAFK	[R].LSPDDTFAFK.[L]	High	0.000699974	0	3	Cluster-21669.27822_orf1	Cluster-21669.27822_orf1 [154-163]	0	10	66.3610
ISPDHDQR	[K].ISPDHDQR.[H]	High	0.0582866	0.00411612	1	Cluster-21669.37629_orf1	Cluster-21669.37629_orf1 [185-192]	0	8	12.9140	342707.470974795	1681633.375	2480859.22188741	1304569.99885982	376810.074653473	237655.058145054	342275.21875	1681633.375	2357162	756897.125	234806.984375	150274.78125
LSPETAAIYNFSK	[R].LSPETAAIYNFSK.[E]	High	5.51084E-05	0	2	Cluster-21669.38237_orf1	Cluster-21669.38237_orf1 [370-382]	0	13	72.6049
LSPGSSNVK	[K].LSPGSSNVK.[S]	High	0.0064554	0.000231312	2	Cluster-21669.42002_orf1	Cluster-21669.42002_orf1 [794-802]	0	9	14.8755	12644988.9508383	14640288	14480626.2537025	14310041.0686507	13481293.747134	10717913.9640721	12629040	14640288	13758613	8302528	8400789	6777184.5
LSQEEIER	[R].LSQEEIER.[M]	High	0.00655308	0.000231312	25	Cluster-21669.42531_orf1	Cluster-21669.42531_orf1 [569-576]	0	8	22.9452	146445400.071144	144203270	156193234.201271	149980646.610958	161408489.490646	147738982.884176	146260690.5	144203270	148405340	87017117	100580752	93418770.5
ISPLISEK	[R].ISPLISEK.[K]	High	0.0156222	0.000427587	4	Cluster-21669.44232_orf1	Cluster-21669.44232_orf1 [140-147]	0	8	38.8861
ISPQDNNYLGLNDR	[K].ISPQDNNYLGLNDR.[L]	High	2.21655E-06	0	4	Cluster-21669.39402_orf1	Cluster-21669.39402_orf1 [162-175]	0	14	58.1845	3795557.53457244	2768145.5	3446446.51995026				3790770.25	2768145.5	3274604.5
ISPSTDCK	[K].ISPSTDCK.[S]	High	0.0110767	0.000231312	17	Cluster-21669.42382_orf1	Cluster-21669.42382_orf1 [111-118]	0	8	14.2621	19846190.2270731	438173944	507284567.852216	900213272.345741	940958343.650643	932546546.611032	19821158.5	438173944	481991036	522293812	586352664	589670716
ISPSTDCSK	[K].ISPSTDCSK.[V]	High	0.00118657	0	24	Cluster-21669.42098_orf1	Cluster-21669.42098_orf1 [112-120]	0	9	14.1907	64827741.0891888	612893592	638485914.618311	800262185.860717	850044326.010624	875350609.21051	64745974.75	612893592	606650600	464303294	529700128	553504404
ISPSTNCQSVK	[K].ISPSTNCQSVK.[-]	High	5.72265E-05	0	8	Cluster-21669.41357_orf1	Cluster-21669.41357_orf1 [101-111]	0	11	16.6341
LSPTAFDK	[K].LSPTAFDK.[L]	High	0.0123926	0.00033658	7	Cluster-21669.24972_orf1	Cluster-21669.24972_orf1 [269-276]	0	8	33.8372	20700363.0835618	18065998	20534130.8508964	15680456.6401109	18408330.4876488	17978720.2772182	20674254	18065998	19510286	9097628	11471043	11368360
ISPTEEPVISNSFK	[K].ISPTEEPVISNSFK.[V]	High	2.13451E-06	0	4	Cluster-21669.40523_orf1	Cluster-21669.40523_orf1 [593-606]	0	14	62.6519	2313482.2133315	3426474.25	3137162.15437152		1369366.09502041		2310564.25	3426474.25	2980741.25		853312.4375
LSPTNECLTQK	[K].LSPTNECLTQK.[L]	High	5.63697E-05	0	3	Cluster-21669.40492_orf1	Cluster-21669.40492_orf1 [466-476]	0	11	30.1804	2242063.13342722		1088369.48358362	1358520.30914547	2105307.09787844	2042969.43426098	2239235.25		1034102.6875	788198.5	1311909.75	1291816.75
LSPYEAADVPVVVDA	[K].LSPYEAADVPVVVDA.[-]	High	0.0202742	0.000616131	2	Cluster-21669.35435_orf1	Cluster-21669.35435_orf1 [278-292]	0	15	83.6814	4532949.34673433	5039523.625	6401282.13170796				4527232	5039523.625	6082110.125
ISPLLSTEQTK	[K].ISPLLSTEQTK.[N]	High	0.0133547	0.000427587	2	Cluster-21669.46288_orf1	Cluster-21669.46288_orf1 [27-37]	0	11	45.1840
[truncated: 9,472 more rows]

## Sheet: Protein
Identification of proteins and peptides
[truncated: 2,730 more rows]
