# Supplementary material for: Multi-omics analysis the differences of VOCs terpenoid synthesis pathway in maintaining obligate mutualism between Ficus hirta Vahl and its pollinators
Source: Front Plant Sci. 2022 Nov 15;13:1006291. doi: 10.3389/fpls.2022.1006291 (PMC9707799; doi:10.3389/fpls.2022.1006291)
Supplement: Supplementary file 6 [file Table_3.xlsx]

## Sheet: cuB.vs.cuA.diff_prot
Protein expression data and annotation results of 235 significantly differentially expressed proteins.
Protein	Description	Gene	cuB1	cuB2	cuB3	cuA1	cuA2	cuA3	cuB.vs.cuA FC	cuB.vs.cuA Pvalue	cuB.vs.cuA log2FC	cuB.vs.cuA UP.DOWN	GO_NUM	GO_Description	KEGG_Description	KEGG_EC	KEGG_ko	COG_Function_Description	COG_Function_Class	COG_Class_Description	IPR_Term
Cluster-21669.42565_orf1	-	-	2.04424e+07	9.18471e+06	1.28645e+07	3.25561e+07	2.89051e+07	2.69409e+07	0.480664	0.0144226	-1.0569	down	1	Molecular Function:GTPase activity (GO:0003924)	tubulin beta	--	ko04145 Phagosome	--	--	--	IPR003008 [Tubulin/FtsZ, GTPase domain] ; IPR018316[Tubulin/FtsZ, 2-layer sandwich domain]
Cluster-21669.44094_orf1	-	-	0	0	0	2.17007e+06	2.10553e+06	1.25312e+06	#NAME?	0	#NAME?	down	1	Molecular Function:protein binding (GO:0005515)	--	--	--	Leucine-rich repeat (LRR) protein	K	Transcription ;	IPR001611 [Leucine-rich repeat] ; IPR013210[Leucine-rich repeat-containing N-terminal, plant-type]
Cluster-21669.40394_orf1	-	-	3.99362e+06	3.31303e+06	7.77433e+06	1.97012e+07	13511154	1.42986e+07	0.317421	0.0106282	-1.65553	down	1	Molecular Function:ATP binding (GO:0005524)	transitional endoplasmic reticulum ATPase	--	ko04141 Protein processing in endoplasmic reticulum	ATP-dependent 26S proteasome regulatory subunit	O	Posttranslational modification, protein turnover, chaperones ;	IPR003338 [CDC48, N-terminal subdomain] ; IPR003959[ATPase, AAA-type, core] ; IPR004201[CDC48, domain 2]
Cluster-21669.42533_orf1	-	-	977420	946307	753423	3.60626e+06	2.18546e+06	3.67286e+06	0.28286	0.040568	-1.82184	down	--	--	--	--	--	--	--	--	IPR001229 [Jacalin-like lectin domain]
Cluster-21669.43021_orf1	-	-	0	3.10405e+06	2.19368e+06	1.19076e+07	9.17334e+06	1.26725e+07	0.235431	0.0088917	-2.08662	down	1	Molecular Function:ATP binding (GO:0005524)	transitional endoplasmic reticulum ATPase	--	ko04141 Protein processing in endoplasmic reticulum	ATP-dependent 26S proteasome regulatory subunit	O	Posttranslational modification, protein turnover, chaperones ;	IPR003338 [CDC48, N-terminal subdomain] ; IPR003959[ATPase, AAA-type, core] ; IPR004201[CDC48, domain 2]
Cluster-21669.47934_	-	-	2.75831e+07	3.30888e+07	2.83977e+07	7.37832e+07	7.32138e+07	5.81654e+07	0.434142	0.00199871	-1.20376	down	--	--	--	--	--	--	--	--	IPR001229 [Jacalin-like lectin domain]
Cluster-21669.44362_orf1	-	-	4.45492e+07	4.5256e+07	4.55702e+07	1.79028e+07	1.90006e+07	2.834e+07	2.07493	0.0187911	1.05306	up	--	--	3-phosphoshikimate 1-carboxyvinyltransferase	2.5.1.19	ko00400 Phenylalanine, tyrosine and tryptophan biosynthesis ko01100 Metabolic pathways ko01110 Biosynthesis of secondary metabolites ko01230 Biosynthesis of amino acids	5-enolpyruvylshikimate-3-phosphate synthase	E	Amino acid transport and metabolism ;	IPR001986 [Enolpyruvate transferase domain]
Cluster-21669.43976_orf1	-	-	3.68572e+06	2.44099e+06	2.12332e+06	0	0	0	Inf	0	Inf	up	3	Molecular Function:argininosuccinate synthase activity (GO:0004055),Molecular Function:ATP binding (GO:0005524),Biological Process:arginine biosynthetic process (GO:0006526)	argininosuccinate synthase	6.3.4.5	ko00220 Arginine biosynthesis ko00250 Alanine, aspartate and glutamate metabolism ko01100 Metabolic pathways ko01110 Biosynthesis of secondary metabolites ko01230 Biosynthesis of amino acids	Argininosuccinate synthase	E	Amino acid transport and metabolism ;	IPR001518 [Argininosuccinate synthase]
Cluster-21669.42785_orf1	-	-	1.33039e+06	108416	73591	3.83452e+06	3.30129e+06	2.09828e+06	0.163784	0.0174673	-2.61013	down	--	--	small subunit ribosomal protein S8e	--	ko03010 Ribosome	Ribosomal protein S8E	J	Translation, ribosomal structure and biogenesis ;	IPR022309 [Ribosomal protein S8e/ribosomal biogenesis NSA2]
Cluster-21669.41990_orf1	-	-	0	0	0	2.97882e+06	2.94223e+06	3.0975e+06	#NAME?	0	#NAME?	down	--	--	14-3-3 protein epsilon	--		--	--	--	IPR023410 [14-3-3 domain]
Cluster-21669.39114_	-	-	1.29416e+06	1.42664e+06	0	5.96394e+06	4.16387e+06	5.53191e+06	0.260618	0.0118501	-1.93999	down	--	--	14-3-3 protein epsilon	--		--	--	--	IPR023410 [14-3-3 domain]
Cluster-21669.42382_orf1	-	-	1.92893e+09	1.905e+09	1.76164e+09	4.18753e+08	7.64052e+08	8.49704e+08	2.75303	0.00110828	1.46102	up	--	--	--	--	--	--	--	--	IPR016140 [Bifunctional inhibitor/plant lipid transfer protein/seed storage helical domain]
Cluster-21669.38097_orf1	-	-	3.57816e+06	4.43518e+06	3.6855e+06	1.44335e+06	1800648	1.99905e+06	2.23131	0.00239586	1.15789	up	1	Biological Process:oxidation-reduction process (GO:0055114)	isocitrate dehydrogenase	1.1.1.42	ko00020 Citrate cycle (TCA cycle) ko00480 Glutathione metabolism ko01100 Metabolic pathways ko01110 Biosynthesis of secondary metabolites ko01200 Carbon metabolism ko01210 2-Oxocarboxylic acid metabolism ko01230 Biosynthesis of amino acids ko04146 Peroxisome	Isocitrate dehydrogenase	C	Energy production and conversion ;	IPR024084 [Isopropylmalate dehydrogenase-like domain]
Cluster-21669.38878_orf1	-	-	1.97194e+07	1.9843e+07	1.79746e+07	6.14284e+06	5.47554e+06	7.3166e+06	3.03866	9.10694e-05	1.60344	up	4	Molecular Function:magnesium ion binding (GO:0000287),Biological Process:metabolic process (GO:0008152),Molecular Function:terpene synthase activity (GO:0010333),Molecular Function:lyase activity (GO:0016829)	(-)-germacrene D synthase	4.2.3.75	ko00909 Sesquiterpenoid and triterpenoid biosynthesis	--	--	--	IPR001906 [Terpene synthase, N-terminal domain] ; IPR005630[Terpene synthase, metal-binding domain]
Cluster-21669.45367_	-	-	3.30412e+06	7.47818e+06	7.17909e+06	1.0954e+07	12871465	1.51908e+07	0.460357	0.0181612	-1.11918	down	1	Molecular Function:GTPase activity (GO:0003924)	tubulin beta	--	ko04145 Phagosome	--	--	--	IPR003008 [Tubulin/FtsZ, GTPase domain]
Cluster-21669.36892_orf1	-	-	2.0736e+06	5.76289e+06	6.29702e+06	1.15328e+07	1.18038e+07	1.04796e+07	0.417951	0.00912143	-1.2586	down	--	--	nuclear pore complex protein Nup210	--	ko03013 RNA transport	--	--	--	IPR003343 [Bacterial Ig-like, group 2]
Cluster-21669.46583_orf1	-	-	2.62139e+06	4.11415e+06	4.84434e+06	1.20425e+07	11756693	1.20007e+07	0.323461	0.0057719	-1.62833	down	2	Molecular Function:GTPase activity (GO:0003924),Molecular Function:GTP binding (GO:0005525)	--	--	--	Replication fork clamp-binding protein CrfC (dynamin-like GTPase family)	L	Replication, recombination and repair ;	IPR000375 [Dynamin central domain] ; IPR003130[Dynamin GTPase effector] ; IPR022812[Dynamin superfamily]
Cluster-21669.49668_orf1	-	-	2.46326e+06	1.95028e+06	4.35681e+06	5.8851e+06	7.7802e+06	6.59821e+06	0.432815	0.0139445	-1.20818	down	3	Molecular Function:phosphogluconate dehydrogenase (decarboxylating) activity (GO:0004616),Biological Process:pentose-phosphate shunt (GO:0006098),Biological Process:oxidation-reduction process (GO:0055114)	--	--	ko00030 Pentose phosphate pathway ko00480 Glutathione metabolism ko01100 Metabolic pathways ko01110 Biosynthesis of secondary metabolites ko01200 Carbon metabolism	6-phosphogluconate dehydrogenase	G	Carbohydrate transport and metabolism ;	IPR006114 [6-phosphogluconate dehydrogenase, C-terminal] ; IPR006115[6-phosphogluconate dehydrogenase, NADP-binding]
Cluster-21669.46869_orf1	-	-	0	0	0	2.963e+06	2.89276e+06	1.49479e+06	#NAME?	0	#NAME?	down	3	Biological Process:metabolic process (GO:0008152),Molecular Function:oxidoreductase activity (GO:0016491),Biological Process:oxidation-reduction process (GO:0055114)	--	--	ko00330 Arginine and proline metabolism ko01100 Metabolic pathways ko01110 Biosynthesis of secondary metabolites ko01230 Biosynthesis of amino acids	Gamma-glutamyl phosphate reductase	E	Amino acid transport and metabolism ;	IPR001048 [Aspartate/glutamate/uridylate kinase] ; IPR015590[Aldehyde dehydrogenase domain]
Cluster-21669.55636_	-	-	0	0	0	1.37102e+06	1153702	1.75754e+06	#NAME?	0	#NAME?	down	--	--	heat shock 70kDa protein 1/2/6/8	--	ko03040 Spliceosome ko04141 Protein processing in endoplasmic reticulum ko04144 Endocytosis	Molecular chaperone DnaK (HSP70)	O	Posttranslational modification, protein turnover, chaperones ;	IPR013126 [Heat shock protein 70 family]
Cluster-21669.39916_orf1	-	-	7.15915e+06	7.62829e+06	8.0226e+06	2.10709e+07	1.63717e+07	1.96864e+07	0.399272	0.00127652	-1.32456	down	--	--	--	--	ko00520 Amino sugar and nucleotide sugar metabolism	dTDP-4-dehydrorhamnose reductase	M	Cell wall/membrane/envelope biogenesis ;	IPR029903 [RmlD-like substrate binding domain]
Cluster-21669.43530_orf1	-	-	0	0	0	506365	4408248	4.19575e+06	#NAME?	0	#NAME?	down	--	--	U4/U6 small nuclear ribonucleoprotein SNU13	--	ko03008 Ribosome biogenesis in eukaryotes ko03040 Spliceosome	Ribosomal protein L7Ae or related RNA K-turn-binding protein	J	Translation, ribosomal structure and biogenesis ;	IPR004038 [Ribosomal protein L7Ae/L30e/S12e/Gadd45]
Cluster-21669.39431_orf1	-	-	4.92054e+08	4.5393e+08	4.26703e+08	2.45177e+07	5.22652e+07	2.94309e+08	3.69905	0.0190276	1.88716	up	6	Molecular Function:RNA binding (GO:0003723),Molecular Function:translation elongation factor activity (GO:0003746),Biological Process:translational frameshifting (GO:0006452),Molecular Function:ribosome binding (GO:0043022),Biological Process:positive regulation of translational elongation (GO:0045901),Biological Process:positive regulation of translational termination (GO:0045905)	--	--	--	--	--	--	IPR020189 [Translation elongation factor, IF5A C-terminal]
Cluster-21669.41902_orf1	-	-	1.80072e+08	1.8067e+08	2.0217e+08	3.19232e+07	6.42212e+07	6.54387e+07	3.48373	0.000527901	1.80063	up	--	--	--	--	--	--	--	--	IPR004873 [BURP domain]
Cluster-21669.42749_	-	-	1.61583e+06	1.74421e+06	0	3.60786e+06	4392732	3.49318e+06	0.438504	0.0099816	-1.18934	down	1	Molecular Function:GTP binding (GO:0005525)	elongation factor Tu	--	--	Translation elongation factor EF-Tu, a GTPase	J	Translation, ribosomal structure and biogenesis ;	IPR004161 [Translation elongation factor EFTu-like, domain 2]
Cluster-21669.44933_orf1	-	-	9.94085e+06	9.26902e+06	1.05885e+07	2.30661e+07	1.80884e+07	1.94963e+07	0.491311	0.00254868	-1.02529	down	--	--	--	--	--	--	--	--	IPR006843 [Plastid lipid-associated protein/fibrillin conserved domain]
Cluster-21669.42217_orf1	-	-	9.16377e+06	1.18706e+07	6.77956e+06	2.40518e+07	1.62319e+07	1.67163e+07	0.487963	0.0292493	-1.03516	down	--	--	--	--	--	Phospholipase/lecithinase/hemolysin	IR	Lipid transport and metabolism ; General function prediction only ;	IPR001087 [GDSL lipase/esterase]
Cluster-21669.40948_orf1	-	-	7.06709e+06	9.56054e+06	8.30586e+06	1.71374e+07	1.54026e+07	1.8239e+07	0.491019	0.00141194	-1.02615	down	--	--	--	--	--	--	--	--	--
Cluster-21669.43617_orf1	-	-	2.13216e+07	1.75286e+07	1.37128e+07	4.97627e+06	5.87594e+06	3.62616e+06	3.63045	0.00519228	1.86015	up	1	Molecular Function:carbohydrate binding (GO:0030246)	--	--	--	Beta-galactosidase GanA	G	Carbohydrate transport and metabolism ;	IPR000922 [D-galactoside/L-rhamnose binding SUEL lectin domain]
Cluster-21669.42242_orf1	-	-	3.94532e+06	1.59226e+06	2.40469e+06	1.71082e+07	6.08451e+06	1.63782e+07	0.20071	0.0437636	-2.31682	down	1	Biological Process:response to stress (GO:0006950)	--	--	--	Nucleotide-binding universal stress protein, UspA family	T	Signal transduction mechanisms ;	IPR006016 [UspA]
Cluster-21669.43243_	-	-	5.85682e+06	6.94816e+06	4.53922e+06	429251	2.68613e+06	2.90641e+06	2.88024	0.0231738	1.52619	up	2	Cellular Component:endoplasmic reticulum membrane (GO:0005789),Biological Process:protein N-linked glycosylation via asparagine (GO:0018279)	oligosaccharyltransferase complex subunit beta	--	ko00510 N-Glycan biosynthesis ko01100 Metabolic pathways ko04141 Protein processing in endoplasmic reticulum	--	--	--	IPR005013 [Dolichyl-diphosphooligosaccharide--protein glycosyltransferase 48 kDa subunit]
Cluster-21669.41653_orf1	-	-	3.67175e+06	7.22016e+06	7.767e+06	1.63862e+07	14384323	1.4776e+07	0.409666	0.00324212	-1.28748	down	4	Molecular Function:chitinase activity (GO:0004568),Biological Process:chitin catabolic process (GO:0006032),Molecular Function:chitin binding (GO:0008061),Biological Process:cell wall macromolecule catabolic process (GO:0016998)	basic endochitinase B	3.2.1.14	ko00520 Amino sugar and nucleotide sugar metabolism ko01100 Metabolic pathways ko04016 MAPK signaling pathway - plant	Chitodextrinase	G	Carbohydrate transport and metabolism ;	IPR000726 [Glycoside hydrolase, family 19, catalytic] ; IPR001002[Chitin-binding, type 1]
Cluster-21669.44288_orf1	-	-	7.13707e+07	6.95922e+07	6.74183e+07	2.24191e+07	33044955	4.31437e+07	2.11323	0.00386612	1.07945	up	5	Molecular Function:endopeptidase activity (GO:0004175),Molecular Function:threonine-type endopeptidase activity (GO:0004298),Cellular Component:proteasome core complex (GO:0005839),Biological Process:ubiquitin-dependent protein catabolic process (GO:0006511),Biological Process:proteolysis involved in cellular protein catabolic process (GO:0051603)	20S proteasome subunit alpha 6	3.4.25.1	ko03050 Proteasome	20S proteasome, alpha and beta subunits	O	Posttranslational modification, protein turnover, chaperones ;	IPR000426 [Proteasome alpha-subunit, N-terminal domain] ; IPR001353[Proteasome, subunit alpha/beta]
Cluster-21669.45153_orf1	-	-	1.9223e+06	2.42e+06	2.30517e+06	1.20835e+07	8.7003e+06	1.10819e+07	0.208609	0.0124915	-2.26113	down	4	Molecular Function:structural constituent of ribosome (GO:0003735),Cellular Component:intracellular (GO:0005622),Cellular Component:ribosome (GO:0005840),Biological Process:translation (GO:0006412)	small subunit ribosomal protein S7e	--	ko03010 Ribosome	--	--	--	IPR000554 [Ribosomal protein S7e]
Cluster-21669.35015_orf1	-	-	3.8807e+07	4.63367e+07	4.4768e+07	2.26898e+07	2.0181e+07	1.69605e+07	2.1713	0.00117539	1.11856	up	--	--	--	--	--	--	--	--	--
Cluster-21669.39988_orf1	-	-	0	0	0	2.40706e+06	2.81105e+06	2.0132e+06	#NAME?	0	#NAME?	down	3	Molecular Function:structural constituent of ribosome (GO:0003735),Cellular Component:ribosome (GO:0005840),Biological Process:translation (GO:0006412)	small subunit ribosomal protein S15Ae	--	ko03010 Ribosome	Ribosomal protein S8	J	Translation, ribosomal structure and biogenesis ;	IPR000630 [Ribosomal protein S8]
Cluster-21669.42619_orf1	-	-	0	0	0	2.67413e+06	2.31137e+06	3.83023e+06	#NAME?	0	#NAME?	down	1	Molecular Function:oxidoreductase activity (GO:0016491)	--	--	--	Peroxiredoxin	O	Posttranslational modification, protein turnover, chaperones ;	IPR013740 [Redoxin]
Cluster-21669.51080_orf1	-	-	0	0	0	2.37435e+06	2.53299e+06	3.33346e+06	#NAME?	0	#NAME?	down	3	Molecular Function:oxidoreductase activity (GO:0016491),Molecular Function:flavin adenine dinucleotide binding (GO:0050660),Biological Process:oxidation-reduction process (GO:0055114)	--	--	--	FAD/FMN-containing dehydrogenase	C	Energy production and conversion ;	IPR006094 [FAD linked oxidase, N-terminal] ; IPR012951[Berberine/berberine-like]
Cluster-21669.49027_orf1	-	-	0	0	0	3.14003e+06	1.79544e+06	2.04527e+06	#NAME?	0	#NAME?	down	--	--	--	--	--	--	--	--	--
Cluster-21669.44158_orf1	-	-	0	0	0	5.63651e+06	4.35147e+06	1.60811e+06	#NAME?	0	#NAME?	down	2	Molecular Function:NAD binding (GO:0051287),Biological Process:oxidation-reduction process (GO:0055114)	UDPglucose 6-dehydrogenase	1.1.1.22	ko00040 Pentose and glucuronate interconversions ko00053 Ascorbate and aldarate metabolism ko00520 Amino sugar and nucleotide sugar metabolism ko01100 Metabolic pathways	UDP-glucose 6-dehydrogenase	M	Cell wall/membrane/envelope biogenesis ;	IPR001732 [UDP-glucose/GDP-mannose dehydrogenase, N-terminal] ; IPR014026[UDP-glucose/GDP-mannose dehydrogenase, dimerisation] ; IPR014027[UDP-glucose/GDP-mannose dehydrogenase, C-terminal]
Cluster-21669.46534_orf1	-	-	8.31874e+06	1.08125e+07	1.0524e+07	2.37114e+07	18993449	1.89428e+07	0.481044	0.00379583	-1.05576	down	--	--	--	--	--	--	--	--	--
Cluster-21669.44754_orf1	-	-	0	0	0	1.51772e+06	1.10188e+06	1.70236e+06	#NAME?	0	#NAME?	down	--	--	--	--	--	Secreted protein containing bacterial Ig-like domain and vWFA domain	R	General function prediction only ;	IPR002035 [von Willebrand factor, type A]
Cluster-21669.41209_orf1	-	-	4.79042e+06	2.8309e+06	2.56294e+06	987752	1.46131e+06	1.28936e+06	2.72422	0.0398452	1.44584	up	1	Cellular Component:nucleus (GO:0005634)	transcription factor SPN1	--	--	--	--	--	IPR017923 [Transcription factor IIS, N-terminal]
Cluster-21669.44915_orf1	-	-	9.24926e+06	7.10436e+06	8.56316e+06	2.29522e+07	1.73132e+07	1.39723e+07	0.459399	0.0222447	-1.12218	down	5	Molecular Function:nucleoside diphosphate kinase activity (GO:0004550),Biological Process:nucleoside diphosphate phosphorylation (GO:0006165),Biological Process:GTP biosynthetic process (GO:0006183),Biological Process:UTP biosynthetic process (GO:0006228),Biological Process:CTP biosynthetic process (GO:0006241)	nucleoside-diphosphate kinase	2.7.4.6	ko00230 Purine metabolism ko00240 Pyrimidine metabolism ko01100 Metabolic pathways ko01110 Biosynthesis of secondary metabolites ko04016 MAPK signaling pathway - plant	Nucleoside diphosphate kinase	F	Nucleotide transport and metabolism ;	IPR001564 [Nucleoside diphosphate kinase]
Cluster-21669.42197_orf1	-	-	5.16624e+06	6.976e+06	7.80606e+06	1.75163e+07	1.38261e+07	1.15243e+07	0.465357	0.0161689	-1.10359	down	1	Molecular Function:protein binding (GO:0005515)	--	--	--	--	--	--	IPR003307 [W2 domain]
Cluster-21669.39034_orf1	-	-	1.08736e+06	1.53116e+06	1.33346e+06	4.88778e+06	4.61418e+06	4.34093e+06	0.285489	8.48662e-05	-1.80849	down	2	Molecular Function:protein binding (GO:0005515),Biological Process:signal transduction (GO:0007165)	--	--	--	Formylglycine-generating enzyme, required for sulfatase activity, contains SUMF1/FGE domain	O	Posttranslational modification, protein turnover, chaperones ;	IPR000157 [Toll/interleukin-1 receptor homology (TIR) domain]
Cluster-21669.40782_orf1	-	-	0	0	0	2.47339e+06	2.16864e+06	1.05417e+06	#NAME?	0	#NAME?	down	1	Biological Process:carbohydrate metabolic process (GO:0005975)	beta-glucosidase	3.2.1.21	ko00460 Cyanoamino acid metabolism ko00500 Starch and sucrose metabolism ko00940 Phenylpropanoid biosynthesis ko01100 Metabolic pathways ko01110 Biosynthesis of secondary metabolites	Periplasmic beta-glucosidase and related glycosidases	G	Carbohydrate transport and metabolism ;	IPR001764 [Glycoside hydrolase, family 3, N-terminal] ; IPR002772[Glycoside hydrolase family 3 C-terminal domain]
Cluster-21669.47177_orf1	-	-	6.81975e+06	6.74847e+06	5.41008e+06	1.49572e+07	1.37976e+07	1.45457e+07	0.438294	0.000142321	-1.19003	down	--	--	--	--	--	--	--	--	IPR006946 [Domain of unknown function DUF642]
Cluster-21669.47538_orf1	-	-	0	0	0	17257.6	101871	9244.39	#NAME?	0	#NAME?	down	1	Molecular Function:DNA binding (GO:0003677)	histone H2A	--		--	--	--	IPR007125 [Histone H2A/H2B/H3] ; IPR032454[Histone H2A, C-terminal domain]
Cluster-21669.43384_orf1	-	-	0	1.3005e+06	1.81774e+06	4.60591e+06	5.48001e+06	6.34786e+06	0.284619	0.0102645	-1.8129	down	2	Molecular Function:3-deoxy-7-phosphoheptulonate synthase activity (GO:0003849),Biological Process:aromatic amino acid family biosynthetic process (GO:0009073)	3-deoxy-7-phosphoheptulonate synthase	2.5.1.54	ko00400 Phenylalanine, tyrosine and tryptophan biosynthesis ko01100 Metabolic pathways ko01110 Biosynthesis of secondary metabolites ko01230 Biosynthesis of amino acids	3-deoxy-D-arabino-heptulosonate 7-phosphate (DAHP) synthase, class II	E	Amino acid transport and metabolism ;	IPR002480 [DAHP synthetase, class II]
Cluster-21669.38701_orf1	-	-	0	1.08536e+06	2.60602e+06	7.78034e+06	6.51344e+06	7.06182e+06	0.25928	0.00565705	-1.94742	down	1	Molecular Function:protein binding (GO:0005515)	--	--	--	--	--	--	IPR001660 [Sterile alpha motif domain] ; IPR003397[Mitochondrial inner membrane translocase subunit Tim17/Tim22/Tim23/peroxisomal protein PMP24]
Cluster-21669.45457_orf1	-	-	6.72847e+06	1.09456e+07	6.91153e+06	1.99702e+07	1.91911e+07	1.79523e+07	0.430468	0.00192557	-1.21602	down	2	Molecular Function:hydrogen ion transmembrane transporter activity (GO:0015078),Biological Process:ATP hydrolysis coupled proton transport (GO:0015991)	V-type H+-transporting ATPase subunit a	--	ko00190 Oxidative phosphorylation ko01100 Metabolic pathways ko04145 Phagosome	Archaeal/vacuolar-type H+-ATPase subunit I/STV1	C	Energy production and conversion ;	IPR002490 [V-type ATPase, V0 complex, 116kDa subunit family]
Cluster-21669.38595_orf1	-	-	0	5.37159e+06	3.52776e+06	1.28057e+07	1.13892e+07	9.01097e+06	0.402007	0.0250455	-1.31471	down	3	Biological Process:protein peptidyl-prolyl isomerization (GO:0000413),Molecular Function:peptidyl-prolyl cis-trans isomerase activity (GO:0003755),Biological Process:protein folding (GO:0006457)	peptidyl-prolyl cis-trans isomerase B (cyclophilin B)	5.2.1.8	--	Peptidyl-prolyl cis-trans isomerase (rotamase) - cyclophilin family	O	Posttranslational modification, protein turnover, chaperones ;	IPR002130 [Cyclophilin-type peptidyl-prolyl cis-trans isomerase domain]
Cluster-21669.30812_orf1	-	-	82883.3	1.67233e+06	2.39371e+06	4.62752e+06	4473871	4.54701e+06	0.303986	0.04294	-1.71792	down	2	Biological Process:lipid metabolic process (GO:0006629),Molecular Function:phosphoric diester hydrolase activity (GO:0008081)	glycerophosphoryl diester phosphodiesterase	3.1.4.46	ko00564 Glycerophospholipid metabolism	Glycerophosphoryl diester phosphodiesterase	I	Lipid transport and metabolism ;	IPR030395 [Glycerophosphodiester phosphodiesterase domain]
Cluster-21669.46077_orf1	-	-	1.7853e+06	3.37274e+06	7.83668e+06	1.3901e+07	1.06611e+07	1.24121e+07	0.351454	0.0172497	-1.50859	down	2	Molecular Function:hydrogen ion transmembrane transporter activity (GO:0015078),Biological Process:ATP hydrolysis coupled proton transport (GO:0015991)	--	--	--	FoF1-type ATP synthase, membrane subunit c/Archaeal/vacuolar-type H+-ATPase, subunit K	C	Energy production and conversion ;	IPR002379 [V-ATPase proteolipid subunit C-like domain]
Cluster-21669.32015_orf1	-	-	0	0	0	2.45534e+06	1.32248e+06	2.39833e+06	#NAME?	0	#NAME?	down	4	Molecular Function:ATP binding (GO:0005524),Biological Process:ATP synthesis coupled proton transport (GO:0015986),Biological Process:proton transport (GO:0015992),Biological Process:ATP metabolic process (GO:0046034)	F-type H+-transporting ATPase subunit alpha	--	ko00190 Oxidative phosphorylation ko01100 Metabolic pathways	FoF1-type ATP synthase, alpha subunit	C	Energy production and conversion ;	IPR000194 [ATPase, F1/V1/A1 complex, alpha/beta subunit, nucleotide-binding domain] ; IPR000793[ATP synthase, alpha subunit, C-terminal] ; IPR004100[ATPase, F1/V1/A1 complex, alpha/beta subunit, N-terminal domain]
Cluster-21669.38903_orf1	-	-	4.29787e+06	4.15725e+06	4.00662e+06	9.47112e+06	11619877	1.19263e+07	0.37743	0.0117295	-1.40572	down	--	--	large subunit ribosomal protein L7Ae	--	ko03010 Ribosome	Ribosomal protein L7Ae or related RNA K-turn-binding protein	J	Translation, ribosomal structure and biogenesis ;	IPR004038 [Ribosomal protein L7Ae/L30e/S12e/Gadd45]
Cluster-21669.41998_orf1	-	-	1.70118e+06	2.26115e+06	4.71349e+06	1.13695e+07	9.86706e+06	8.78318e+06	0.289003	0.00394285	-1.79084	down	--	--	--	--	--	--	--	--	IPR000535 [Major sperm protein (MSP) domain]
Cluster-21669.39792_orf1	-	-	4.3363e+06	5.27449e+06	4.48027e+06	1.29003e+07	14441894	1.43655e+07	0.337852	9.22597e-05	-1.56553	down	--	--	large subunit ribosomal protein L7Ae	--	ko03010 Ribosome	Ribosomal protein L7Ae or related RNA K-turn-binding protein	J	Translation, ribosomal structure and biogenesis ;	IPR004038 [Ribosomal protein L7Ae/L30e/S12e/Gadd45]
Cluster-21669.37670_orf1	-	-	0	0	0	2.10631e+06	2347927	2.93188e+06	#NAME?	0	#NAME?	down	2	Molecular Function:GTP binding (GO:0005525),Biological Process:small GTPase mediated signal transduction (GO:0007264)	GTP-binding nuclear protein Ran	--	ko03008 Ribosome biogenesis in eukaryotes ko03013 RNA transport	GTPase SAR1 family domain	R	General function prediction only ;	IPR001806 [Small GTPase superfamily]
Cluster-21669.38129_	-	-	0	0	0	3.1729e+06	3.39667e+06	2.98434e+06	#NAME?	0	#NAME?	down	--	--	translation initiation factor 2 subunit 2	--	ko03013 RNA transport	--	--	--	--
Cluster-21669.40498_orf1	-	-	3.2733e+06	1.56466e+06	1.39049e+06	4.58723e+06	5.48444e+06	5.20931e+06	0.407595	0.0100687	-1.29479	down	4	Biological Process:cation transport (GO:0006812),Molecular Function:cation transmembrane transporter activity (GO:0008324),Cellular Component:integral component of membrane (GO:0016021),Biological Process:transmembrane transport (GO:0055085)	--	--	--	Divalent metal cation (Fe/Co/Zn/Cd) transporter	P	Inorganic ion transport and metabolism ;	IPR002524 [Cation efflux protein] ; IPR027470[Cation efflux protein, cytoplasmic domain]
Cluster-21669.40279_orf1	-	-	2.98675e+06	2.40602e+06	1.95804e+06	5.70357e+06	7.70896e+06	6.38516e+06	0.371297	0.00326608	-1.42936	down	--	--	ubiquitin-conjugating enzyme E2 variant	--		--	--	--	IPR000608 [Ubiquitin-conjugating enzyme E2]
Cluster-21669.38846_orf1	-	-	4.34447e+06	3.56067e+06	0	8.40327e+06	8.75795e+06	8.79104e+06	0.456904	0.000772408	-1.13004	down	2	Molecular Function:ribonuclease III activity (GO:0004525),Biological Process:RNA processing (GO:0006396)	--	--	--	dsRNA-specific ribonuclease	K	Transcription ;	IPR000999 [Ribonuclease III domain]
Cluster-21669.42336_orf1	-	-	1.58199e+06	1.51196e+06	1.10619e+06	822140	427761	751383	2.09873	0.0187103	1.06952	up	4	Molecular Function:cysteine-type endopeptidase activity (GO:0004197),Biological Process:proteolysis (GO:0006508),Molecular Function:cysteine-type peptidase activity (GO:0008234),Biological Process:regulation of catalytic activity (GO:0050790)	--	--	--	Cysteine protease, C1A family	O	Posttranslational modification, protein turnover, chaperones ;	IPR000668 [Peptidase C1A, papain C-terminal] ; IPR012599[Peptidase C1A, propeptide]
Cluster-21669.34980_orf1	-	-	6.04585e+06	5.69117e+06	7.39055e+06	1.59799e+07	13958607	8.88841e+06	0.492636	0.0390307	-1.02141	down	1	Molecular Function:nutrient reservoir activity (GO:0045735)	--	--	--	Mannose-6-phosphate isomerase, cupin superfamily	G	Carbohydrate transport and metabolism ;	IPR006045 [Cupin 1]
Cluster-21669.46020_orf1	-	-	0	0	0	1.86886e+06	2.16594e+06	3.53055e+06	#NAME?	0	#NAME?	down	1	Cellular Component:outer membrane (GO:0019867)	--	--	--	Outer membrane protein assembly factor BamA	M	Cell wall/membrane/envelope biogenesis ;	IPR000184 [Bacterial surface antigen (D15)]
Cluster-21669.41671_orf1	-	-	5.38146e+06	3.95271e+06	4.21192e+06	9.83298e+06	10272364	9.16326e+06	0.46282	0.000654193	-1.11148	down	--	--	light-harvesting complex II chlorophyll a/b binding protein 1	--	ko00196 Photosynthesis - antenna proteins ko01100 Metabolic pathways	--	--	--	IPR022796 [Chlorophyll A-B binding protein]
Cluster-21669.60196_orf1	-	-	1.7209e+06	1.99943e+06	0	7.56066e+06	7314241	6.96075e+06	0.255568	0.000208786	-1.96822	down	4	Molecular Function:structural constituent of ribosome (GO:0003735),Cellular Component:intracellular (GO:0005622),Cellular Component:ribosome (GO:0005840),Biological Process:translation (GO:0006412)	small subunit ribosomal protein S24e	--	ko03010 Ribosome	Ribosomal protein S24E	J	Translation, ribosomal structure and biogenesis ;	IPR001976 [Ribosomal protein S24e]
Cluster-21669.43408_orf1	-	-	7.0289e+06	7.32064e+06	8.14196e+06	3.24563e+06	4.11992e+06	3.73902e+06	2.02543	0.000818659	1.01823	up	2	Molecular Function:protein kinase activity (GO:0004672),Biological Process:protein phosphorylation (GO:0006468)	--	--	--	Tfp pilus assembly protein FimV	NW	Cell motility ; Extracellular structures ;	IPR001245 [Serine-threonine/tyrosine-protein kinase catalytic domain] ; IPR002902[Gnk2-homologous domain]
Cluster-21669.45494_orf1	-	-	2.28138e+06	1.4753e+06	1.70163e+06	4.09305e+06	3.44833e+06	4.98678e+06	0.435684	0.00964376	-1.19865	down	--	--	--	--	--	Uncharacterized conserved protein YbjT, contains NAD(P)-binding and DUF2867 domains	R	General function prediction only ;	IPR008030 [NmrA-like domain]
Cluster-21669.26968_orf1	-	-	7.37668e+06	6.94783e+06	1.07599e+07	2.07882e+07	1.55329e+07	1.42368e+07	0.496153	0.0221213	-1.01114	down	--	--	DnaJ homolog subfamily B member 11	--	ko04141 Protein processing in endoplasmic reticulum	DnaJ-class molecular chaperone with C-terminal Zn finger domain	O	Posttranslational modification, protein turnover, chaperones ;	IPR001623 [DnaJ domain] ; IPR002939[Chaperone DnaJ, C-terminal]
Cluster-21669.41233_orf1	-	-	3.65361e+06	4.47467e+06	3.83628e+06	1.07534e+07	9.61595e+06	8.40355e+06	0.415828	0.00149135	-1.26594	down	--	--	--	--	--	--	--	--	IPR003480 [Transferase]
Cluster-21669.39083_orf1	-	-	5.75034e+06	8.92805e+06	7.16811e+06	0	0	0	Inf	0	Inf	up	--	--	--	--	--	--	--	--	IPR025131 [Domain of unknown function DUF4057]
Cluster-21669.43524_orf1	-	-	5.56799e+06	4.18968e+06	6.07539e+06	1.84129e+06	2.69714e+06	3.30873e+06	2.01768	0.0196002	1.0127	up	5	Biological Process:cation transport (GO:0006812),Biological Process:potassium ion transport (GO:0006813),Molecular Function:solute:proton antiporter activity (GO:0015299),Cellular Component:integral component of membrane (GO:0016021),Biological Process:transmembrane transport (GO:0055085)	--	--	--	Voltage-gated potassium channel Kch	P	Inorganic ion transport and metabolism ;	IPR003148 [Regulator of K+ conductance, N-terminal] ; IPR006153[Cation/H+ exchanger]
Cluster-21669.41877_orf1	-	-	4.00858e+06	3.82173e+06	3.6788e+06	8.5469e+06	8.94932e+06	7.29154e+06	0.464306	0.000957572	-1.10685	down	1	Biological Process:carbohydrate metabolic process (GO:0005975)	--	--	--	Ca2+-binding protein, RTX toxin-related	Q	Secondary metabolites biosynthesis, transport and catabolism ;	IPR001701 [Glycoside hydrolase family 9]
Cluster-21669.43961_orf1	-	-	5.88936e+06	7.9634e+06	6.15634e+06	2.55218e+07	24581349	2.54754e+07	0.264746	1.35398e-05	-1.91732	down	1	Cellular Component:integral component of membrane (GO:0016021)	--	--	--	--	--	--	IPR004240 [Nonaspanin (TM9SF)]
Cluster-21669.46980_orf1	-	-	0	0	0	3.77737e+06	5.76929e+06	3.19925e+06	#NAME?	0	#NAME?	down	1	Biological Process:carbohydrate metabolic process (GO:0005975)	--	--	--	--	--	--	IPR000490 [Glycoside hydrolase family 17] ; IPR012946[X8 domain]
Cluster-21669.70983_orf1	-	-	6.19152e+06	7.36804e+06	7.03101e+06	0	2.21536e+06	4.54549e+06	2.03037	0.0378587	1.02175	up	--	--	--	--	ko00061 Fatty acid biosynthesis ko00780 Biotin metabolism ko01100 Metabolic pathways ko01212 Fatty acid metabolism	Enoyl-[acyl-carrier-protein] reductase (NADH)	I	Lipid transport and metabolism ;	--
Cluster-21669.37881_orf1	-	-	1.98533e+07	1.77404e+07	1.92706e+07	5.85028e+06	7.62857e+06	9.39629e+06	2.48586	0.000706295	1.31374	up	--	--	--	--	--	--	--	--	--
Cluster-21669.43500_orf1	-	-	0	0	0	1.39946e+06	3.1786e+06	1.90586e+06	#NAME?	0	#NAME?	down	--	--	--	--	--	Uncharacterized conserved protein, contains CHAT domain	S	Function unknown ;	--
Cluster-21669.36990_orf1	-	-	0	1.72995e+06	2.11207e+06	6.66644e+06	5.6346e+06	4.12769e+06	0.350789	0.0344026	-1.51132	down	1	Molecular Function:glycopeptide alpha-N-acetylgalactosaminidase activity (GO:0033926)	--	--	--	Glycogen debranching enzyme (alpha-1,6-glucosidase)	G	Carbohydrate transport and metabolism ;	IPR024746 [Glycosyl hydrolase family 100]
Cluster-21669.41526_orf1	-	-	4.04785e+06	3.6383e+06	3.71785e+06	7.6003e+06	8514652	6.98902e+06	0.493595	0.00106703	-1.0186	down	1	Molecular Function:intramolecular lyase activity (GO:0016872)	chalcone isomerase	5.5.1.6	ko00941 Flavonoid biosynthesis ko01100 Metabolic pathways ko01110 Biosynthesis of secondary metabolites	--	--	--	IPR016087 [Chalcone isomerase]
Cluster-21669.40070_orf1	-	-	1.90304e+06	2.08388e+06	2.47246e+06	5.49774e+06	8.40713e+06	6.89636e+06	0.310529	0.00505647	-1.6872	down	--	--	cysteine desulfurase	2.8.1.7	ko00730 Thiamine metabolism ko01100 Metabolic pathways ko04122 Sulfur relay system	Cysteine sulfinate desulfinase/cysteine desulfurase or related enzyme	E	Amino acid transport and metabolism ;	IPR000192 [Aminotransferase class V domain]
Cluster-21669.54146_orf1	-	-	1.23337e+06	1.5838e+06	1.92115e+06	6.71155e+06	3.34724e+06	4.69124e+06	0.321242	0.028701	-1.63827	down	--	--	phosphoribosylformylglycinamidine cyclo-ligase	6.3.3.1	ko00230 Purine metabolism ko01100 Metabolic pathways ko01110 Biosynthesis of secondary metabolites	Phosphoribosylaminoimidazole (AIR) synthetase	F	Nucleotide transport and metabolism ;	IPR010918 [AIR synthase-related protein, C-terminal domain] ; IPR016188[PurM-like, N-terminal domain]
Cluster-21669.41431_orf1	-	-	1.3325e+06	0	1.16041e+06	6.7657e+06	3781527	5.00924e+06	0.240374	0.0389816	-2.05665	down	1	Molecular Function:protein binding (GO:0005515)	26S proteasome regulatory subunit N9	--	ko03050 Proteasome	--	--	--	IPR000717 [Proteasome component (PCI) domain]
Cluster-21669.38237_orf1	-	-	6.93896e+06	1.17558e+07	1.20116e+07	1.45532e+06	4562852	2.72249e+06	3.51305	0.0176348	1.81272	up	1	Biological Process:carbohydrate metabolic process (GO:0005975)	transaldolase	2.2.1.2	ko00030 Pentose phosphate pathway ko01100 Metabolic pathways ko01110 Biosynthesis of secondary metabolites ko01200 Carbon metabolism ko01230 Biosynthesis of amino acids	Transaldolase	G	Carbohydrate transport and metabolism ;	IPR001585 [Transaldolase/Fructose-6-phosphate aldolase]
Cluster-21669.44503_orf1	-	-	1.35634e+06	1.68154e+06	1.66972e+06	9.36935e+06	8790698	8.50727e+06	0.176531	1.18619e-05	-2.50201	down	2	Molecular Function:transaminase activity (GO:0008483),Molecular Function:pyridoxal phosphate binding (GO:0030170)	glutamate-1-semialdehyde 2,1-aminomutase	5.4.3.8	ko00860 Porphyrin and chlorophyll metabolism ko01100 Metabolic pathways ko01110 Biosynthesis of secondary metabolites	Glutamate-1-semialdehyde aminotransferase	H	Coenzyme transport and metabolism ;	IPR005814 [Aminotransferase class-III]
Cluster-21669.41939_orf1	-	-	1.04723e+06	1.45766e+06	2.11336e+06	0	3.60988e+06	3.45913e+06	0.435539	0.0160031	-1.19913	down	--	--	--	--	--	Molecular chaperone IbpA, HSP20 family	O	Posttranslational modification, protein turnover, chaperones ;	IPR002068 [Alpha crystallin/Hsp20 domain]
Cluster-21669.37546_	-	-	0	0	0	1.67847e+06	2.37005e+06	1.91763e+06	#NAME?	0	#NAME?	down	1	Biological Process:carbohydrate metabolic process (GO:0005975)	vicianin beta-glucosidase	3.2.1.119	--	Beta-glucosidase/6-phospho-beta-glucosidase/beta-galactosidase	G	Carbohydrate transport and metabolism ;	IPR001360 [Glycoside hydrolase family 1]
Cluster-21669.44190_orf1	-	-	1.59222e+06	1.0093e+06	1.21641e+06	3.31552e+06	2356447	4.13652e+06	0.389247	0.0211168	-1.36124	down	2	Molecular Function:electron carrier activity (GO:0009055),Molecular Function:heme binding (GO:0020037)	ubiquinol-cytochrome c reductase cytochrome c1 subunit	--	ko00190 Oxidative phosphorylation ko01100 Metabolic pathways	Cytochrome c1	C	Energy production and conversion ;	IPR002326 [Cytochrome c1]
Cluster-21669.45169_orf1	-	-	2.0742e+06	744777	1.39628e+06	2.98546e+06	3.38627e+06	2.39581e+06	0.48078	0.034061	-1.05655	down	4	Molecular Function:magnesium ion binding (GO:0000287),Molecular Function:inorganic diphosphatase activity (GO:0004427),Cellular Component:cytoplasm (GO:0005737),Biological Process:phosphate-containing compound metabolic process (GO:0006796)	inorganic pyrophosphatase	3.6.1.1	ko00190 Oxidative phosphorylation	Inorganic pyrophosphatase	CP	Energy production and conversion ; Inorganic ion transport and metabolism ;	IPR008162 [Inorganic pyrophosphatase]
Cluster-21669.49108_orf1	-	-	1.40301e+06	1.74557e+06	2.1219e+06	7.23209e+06	6.72088e+06	5.74731e+06	0.267533	0.000568588	-1.90221	down	--	--	LMBR1 domain-containing protein 1	--		--	--	--	IPR006876 [LMBR1-like membrane protein]
Cluster-21669.51309_orf1	-	-	0	1.98809e+06	2.85388e+06	5.09728e+06	5001449	6.10011e+06	0.448363	0.0127662	-1.15726	down	3	Molecular Function:quinone binding (GO:0048038),Molecular Function:NAD binding (GO:0051287),Biological Process:oxidation-reduction process (GO:0055114)	--	--	ko00190 Oxidative phosphorylation ko01100 Metabolic pathways	NADH:ubiquinone oxidoreductase 49 kD subunit (chain D)	C	Energy production and conversion ;	IPR001135 [NADH-quinone oxidoreductase, subunit D]
Cluster-21669.33646_orf1	-	-	5.31534e+06	4.88329e+06	4.88598e+06	2.29372e+06	2395702	2.77615e+06	2.02056	0.000245568	1.01475	up	--	--	--	--	--	Xaa-Pro aminopeptidase	E	Amino acid transport and metabolism ;	IPR000994 [Peptidase M24] ; IPR013719[Domain of unknown function DUF1747] ; IPR013953[FACT complex subunit Spt16p/Cdc68p] ; IPR029148[FACT complex subunit Spt16, N-terminal lobe domain]
Cluster-21669.38138_orf1	-	-	0	0	0	2.02141e+06	1.88997e+06	1.03565e+06	#NAME?	0	#NAME?	down	--	--	--	--	--	Ribosomal protein L30E	J	Translation, ribosomal structure and biogenesis ;	IPR004038 [Ribosomal protein L7Ae/L30e/S12e/Gadd45]
Cluster-21669.42137_orf1	-	-	0	0	0	3.05651e+06	2413675	2.47553e+06	#NAME?	0	#NAME?	down	3	Molecular Function:iron ion binding (GO:0005506),Molecular Function:heme binding (GO:0020037),Biological Process:oxidation-reduction process (GO:0055114)	--	--	--	Cytochrome P450	QV	Secondary metabolites biosynthesis, transport and catabolism ; Defense mechanisms ;	IPR001128 [Cytochrome P450]
Cluster-21669.38250_orf1	-	-	527012	232644	331433	2.46261e+06	0	1.26753e+06	0.195005	0.0467848	-2.35842	down	2	Molecular Function:cytochrome-c oxidase activity (GO:0004129),Cellular Component:mitochondrial envelope (GO:0005740)	cytochrome c oxidase subunit 5b	--	ko00190 Oxidative phosphorylation ko01100 Metabolic pathways	--	--	--	IPR002124 [Cytochrome c oxidase, subunit Vb]
Cluster-21669.36216_orf1	-	-	2.0081e+06	2.34277e+06	3.03631e+06	8.86688e+06	9.9398e+06	1.03857e+07	0.253051	0.000180131	-1.9825	down	--	--	--	--	--	--	--	--	--
Cluster-21669.39843_orf1	-	-	4.03953e+06	3.86543e+06	3.59054e+06	9.64979e+06	9277457	9.05856e+06	0.410762	1.42869e-05	-1.28363	down	3	Molecular Function:structural constituent of ribosome (GO:0003735),Cellular Component:ribosome (GO:0005840),Biological Process:translation (GO:0006412)	large subunit ribosomal protein L13Ae	--	ko03010 Ribosome	Ribosomal protein L13	J	Translation, ribosomal structure and biogenesis ;	IPR005822 [Ribosomal protein L13]
Cluster-21669.40823_orf1	-	-	0	2.37098e+06	2.81462e+06	6.56627e+06	7514162	0	0.368284	0.0135631	-1.44111	down	--	--	--	--	--	--	--	--	IPR008545 [WEB family]
Cluster-21669.32406_orf1	-	-	0	0	0	1.94845e+06	2.26889e+06	2.07591e+06	#NAME?	0	#NAME?	down	1	Molecular Function:protein binding (GO:0005515)	serine/threonine-protein phosphatase 2A regulatory subunit B	--	ko03015 mRNA surveillance pathway	--	--	--	IPR001680 [WD40 repeat]
Cluster-21669.30031_orf1	-	-	8.80362e+06	9.04201e+06	9.48378e+06	5.53338e+07	5.53089e+07	5.07365e+07	0.169349	0.000988162	-2.56193	down	1	Molecular Function:hydrolase activity (GO:0016787)	--	--	--	Isopentenyldiphosphate isomerase	I	Lipid transport and metabolism ;	IPR000086 [NUDIX hydrolase domain]
Cluster-21669.53254_	-	-	0	0	0	2.37419e+06	900800	1.94219e+06	#NAME?	0	#NAME?	down	2	Molecular Function:3-deoxy-7-phosphoheptulonate synthase activity (GO:0003849),Biological Process:aromatic amino acid family biosynthetic process (GO:0009073)	3-deoxy-7-phosphoheptulonate synthase	2.5.1.54	ko00400 Phenylalanine, tyrosine and tryptophan biosynthesis ko01100 Metabolic pathways ko01110 Biosynthesis of secondary metabolites ko01230 Biosynthesis of amino acids	3-deoxy-D-arabino-heptulosonate 7-phosphate (DAHP) synthase, class II	E	Amino acid transport and metabolism ;	IPR002480 [DAHP synthetase, class II]
Cluster-21669.42235_orf1	-	-	1.80892e+07	1.86969e+07	3.22135e+07	4.30938e+07	4.73227e+07	5.31453e+07	0.480626	0.0103605	-1.05701	down	2	Molecular Function:catalytic activity (GO:0003824),Biological Process:metabolic process (GO:0008152)	OPC-8:0 CoA ligase 1	6.2.1.-	ko00592 alpha-Linolenic acid metabolism ko01100 Metabolic pathways ko01110 Biosynthesis of secondary metabolites	Acyl-CoA synthetase (AMP-forming)/AMP-acid ligase II	IQ	Lipid transport and metabolism ; Secondary metabolites biosynthesis, transport and catabolism ;	IPR000873 [AMP-dependent synthetase/ligase] ; IPR025110[AMP-binding enzyme C-terminal domain]
Cluster-21669.41631_orf1	-	-	3.65109e+07	3.39419e+07	2.4481e+07	1.35722e+07	13591619	167030	3.47351	0.017532	1.79639	up	1	Biological Process:carbohydrate metabolic process (GO:0005975)	--	--	--	Endo-1,4-beta-mannosidase	G	Carbohydrate transport and metabolism ;	IPR001547 [Glycoside hydrolase, family 5]
Cluster-21669.44059_orf1	-	-	1.86718e+06	5.00265e+06	4.13429e+06	9.2802e+06	1.13106e+07	9.10686e+06	0.370538	0.00602308	-1.43231	down	--	--	3-hydroxyacyl-[acyl-carrier-protein] dehydratase	4.2.1.59	ko00061 Fatty acid biosynthesis ko00780 Biotin metabolism ko01100 Metabolic pathways ko01212 Fatty acid metabolism	3-hydroxymyristoyl/3-hydroxydecanoyl-(acyl carrier protein) dehydratase	I	Lipid transport and metabolism ;	IPR013114 [Beta-hydroxydecanoyl thiol ester dehydrase, FabA/FabZ]
Cluster-21669.40878_orf1	-	-	7.42937e+06	1.00981e+07	1.23053e+07	3.44794e+06	3.9143e+06	5.91848e+06	2.24632	0.0261176	1.16757	up	2	Molecular Function:catalytic activity (GO:0003824),Biological Process:metabolic process (GO:0008152)	--	--	--	Acyl-coenzyme A synthetase/AMP-(fatty) acid ligase	I	Lipid transport and metabolism ;	IPR000873 [AMP-dependent synthetase/ligase] ; IPR025110[AMP-binding enzyme C-terminal domain]
Cluster-21669.57460_orf1	-	-	6.38667e+06	5.74021e+06	5.66476e+06	2.04064e+06	1.41157e+06	1.38175e+06	3.68055	0.000161989	1.87992	up	2	Molecular Function:serine-type endopeptidase activity (GO:0004252),Biological Process:proteolysis (GO:0006508)	--	--	--	Serine protease, subtilisin family	O	Posttranslational modification, protein turnover, chaperones ;	IPR000209 [Peptidase S8/S53 domain] ; IPR010259[Peptidase S8 propeptide/proteinase inhibitor I9]
Cluster-21669.47961_orf1	-	-	2.77799e+07	2.15763e+07	2.54637e+07	1.06467e+07	9810901	1.1151e+07	2.36707	0.00147243	1.2431	up	--	--	5-methylthioribose kinase	2.7.1.100	ko00270 Cysteine and methionine metabolism ko01100 Metabolic pathways	5-Methylthioribose kinase, methionine salvage pathway	E	Amino acid transport and metabolism ;	IPR002575 [Aminoglycoside phosphotransferase]
Cluster-21669.37447_	-	-	3.27377e+06	2.51046e+06	1.70532e+06	6.969e+06	4.66639e+06	4.65992e+06	0.459614	0.0302068	-1.1215	down	3	Biological Process:metabolic process (GO:0008152),Molecular Function:oxidoreductase activity (GO:0016491),Biological Process:oxidation-reduction process (GO:0055114)	--	--	ko00010 Glycolysis / Gluconeogenesis ko00053 Ascorbate and aldarate metabolism ko00071 Fatty acid degradation ko00260 Glycine, serine and threonine metabolism ko00280 Valine, leucine and isoleucine degradation ko00310 Lysine degradation ko00330 Arginine and proline metabolism ko00340 Histidine metabolism ko00380 Tryptophan metabolism ko00410 beta-Alanine metabolism ko00561 Glycerolipid metabolism…	Acyl-CoA reductase or other NAD-dependent aldehyde dehydrogenase	C	Energy production and conversion ;	IPR015590 [Aldehyde dehydrogenase domain]
Cluster-21669.38056_orf1	-	-	2.81854e+06	4.67056e+06	4.56466e+06	7.91735e+06	10501368	5.88823e+06	0.495898	0.0492927	-1.01189	down	--	--	large subunit ribosomal protein L1	--	ko03010 Ribosome	Ribosomal protein L1	J	Translation, ribosomal structure and biogenesis ;	IPR028364 [Ribosomal protein L1/ribosomal biogenesis protein]
Cluster-21669.44617_orf1	-	-	2.73446e+06	1.8865e+06	2.0441e+06	6.56658e+06	5.65627e+06	5.18129e+06	0.382959	0.00176418	-1.38474	down	1	Cellular Component:membrane (GO:0016020)	7-dehydrocholesterol reductase	1.3.1.21	ko00100 Steroid biosynthesis ko01100 Metabolic pathways ko01110 Biosynthesis of secondary metabolites	Protein-S-isoprenylcysteine O-methyltransferase Ste14	O	Posttranslational modification, protein turnover, chaperones ;	IPR001171 [Ergosterol biosynthesis ERG4/ERG24]
Cluster-21669.52013_orf1	-	-	1.08245e+06	2.52591e+06	2.46215e+06	7.73779e+06	5.95258e+06	7.44429e+06	0.28723	0.00229386	-1.79972	down	--	--	--	--	--	Fermentation-respiration switch protein FrsA, has esterase activity, DUF1100 family	T	Signal transduction mechanisms ;	IPR000073 [Alpha/beta hydrolase fold-1]
Cluster-21669.27768_orf1	-	-	0	0	0	1.58136e+06	2.38461e+06	1.44255e+06	#NAME?	0	#NAME?	down	3	Molecular Function:glutathione peroxidase activity (GO:0004602),Biological Process:response to oxidative stress (GO:0006979),Biological Process:oxidation-reduction process (GO:0055114)	glutathione peroxidase	1.11.1.9	ko00480 Glutathione metabolism ko00590 Arachidonic acid metabolism	Glutathione peroxidase, house-cleaning role in reducing lipid peroxides	VI	Defense mechanisms ; Lipid transport and metabolism ;	IPR000889 [Glutathione peroxidase]
Cluster-21669.43468_orf1	-	-	0	685432	699699	1.74481e+06	1.53939e+06	1.55016e+06	0.429776	0.00177264	-1.21834	down	1	Molecular Function:protein binding (GO:0005515)	ubiquilin	--	ko04141 Protein processing in endoplasmic reticulum	Ubiquitin	O	Posttranslational modification, protein turnover, chaperones ;	IPR000626 [Ubiquitin domain] ; IPR015940[Ubiquitin-associated domain]
Cluster-21669.46738_orf1	-	-	7.87158e+06	8.644e+06	9.1455e+06	2.59584e+06	2.43418e+06	2.37615e+06	3.46482	8.55546e-05	1.79278	up	5	Molecular Function:tRNA binding (GO:0000049),Molecular Function:nucleotide binding (GO:0000166),Molecular Function:aminoacyl-tRNA ligase activity (GO:0004812),Molecular Function:ATP binding (GO:0005524),Biological Process:tRNA aminoacylation for protein translation (GO:0006418)	methionyl-tRNA synthetase	6.1.1.10	ko00450 Selenocompound metabolism ko00970 Aminoacyl-tRNA biosynthesis	Methionyl-tRNA synthetase	J	Translation, ribosomal structure and biogenesis ;	IPR002547 [tRNA-binding domain] ; IPR015413[Methionyl/Leucyl tRNA synthetase]
Cluster-21669.28308_orf1	-	-	1.79688e+06	1.63099e+06	1.05119e+06	6.13234e+06	3604446	4.19742e+06	0.321444	0.0166865	-1.63736	down	2	Molecular Function:ATP binding (GO:0005524),Molecular Function:ATPase activity (GO:0016887)	ATP-binding cassette, sub-family E, member 1	--	--	Translation initiation factor RLI1, contains Fe-S and AAA+ ATPase domains	J	Translation, ribosomal structure and biogenesis ;	IPR003439 [ABC transporter-like] ; IPR007209[RNase L inhibitor RLI, possible metal-binding domain] ; IPR017896[4Fe-4S ferredoxin-type, iron-sulphur binding domain]
Cluster-21669.37704_orf1	-	-	0	1.22297e+06	1.8044e+06	4.24159e+06	3190004	4.48581e+06	0.381044	0.0215832	-1.39197	down	3	Biological Process:tricarboxylic acid cycle (GO:0006099),Molecular Function:phosphoenolpyruvate carboxylase activity (GO:0008964),Biological Process:carbon fixation (GO:0015977)	phosphoenolpyruvate carboxylase	4.1.1.31	ko00620 Pyruvate metabolism ko00710 Carbon fixation in photosynthetic organisms ko01100 Metabolic pathways ko01200 Carbon metabolism	Phosphoenolpyruvate carboxylase	C	Energy production and conversion ;	IPR021135 [Phosphoenolpyruvate carboxylase]
Cluster-21669.33311_orf1	-	-	0	0	0	1.52456e+06	2.56954e+06	1.85676e+06	#NAME?	0	#NAME?	down	5	Molecular Function:nucleotide binding (GO:0000166),Molecular Function:arginine-tRNA ligase activity (GO:0004814),Molecular Function:ATP binding (GO:0005524),Cellular Component:cytoplasm (GO:0005737),Biological Process:arginyl-tRNA aminoacylation (GO:0006420)	arginyl-tRNA synthetase	6.1.1.19	ko00970 Aminoacyl-tRNA biosynthesis	Arginyl-tRNA synthetase	J	Translation, ribosomal structure and biogenesis ;	IPR001278 [Arginine-tRNA ligase] ; IPR005148[Arginyl tRNA synthetase N-terminal domain] ; IPR008909[DALR anticodon binding]
Cluster-21669.43033_	-	-	1.20338e+06	1.0671e+06	1.28297e+06	2.78173e+06	2.72069e+06	3.74581e+06	0.38423	0.00493673	-1.37996	down	3	Molecular Function:iron ion binding (GO:0005506),Molecular Function:heme binding (GO:0020037),Biological Process:oxidation-reduction process (GO:0055114)	--	--	--	Cytochrome P450	QV	Secondary metabolites biosynthesis, transport and catabolism ; Defense mechanisms ;	IPR001128 [Cytochrome P450]
Cluster-21669.35430_orf1	-	-	5.79677e+06	0	3.97952e+06	996928	2463372	1.86865e+06	2.75184	0.037621	1.4604	up	2	Molecular Function:fatty-acyl-CoA binding (GO:0000062),Molecular Function:protein binding (GO:0005515)	--	--	--	N-acetylneuraminic acid mutarotase	M	Cell wall/membrane/envelope biogenesis ;	IPR000582 [Acyl-CoA-binding protein, ACBP] ; IPR011498[Kelch repeat type 2]
Cluster-21669.44547_orf1	-	-	0	0	0	2.52604e+06	1.89858e+06	2.44558e+06	#NAME?	0	#NAME?	down	4	Cellular Component:photosystem (GO:0009521),Biological Process:photosynthetic electron transport chain (GO:0009767),Cellular Component:membrane (GO:0016020),Molecular Function:chlorophyll binding (GO:0016168)	--	--	--	--	--	--	IPR000932 [Photosystem antenna protein-like]
Cluster-21669.40503_orf1	-	-	0	0	0	7.1791e+06	4.47188e+06	4.60665e+06	#NAME?	0	#NAME?	down	--	--	--	--	--	--	--	--	IPR007117 [Expansin, cellulose-binding-like domain] ; IPR009009[RlpA-like protein, double-psi beta-barrel domain]
Cluster-21669.46566_orf1	-	-	1.4958e+06	2.33791e+06	0	7.56429e+06	4.78223e+06	6.41647e+06	0.306484	0.0282758	-1.70612	down	--	--	--	--	--	--	--	--	--
Cluster-21669.45861_orf1	-	-	0	1.69404e+06	1.53244e+06	4.02e+06	4.18658e+06	4.34192e+06	0.38568	0.000311514	-1.37452	down	3	Molecular Function:nucleic acid binding (GO:0003676),Molecular Function:DNA binding (GO:0003677),Molecular Function:zinc ion binding (GO:0008270)	cellular nucleic acid-binding protein	--	--	Cold shock protein, CspA family	K	Transcription ;	IPR001878 [Zinc finger, CCHC-type] ; IPR002059[Cold-shock protein, DNA-binding]
Cluster-21669.36836_orf1	-	-	0	2.84182e+06	1.82397e+06	1.24466e+07	1.28402e+07	1.17522e+07	0.188955	0.000379455	-2.40389	down	--	--	--	--	--	--	--	--	--
Cluster-21669.32076_orf1	-	-	0	0	0	987139	1.677e+06	1.4914e+06	#NAME?	0	#NAME?	down	1	Molecular Function:ATP binding (GO:0005524)	mevalonate kinase	2.7.1.36	ko00900 Terpenoid backbone biosynthesis ko01100 Metabolic pathways ko01110 Biosynthesis of secondary metabolites ko04146 Peroxisome	Mevalonate kinase	I	Lipid transport and metabolism ;	IPR006204 [GHMP kinase N-terminal domain] ; IPR013750[GHMP kinase, C-terminal domain]
Cluster-21669.45504_	-	-	0	0	0	1.06022e+07	8.86013e+06	7.77119e+06	#NAME?	0	#NAME?	down	--	--	--	--	--	--	--	--	--
Cluster-21669.43834_orf1	-	-	2.76479e+06	4.23869e+06	3.90476e+06	1.00451e+07	9126655	8.91084e+06	0.388435	0.000536608	-1.36426	down	--	--	--	--	--	--	--	--	IPR010259 [Peptidase S8 propeptide/proteinase inhibitor I9]
Cluster-21669.61808_orf1	-	-	0	0	0	2.19458e+06	1.61494e+06	2.88707e+06	#NAME?	0	#NAME?	down	--	--	--	--	--	--	--	--	IPR032799 [Xylanase inhibitor, C-terminal] ; IPR032861[Xylanase inhibitor, N-terminal]
Cluster-21669.46009_orf1	-	-	1.59205e+06	2.1126e+06	2.21301e+06	1.10502e+07	1.12478e+07	7.49814e+06	0.198605	0.0204952	-2.33202	down	1	Biological Process:carbohydrate metabolic process (GO:0005975)	--	--	--	Alpha-glucosidase, glycosyl hydrolase family GH31	G	Carbohydrate transport and metabolism ;	IPR000322 [Glycoside hydrolase family 31] ; IPR025887[Glycoside hydrolase family 31, N-terminal domain] ; IPR033403[Domain of unknown function DUF5110]
Cluster-21669.34217_orf1	-	-	0	0	0	3.1767e+06	3.44534e+06	3.40724e+06	#NAME?	0	#NAME?	down	2	Biological Process:metabolic process (GO:0008152),Molecular Function:hydrolase activity (GO:0016787)	--	--	--	Acetyl esterase/lipase	I	Lipid transport and metabolism ;	IPR013094 [Alpha/beta hydrolase fold-3]
Cluster-21669.42836_orf1	-	-	0	0	0	1.64929e+06	1.25792e+06	1.43811e+06	#NAME?	0	#NAME?	down	--	--	--	--	--	Secreted protein containing bacterial Ig-like domain and vWFA domain	R	General function prediction only ;	IPR002035 [von Willebrand factor, type A]
Cluster-21669.567_orf1	-	-	1.27862e+07	1.02212e+07	1.20132e+07	5.218e+06	5195641	4.24962e+06	2.38832	0.00118538	1.256	up	--	--	sedoheptulose-bisphosphatase	3.1.3.37	ko00710 Carbon fixation in photosynthetic organisms ko01100 Metabolic pathways ko01200 Carbon metabolism	Fructose-1,6-bisphosphatase	G	Carbohydrate transport and metabolism ;	IPR033391 [Fructose-1-6-bisphosphatase class I, N-terminal]
Cluster-21669.8634_orf1	-	-	7.71569e+06	9.80623e+06	1.16244e+07	2.50881e+07	20308108	2.45112e+07	0.416928	0.00195492	-1.26213	down	--	--	heat shock 70kDa protein 1/2/6/8	--	ko03040 Spliceosome ko04141 Protein processing in endoplasmic reticulum ko04144 Endocytosis	Molecular chaperone DnaK (HSP70)	O	Posttranslational modification, protein turnover, chaperones ;	IPR013126 [Heat shock protein 70 family]
Cluster-21669.37647_orf1	-	-	0	0	0	2.71818e+06	1.5784e+06	3.17257e+06	#NAME?	0	#NAME?	down	2	Cellular Component:nucleus (GO:0005634),Biological Process:nucleosome assembly (GO:0006334)	template-activating factor I	--	--	--	--	--	IPR002164 [Nucleosome assembly protein (NAP)]
Cluster-21669.40697_orf1	-	-	3.25261e+06	3.2487e+06	3.46706e+06	6.92149e+06	8.9965e+06	8.75685e+06	0.403989	0.0164794	-1.30761	down	--	--	nuclear protein localization protein 4 homolog	--	ko04141 Protein processing in endoplasmic reticulum	--	--	--	IPR007717 [Nuclear pore localisation protein NPL4, C-terminal] ; IPR024682[Nuclear pore localisation protein Npl4, ubiquitin-like domain]
Cluster-21669.43117_orf1	-	-	0	0	0	4.40134e+06	4267041	4.81723e+06	#NAME?	0	#NAME?	down	--	--	--	--	--	--	--	--	IPR016140 [Bifunctional inhibitor/plant lipid transfer protein/seed storage helical domain]
Cluster-21669.37715_orf1	-	-	2.26223e+06	2.57199e+06	2.9967e+06	7.04512e+06	5.88375e+06	6.59858e+06	0.401022	0.000618437	-1.31825	down	4	Molecular Function:peroxidase activity (GO:0004601),Biological Process:response to oxidative stress (GO:0006979),Molecular Function:heme binding (GO:0020037),Biological Process:oxidation-reduction process (GO:0055114)	L-ascorbate peroxidase	1.11.1.11	ko00053 Ascorbate and aldarate metabolism ko00480 Glutathione metabolism	Catalase (peroxidase I)	P	Inorganic ion transport and metabolism ;	IPR002016 [Haem peroxidase, plant/fungal/bacterial]
Cluster-21669.44518_orf1	-	-	0	0	0	2.98937e+06	2.15401e+06	2.03477e+06	#NAME?	0	#NAME?	down	2	Molecular Function:protein binding (GO:0005515),Cellular Component:membrane (GO:0016020)	--	--	--	--	--	--	IPR000727 [Target SNARE coiled-coil homology domain] ; IPR006011[Syntaxin, N-terminal domain]
Cluster-21669.51489_	-	-	4.89763e+06	3.87148e+06	4.27639e+06	1.87666e+06	0	2.36894e+06	2.04847	0.0137011	1.03455	up	2	Molecular Function:hydrogen ion transmembrane transporter activity (GO:0015078),Biological Process:ATP synthesis coupled proton transport (GO:0015986)	--	--	--	NADH:ubiquinone oxidoreductase subunit 11 or 4L (chain K)	C	Energy production and conversion ;	IPR008688 [ATP synthase, F0 complex, subunit B/MI25]
Cluster-21669.27569_orf1	-	-	1.64081e+06	2.05451e+06	1.39265e+06	5.6853e+06	5.46346e+06	4.93297e+06	0.316382	0.000241731	-1.66026	down	3	Molecular Function:metalloendopeptidase activity (GO:0004222),Molecular Function:ATP binding (GO:0005524),Biological Process:proteolysis (GO:0006508)	ATP-dependent metalloprotease	3.4.24.-		ATP-dependent Zn proteases	O	Posttranslational modification, protein turnover, chaperones ;	IPR000642 [Peptidase M41] ; IPR003959[ATPase, AAA-type, core]
Cluster-21669.44798_orf1	-	-	0	0	0	3.42971e+06	2.17376e+06	2.03758e+06	#NAME?	0	#NAME?	down	1	Molecular Function:nucleic acid binding (GO:0003676)	--	--	--	RNA recognition motif (RRM) domain	J	Translation, ribosomal structure and biogenesis ;	IPR000504 [RNA recognition motif domain] ; IPR008669[LSM-interacting domain]
Cluster-21669.42012_orf1	-	-	1.71495e+06	1.18307e+06	997719	0	0	0	Inf	0	Inf	up	1	Molecular Function:DNA binding (GO:0003677)	histone H3	--		--	--	--	IPR007125 [Histone H2A/H2B/H3]
Cluster-21669.42827_orf1	-	-	1.4474e+06	790364	0	2.57406e+06	2.12491e+06	2.72187e+06	0.452327	0.0276738	-1.14456	down	2	Cellular Component:integral component of peroxisomal membrane (GO:0005779),Biological Process:peroxisome fission (GO:0016559)	--	--	--	--	--	--	IPR008733 [Peroxisomal biogenesis factor 11]
Cluster-21669.47304_orf1	-	-	6.73661e+06	5.39961e+06	5.90864e+06	3.2476e+06	2.11955e+06	1.82033e+06	2.5106	0.0034397	1.32803	up	2	Biological Process:sucrose metabolic process (GO:0005985),Molecular Function:sucrose synthase activity (GO:0016157)	sucrose-phosphate synthase	2.4.1.14	ko00500 Starch and sucrose metabolism ko01100 Metabolic pathways	Hydroxymethylpyrimidine pyrophosphatase and other HAD family phosphatases	HR	Coenzyme transport and metabolism ; General function prediction only ;	IPR000368 [Sucrose synthase] ; IPR001296[Glycosyl transferase, family 1] ; IPR006380[Sucrose-phosphatase, N-terminal]
Cluster-21669.50649_orf1	-	-	2.46312e+06	2.53792e+06	2.49435e+06	5.56973e+06	4.66832e+06	6.05712e+06	0.459976	0.0184626	-1.12037	down	--	--	--	--	--	--	--	--	IPR018808 [Muniscin C-terminal]
Cluster-21669.51970_orf1	-	-	0	0	0	2.0314e+06	1.02642e+06	1.70423e+06	#NAME?	0	#NAME?	down	--	--	--	--	--	Glutamine cyclotransferase	O	Posttranslational modification, protein turnover, chaperones ;	IPR007788 [Glutamine cyclotransferase]
Cluster-21669.57540_orf1	-	-	1.43337e+06	1.49128e+06	1.90166e+06	3.49203e+06	4.04999e+06	3.00619e+06	0.457548	0.00473467	-1.12801	down	5	Molecular Function:calcium ion binding (GO:0005509),Cellular Component:photosystem II (GO:0009523),Cellular Component:photosystem II oxygen evolving complex (GO:0009654),Biological Process:photosynthesis (GO:0015979),Cellular Component:extrinsic component of membrane (GO:0019898)	photosystem II oxygen-evolving enhancer protein 3	--	ko00195 Photosynthesis ko01100 Metabolic pathways	--	--	--	IPR008797 [Oxygen-evolving enhancer protein 3]
Cluster-21669.20489_orf1	-	-	0	2.73974e+06	1.18686e+06	4.81368e+06	6051881	5.33358e+06	0.363593	0.0189208	-1.4596	down	--	--	--	--	--	Leucine-rich repeat (LRR) protein	K	Transcription ;	IPR013210 [Leucine-rich repeat-containing N-terminal, plant-type]
Cluster-21669.43263_orf1	-	-	1.47082e+06	1.54648e+06	1.71624e+06	3.73157e+06	4.7089e+06	4.36336e+06	0.369697	0.000804311	-1.43558	down	3	Molecular Function:protein kinase activity (GO:0004672),Molecular Function:protein binding (GO:0005515),Biological Process:protein phosphorylation (GO:0006468)	--	--	--	Leucine-rich repeat (LRR) protein	K	Transcription ;	IPR001245 [Serine-threonine/tyrosine-protein kinase catalytic domain] ; IPR001611[Leucine-rich repeat] ; IPR013210[Leucine-rich repeat-containing N-terminal, plant-type]
Cluster-21669.41560_orf1	-	-	2.64641e+07	2.21173e+07	2.23875e+07	9.34706e+06	7662266	1.02821e+07	2.60041	0.000811722	1.37874	up	--	--	--	--	--	--	--	--	IPR005018 [DOMON domain] ; IPR006593[Cytochrome b561/ferric reductase transmembrane]
Cluster-21669.37493_orf1	-	-	1.86886e+06	1.90064e+06	1.88784e+06	5.37617e+06	4.38269e+06	3.4375e+06	0.428705	0.0461607	-1.22194	down	2	Biological Process:mature ribosome assembly (GO:0042256),Molecular Function:ribosome binding (GO:0043022)	translation initiation factor 6	--	ko03008 Ribosome biogenesis in eukaryotes	Translation initiation factor 6 (eIF-6)	J	Translation, ribosomal structure and biogenesis ;	IPR002769 [Translation initiation factor IF6]
Cluster-21669.46789_orf1	-	-	0	0	0	3.71118e+06	6084898	3.55268e+06	#NAME?	0	#NAME?	down	1	Molecular Function:GTP binding (GO:0005525)	--	--	--	Predicted GTPase	R	General function prediction only ;	IPR006703 [AIG1-type guanine nucleotide-binding (G) domain] ; IPR024283[Translocase of chloroplast 159/132, membrane anchor domain]
Cluster-21669.49967_orf1	-	-	0	0	0	2.53715e+06	1.66832e+06	990100	#NAME?	0	#NAME?	down	2	Molecular Function:nucleic acid binding (GO:0003676),Molecular Function:ATP binding (GO:0005524)	ATP-dependent RNA helicase DDX5/DBP2	3.6.4.13	ko03040 Spliceosome	Superfamily II DNA and RNA helicase	L	Replication, recombination and repair ;	IPR001650 [Helicase, C-terminal] ; IPR011545[DEAD/DEAH box helicase domain]
Cluster-21669.43067_orf1	-	-	0	0	0	3.94091e+06	3.85991e+06	3.67949e+06	#NAME?	0	#NAME?	down	--	--	--	--	--	Acyl carrier protein	IQ	Lipid transport and metabolism ; Secondary metabolites biosynthesis, transport and catabolism ;	IPR009081 [Phosphopantetheine binding ACP domain]
Cluster-21669.39507_orf1	-	-	3.9241e+06	3.33671e+06	4.50678e+06	1.85528e+07	1.59727e+07	1.50463e+07	0.237385	0.000333889	-2.0747	down	2	Molecular Function:oxidoreductase activity (GO:0016491),Biological Process:oxidation-reduction process (GO:0055114)	cytochrome-b5 reductase	1.6.2.2	ko00520 Amino sugar and nucleotide sugar metabolism	Ferredoxin-NADP reductase	C	Energy production and conversion ;	IPR001433 [Oxidoreductase FAD/NAD(P)-binding] ; IPR008333[Oxidoreductase, FAD-binding domain]
Cluster-21669.39210_orf1	-	-	0	0	0	4.86097e+06	4310089	5.44551e+06	#NAME?	0	#NAME?	down	--	--	--	--	--	--	--	--	--
Cluster-21669.46076_orf1	-	-	0	0	0	761583	1.67674e+06	1.29326e+06	#NAME?	0	#NAME?	down	1	Molecular Function:hydrolase activity (GO:0016787)	serine/threonine-protein phosphatase 5	3.1.3.16		Diadenosine tetraphosphatase ApaH/serine/threonine protein phosphatase, PP2A family	T	Signal transduction mechanisms ;	IPR004843 [Calcineurin-like phosphoesterase domain, ApaH type]
Cluster-21669.43131_orf1	-	-	1.41118e+07	1.36797e+07	1.23367e+07	2.58628e+06	3.07443e+06	4.01337e+06	4.14801	0.000116575	2.05242	up	--	--	--	--	--	--	--	--	IPR025423 [Domain of unknown function DUF4149]
Cluster-21669.51260_orf1	-	-	1.57926e+07	5.87714e+06	2.93814e+06	0	0	0	Inf	0	Inf	up	3	Molecular Function:calcium ion binding (GO:0005509),Cellular Component:integral component of membrane (GO:0016021),Biological Process:transmembrane transport (GO:0055085)	--	--	--	--	--	--	IPR002048 [EF-hand domain] ; IPR004837[Sodium/calcium exchanger membrane region]
Cluster-21669.41629_orf1	-	-	0	0	0	2.2371e+06	2.37869e+06	1.61496e+06	#NAME?	0	#NAME?	down	1	Cellular Component:integral component of membrane (GO:0016021)	Niemann-Pick C1 protein	--		Predicted exporter protein, RND superfamily	R	General function prediction only ;	IPR003392 [Protein patched/dispatched] ; IPR032190[Niemann-Pick C1, N-terminal]
Cluster-21669.44914_	-	-	4.13399e+06	4.1413e+06	4.30383e+06	1.67003e+06	0	2.39611e+06	2.06242	0.00452341	1.04434	up	1	Molecular Function:protein binding (GO:0005515)	N-alpha-acetyltransferase 15/16, NatA auxiliary subunit	--	--	Tetratricopeptide (TPR) repeat	R	General function prediction only ;	IPR011990 [Tetratricopeptide-like helical domain] ; IPR021183[N-terminal acetyltransferase A, auxiliary subunit]
Cluster-21669.43480_orf1	-	-	4.1334e+06	4.72762e+06	3.08573e+06	0	1.32491e+06	1.28e+06	3.0575	0.02281	1.61235	up	4	Molecular Function:peroxidase activity (GO:0004601),Biological Process:response to oxidative stress (GO:0006979),Molecular Function:heme binding (GO:0020037),Biological Process:oxidation-reduction process (GO:0055114)	--	--	--	--	--	--	IPR002016 [Haem peroxidase, plant/fungal/bacterial]
Cluster-21669.32481_	-	-	0	0	0	3.72737e+06	3246926	3.34481e+06	#NAME?	0	#NAME?	down	5	Cellular Component:cytoplasm (GO:0005737),Biological Process:metabolic process (GO:0008152),Molecular Function:methyltransferase activity (GO:0008168),Biological Process:iron-sulfur cluster assembly (GO:0016226),Molecular Function:iron-sulfur cluster binding (GO:0051536)				--	--	--	IPR007785 [Anamorsin] ; IPR013216[Methyltransferase type 11]
Cluster-21669.37307_orf1	-	-	3.25151e+06	3.4429e+06	2.87447e+06	0	0	0	Inf	0	Inf	up	3	Molecular Function:protein binding (GO:0005515),Biological Process:intracellular protein transport (GO:0006886),Molecular Function:Ran GTPase binding (GO:0008536)	--	--	--	--	--	--	IPR001494 [Importin-beta, N-terminal domain] ; IPR005043[CAS/CSE, C-terminal] ; IPR013713[Exportin/Importin, Cse1-like]
Cluster-21669.42779_orf1	-	-	0	0	0	1.33037e+06	1.37387e+06	1.53544e+06	#NAME?	0	#NAME?	down	--	--	--	--	--	Cytochrome b involved in lipid metabolism	CI	Energy production and conversion ; Lipid transport and metabolism ;	IPR001199 [Cytochrome b5-like heme/steroid binding domain]
Cluster-21669.30560_	-	-	1.47282e+06	1.41534e+06	1.39301e+06	3.48458e+06	5.29605e+06	3.9362e+06	0.336654	0.0352812	-1.57066	down	--	--	golgin subfamily A member 4	--	--	--	--	--	--
Cluster-21669.47908_	-	-	0	0	0	1.89212e+06	2.72015e+06	1.9973e+06	#NAME?	0	#NAME?	down	3	Cellular Component:cell wall (GO:0005618),Molecular Function:pectinesterase activity (GO:0030599),Biological Process:cell wall modification (GO:0042545)	pectinesterase	3.1.1.11	ko00040 Pentose and glucuronate interconversions ko01100 Metabolic pathways	Pectin methylesterase and related acyl-CoA thioesterases	GI	Carbohydrate transport and metabolism ; Lipid transport and metabolism ;	IPR000070 [Pectinesterase, catalytic]
Cluster-21669.42690_orf1	-	-	2.37981e+07	2.21534e+07	2.1179e+07	2.65837e+06	2.53723e+06	2.48867e+06	8.73609	0.00142474	3.12699	up	5	Molecular Function:ATP binding (GO:0005524),Biological Process:transport (GO:0006810),Cellular Component:integral component of membrane (GO:0016021),Molecular Function:ATPase activity (GO:0016887),Biological Process:transmembrane transport (GO:0055085)	--	--	--	ABC-type multidrug transport system, ATPase and permease component	V	Defense mechanisms ;	IPR003439 [ABC transporter-like] ; IPR011527[ABC transporter type 1, transmembrane domain]
Cluster-21669.46877_orf1	-	-	0	0	0	1.76013e+06	895268	1.24629e+06	#NAME?	0	#NAME?	down	2	Biological Process:metabolic process (GO:0008152),Molecular Function:hydrolase activity (GO:0016787)	acetylornithine deacetylase	3.5.1.16	ko00220 Arginine biosynthesis ko01100 Metabolic pathways ko01110 Biosynthesis of secondary metabolites ko01210 2-Oxocarboxylic acid metabolism ko01230 Biosynthesis of amino acids	Acetylornithine deacetylase/Succinyl-diaminopimelate desuccinylase or related deacylase	E	Amino acid transport and metabolism ;	IPR002933 [Peptidase M20] ; IPR011650[Peptidase M20, dimerisation domain]
Cluster-21669.47003_orf1	-	-	0	0	0	2.44073e+06	2176090	2.56682e+06	#NAME?	0	#NAME?	down	--	--	--	--	--	--	--	--	IPR019721 [NADH-ubiquinone oxidoreductase, 21kDa subunit, N-terminal]
Cluster-21669.38034_orf1	-	-	0	0	0	2.81895e+06	2575607	3.20125e+06	#NAME?	0	#NAME?	down	--	--	red chlorophyll catabolite reductase	1.3.7.12	ko00860 Porphyrin and chlorophyll metabolism ko01110 Biosynthesis of secondary metabolites	--	--	--	IPR009439 [Red chlorophyll catabolite reductase]
Cluster-21669.37329_orf1	-	-	4.31634e+06	3.72964e+06	3.74405e+06	8.8309e+06	8.63055e+06	9.41958e+06	0.4386	7.97705e-05	-1.18902	down	3	Molecular Function:formate-tetrahydrofolate ligase activity (GO:0004329),Molecular Function:ATP binding (GO:0005524),Biological Process:folic acid-containing compound biosynthetic process (GO:0009396)	formate--tetrahydrofolate ligase	6.3.4.3	ko00670 One carbon pool by folate ko01100 Metabolic pathways ko01200 Carbon metabolism	Formyltetrahydrofolate synthetase	F	Nucleotide transport and metabolism ;	IPR000559 [Formate-tetrahydrofolate ligase, FTHFS]
Cluster-21669.35270_orf1	-	-	0	0	0	1.46787e+06	1458027	1.68544e+06	#NAME?	0	#NAME?	down	--	--	--	--	--	--	--	--	--
Cluster-21669.40400_orf1	-	-	2.6015e+06	3.09311e+06	3.63036e+06	6.97284e+06	5.91644e+06	6.26161e+06	0.486921	0.00159623	-1.03824	down	--	--	--	--	--	Pimeloyl-ACP methyl ester carboxylesterase	HR	Coenzyme transport and metabolism ; General function prediction only ;	IPR000073 [Alpha/beta hydrolase fold-1]
Cluster-21669.37561_orf1	-	-	2.30301e+06	3.39816e+06	3.8756e+06	6.10862e+06	9728766	0	0.403129	0.0493259	-1.31069	down	1	Molecular Function:protein binding (GO:0005515)	--	--	--	Chromatin remodeling complex protein RSC6, contains SWIB domain	B	Chromatin structure and dynamics ;	IPR003121 [SWIB/MDM2 domain]
Cluster-21669.26997_orf1	-	-	0	0	0	2.05454e+06	1.64031e+06	1.30397e+06	#NAME?	0	#NAME?	down	3	Molecular Function:protein kinase activity (GO:0004672),Molecular Function:protein binding (GO:0005515),Biological Process:protein phosphorylation (GO:0006468)	--	--	--	Leucine-rich repeat (LRR) protein	K	Transcription ;	IPR001245 [Serine-threonine/tyrosine-protein kinase catalytic domain] ; IPR001611[Leucine-rich repeat] ; IPR013210[Leucine-rich repeat-containing N-terminal, plant-type] ; IPR025875[Leucine rich repeat 4]
Cluster-21669.40389_orf1	-	-	1.21642e+07	1.03128e+07	8.16457e+06	1.87727e+06	1.85519e+06	2.61751e+06	4.82546	0.00238038	2.27067	up	4	Cellular Component:cytoplasm (GO:0005737),Molecular Function:glycolipid transporter activity (GO:0017089),Biological Process:glycolipid transport (GO:0046836),Molecular Function:glycolipid binding (GO:0051861)	--	--	--	--	--	--	IPR014830 [Glycolipid transfer protein domain]
Cluster-21669.49456_	-	-	1.36781e+06	888484	1.79141e+06	3.74184e+06	4.32816e+06	2.93894e+06	0.367674	0.00841993	-1.4435	down	1	Molecular Function:DNA-directed 5'-3' RNA polymerase activity (GO:0003899)	DNA-directed RNA polymerase II subunit RPB4	--	ko00230 Purine metabolism ko00240 Pyrimidine metabolism ko01100 Metabolic pathways ko03020 RNA polymerase	--	--	--	IPR005574 [RNA polymerase II, Rpb4]
Cluster-21669.27169_orf1	-	-	1.1454e+06	1.40439e+06	1.45995e+06	3.16164e+06	3.52033e+06	2.13486e+06	0.454781	0.0197997	-1.13676	down	3	Biological Process:superoxide metabolic process (GO:0006801),Molecular Function:metal ion binding (GO:0046872),Biological Process:oxidation-reduction process (GO:0055114)	--	--	--	Cu/Zn superoxide dismutase	P	Inorganic ion transport and metabolism ;	IPR001424 [Superoxide dismutase, copper/zinc binding domain]
Cluster-21669.39104_orf1	-	-	4.90242e+06	3.44411e+06	3.58084e+06	9.993e+06	8949861	7.15762e+06	0.456979	0.00762389	-1.1298	down	1	Biological Process:carbohydrate metabolic process (GO:0005975)	hexosaminidase	3.2.1.52	ko00511 Other glycan degradation ko00520 Amino sugar and nucleotide sugar metabolism ko00531 Glycosaminoglycan degradation ko00603 Glycosphingolipid biosynthesis - globo and isoglobo series ko00604 Glycosphingolipid biosynthesis - ganglio series ko01100 Metabolic pathways	N-acetyl-beta-hexosaminidase	G	Carbohydrate transport and metabolism ;	IPR015883 [Glycoside hydrolase family 20, catalytic domain] ; IPR029019[Beta-hexosaminidase, eukaryotic type, N-terminal]
Cluster-21669.58894_orf1	-	-	0	0	0	925110	1.94552e+06	2.30713e+06	#NAME?	0	#NAME?	down	1	Molecular Function:protein binding (GO:0005515)	--	--	--	--	--	--	IPR000717 [Proteasome component (PCI) domain]
Cluster-21669.45024_orf2	-	-	0	0	0	3.07264e+06	2.24191e+06	3.24936e+06	#NAME?	0	#NAME?	down	--	--	light-harvesting complex I chlorophyll a/b binding protein 4	--	ko00196 Photosynthesis - antenna proteins	--	--	--	IPR022796 [Chlorophyll A-B binding protein]
Cluster-21669.40501_orf1	-	-	3.31051e+06	4.44303e+06	5.26625e+06	9.55188e+06	9609847	1.07081e+07	0.435884	0.00117438	-1.19798	down	1	Biological Process:cell redox homeostasis (GO:0045454)	thioredoxin 1	--		Thiol-disulfide isomerase or thioredoxin	O	Posttranslational modification, protein turnover, chaperones ;	IPR013766 [Thioredoxin domain]
Cluster-21669.67284_orf1	-	-	1.71956e+06	982561	1.29931e+06	3.91154e+06	3.55642e+06	3.3422e+06	0.370154	0.00110277	-1.4338	down	1	Biological Process:carbohydrate metabolic process (GO:0005975)	--	--	--	Aryl-phospho-beta-D-glucosidase BglC, GH1 family	G	Carbohydrate transport and metabolism ;	IPR001547 [Glycoside hydrolase, family 5]
Cluster-21669.44151_	-	-	2.07559e+06	1.60901e+06	2.94198e+06	1.06992e+07	8625313	9.6767e+06	0.228494	0.000476664	-2.12977	down	--	--	--	--	--	Ubiquitin-protein ligase	O	Posttranslational modification, protein turnover, chaperones ;	IPR000608 [Ubiquitin-conjugating enzyme E2]
Cluster-21669.38934_orf1	-	-	1.28794e+06	2.19678e+06	1.87354e+06	0	0	0	Inf	0	Inf	up	--	--	--	--	--	--	--	--	IPR004182 [GRAM domain]
Cluster-21669.29472_	-	-	0	0	0	3.14209e+06	3.89086e+06	4.25281e+06	#NAME?	0	#NAME?	down	--	--	ATP-dependent Clp protease, protease subunit	3.4.21.92		ATP-dependent protease ClpP, protease subunit	O	Posttranslational modification, protein turnover, chaperones ;	IPR023562 [Clp protease proteolytic subunit /Translocation-enhancing protein TepA]
Cluster-21669.42967_	-	-	3.44335e+06	2.85454e+06	3.78138e+06	1.25874e+06	0	1.85659e+06	2.15691	0.0224799	1.10897	up	--	--	--	--	--	--	--	--	IPR002902 [Gnk2-homologous domain]
Cluster-21669.67665_orf1	-	-	2.20634e+06	2.74784e+06	2.65647e+06	5.3639e+06	5273939	6.04993e+06	0.456062	0.000521275	-1.1327	down	4	Molecular Function:peroxidase activity (GO:0004601),Biological Process:response to oxidative stress (GO:0006979),Molecular Function:heme binding (GO:0020037),Biological Process:oxidation-reduction process (GO:0055114)	peroxidase	1.11.1.7	ko00940 Phenylpropanoid biosynthesis ko01100 Metabolic pathways ko01110 Biosynthesis of secondary metabolites	--	--	--	IPR002016 [Haem peroxidase, plant/fungal/bacterial]
Cluster-21669.38461_orf1	-	-	0	0	0	1.94853e+06	1716928	1.83957e+06	#NAME?	0	#NAME?	down	--	--	--	--	--	Predicted O-methyltransferase YrrM	R	General function prediction only ;	IPR021148 [Polysaccharide biosynthesis domain]
Cluster-21669.67926_orf1	-	-	0	0	0	1.65106e+06	2183281	2.83459e+06	#NAME?	0	#NAME?	down	--	--	--	--	--	--	--	--	IPR001087 [GDSL lipase/esterase]
Cluster-21669.36343_orf1	-	-	0	0	0	2.09379e+06	3.20801e+06	2.76715e+06	#NAME?	0	#NAME?	down	2	Biological Process:isoprenoid biosynthetic process (GO:0008299),Molecular Function:2-C-methyl-D-erythritol 4-phosphate cytidylyltransferase activity (GO:0050518)	2-C-methyl-D-erythritol 4-phosphate cytidylyltransferase	2.7.7.60	ko00900 Terpenoid backbone biosynthesis ko01100 Metabolic pathways ko01110 Biosynthesis of secondary metabolites	2-C-methyl-D-erythritol 4-phosphate cytidylyltransferase	I	Lipid transport and metabolism ;	IPR001228 [2-C-methyl-D-erythritol 4-phosphate cytidylyltransferase]
Cluster-21669.43078_orf1	-	-	1.28161e+06	2.21565e+06	1.55515e+06	4.73048e+06	3.48637e+06	2.74993e+06	0.460702	0.0370931	-1.11809	down	--	--	--	--	--	Alpha-galactosidase	G	Carbohydrate transport and metabolism ;	IPR008811 [Glycosyl hydrolases 36]
Cluster-21669.44548_orf1	-	-	8.22587e+06	7.42252e+06	5.55415e+06	3.05267e+06	2574061	3.44521e+06	2.33716	0.00822824	1.22475	up	--	--	--	--	--	--	--	--	IPR021825 [Protein RETICULATA-related]
Cluster-21669.44763_orf1	-	-	0	0	0	1.20113e+06	2.10252e+06	1.74984e+06	#NAME?	0	#NAME?	down	3	Molecular Function:iron ion binding (GO:0005506),Molecular Function:heme binding (GO:0020037),Biological Process:oxidation-reduction process (GO:0055114)	hydroperoxide dehydratase	4.2.1.92	ko00592 alpha-Linolenic acid metabolism ko01100 Metabolic pathways ko01110 Biosynthesis of secondary metabolites	--	--	--	IPR001128 [Cytochrome P450]
Cluster-21669.43543_orf1	-	-	0	0	0	2.39267e+06	4.47458e+06	1.53764e+06	#NAME?	0	#NAME?	down	2	Cellular Component:mitochondrial outer membrane translocase complex (GO:0005742),Biological Process:protein import into mitochondrial outer membrane (GO:0045040)	--	--	--	Tetratricopeptide (TPR) repeat	R	General function prediction only ;	IPR010547 [Plant specific mitochondrial import receptor subunit TOM20]
Cluster-21669.45831_orf1	-	-	0	0	0	5.94457e+06	6516857	5.40897e+06	#NAME?	0	#NAME?	down	1	Molecular Function:catalytic activity (GO:0003824)	--	--	--	Serine/threonine protein phosphatase PrpC	T	Signal transduction mechanisms ;	IPR001932 [PPM-type phosphatase domain]
Cluster-21669.40912_	-	-	2.44891e+06	2.14017e+06	2.24862e+06	5.76794e+06	6037849	5.95886e+06	0.384905	7.2105e-06	-1.37743	down	--	--	glutathione S-transferase	2.5.1.18	ko00480 Glutathione metabolism	Glutathione S-transferase	O	Posttranslational modification, protein turnover, chaperones ;	--
Cluster-21669.41569_orf1	-	-	2.89646e+06	3.31676e+06	3.57425e+06	0	8786006	8.06685e+06	0.387173	0.000796145	-1.36895	down	2	Biological Process:response to stress (GO:0006950),Biological Process:response to water (GO:0009415)	--	--	--	--	--	--	IPR000167 [Dehydrin]
Cluster-21669.44883_	-	-	0	0	0	2.24878e+06	2.71122e+06	2.93773e+06	#NAME?	0	#NAME?	down	1	Molecular Function:GTP binding (GO:0005525)	large subunit GTPase 1	3.6.1.-	ko03008 Ribosome biogenesis in eukaryotes	Ribosome biogenesis GTPase A	J	Translation, ribosomal structure and biogenesis ;	IPR006073 [GTP binding domain]
Cluster-21669.58514_orf1	-	-	0	0	0	2.4306e+06	3.21001e+06	2.22215e+06	#NAME?	0	#NAME?	down	1	Molecular Function:ATP binding (GO:0005524)	ATPase family AAA domain-containing protein 3A/B	--	--	Predicted ATPase, AAA+ superfamily	R	General function prediction only ;	IPR003959 [ATPase, AAA-type, core] ; IPR021911[ATPase family AAA domain-containing protein 3, domain of unknown function DUF3523]
Cluster-21669.55158_orf1	-	-	0	0	0	3.62671e+06	3.05769e+06	3.63558e+06	#NAME?	0	#NAME?	down	1	Biological Process:response to stress (GO:0006950)	--	--	--	Nucleotide-binding universal stress protein, UspA family	T	Signal transduction mechanisms ;	IPR006016 [UspA]
Cluster-21669.18353_orf1	-	-	382884	598475	524295	0	0	0	Inf	0	Inf	up	2	Molecular Function:oxidoreductase activity (GO:0016491),Biological Process:oxidation-reduction process (GO:0055114)	adrenodoxin-NADP+ reductase	1.18.1.6	--	NADPH-dependent glutamate synthase beta chain or related oxidoreductase	ER	Amino acid transport and metabolism ; General function prediction only ;	IPR023753 [FAD/NAD(P)-binding domain]
Cluster-21669.53211_orf1	-	-	0	5.20392e+06	5.21302e+06	0	2.04649e+06	1.9862e+06	2.58312	9.12125e-05	1.36912	up	1	Biological Process:nucleoside metabolic process (GO:0009116)	--	--	--	Phosphoribosylpyrophosphate synthetase	FE	Nucleotide transport and metabolism ; Amino acid transport and metabolism ;	IPR000836 [Phosphoribosyltransferase domain] ; IPR029099[Ribose-phosphate pyrophosphokinase, N-terminal domain]
Cluster-21669.45781_	-	-	2.70417e+06	3.47407e+06	2.65006e+06	0	0	0	Inf	0	Inf	up	--	--	pinin	--	ko03013 RNA transport ko03015 mRNA surveillance pathway	--	--	--	IPR006786 [Pinin/SDK/MemA protein]
Cluster-21669.41437_orf1	-	-	1.04447e+07	1.23178e+07	5.06387e+06	0	0	0	Inf	0	Inf	up	3	Molecular Function:iron ion binding (GO:0005506),Biological Process:iron-sulfur cluster assembly (GO:0016226),Molecular Function:iron-sulfur cluster binding (GO:0051536)	iron-sulfur cluster assembly enzyme ISCU, mitochondrial	--	--	NifU homolog involved in Fe-S cluster formation	O	Posttranslational modification, protein turnover, chaperones ;	IPR002871 [NIF system FeS cluster assembly, NifU, N-terminal]
Cluster-21669.44487_orf1	-	-	2.26637e+06	2.26544e+06	1.94461e+06	4.68789e+06	5460348	4.20441e+06	0.451235	0.00232726	-1.14805	down	--	--	threonine synthase	4.2.3.1	ko00260 Glycine, serine and threonine metabolism ko00750 Vitamin B6 metabolism ko01100 Metabolic pathways ko01110 Biosynthesis of secondary metabolites ko01230 Biosynthesis of amino acids	Threonine synthase	E	Amino acid transport and metabolism ;	IPR001926 [Tryptophan synthase beta subunit-like PLP-dependent enzyme]
Cluster-21669.24202_orf1	-	-	0	0	0	2.10135e+06	2.57674e+06	2.70574e+06	#NAME?	0	#NAME?	down	1	Molecular Function:ATP binding (GO:0005524)	4-diphosphocytidyl-2-C-methyl-D-erythritol kinase	2.7.1.148	ko00900 Terpenoid backbone biosynthesis ko01100 Metabolic pathways ko01110 Biosynthesis of secondary metabolites	4-diphosphocytidyl-2C-methyl-D-erythritol kinase	I	Lipid transport and metabolism ;	IPR006204 [GHMP kinase N-terminal domain]
Cluster-21669.23147_orf1	-	-	1.96814e+06	1.79128e+06	1.94125e+06	4.7461e+06	3.61645e+06	4.18442e+06	0.454346	0.00231273	-1.13814	down	2	Molecular Function:nuclease activity (GO:0004518),Biological Process:DNA repair (GO:0006281)	flap endonuclease-1	3.-.-.-	ko03030 DNA replication ko03410 Base excision repair ko03450 Non-homologous end-joining	5'-3' exonuclease	L	Replication, recombination and repair ;	IPR006085 [XPG N-terminal] ; IPR006086[XPG-I domain]
Cluster-21669.45283_orf1	-	-	0	0	0	2.17286e+06	1.66628e+06	1.73005e+06	#NAME?	0	#NAME?	down	2	Molecular Function:aspartic-type endopeptidase activity (GO:0004190),Cellular Component:integral component of membrane (GO:0016021)	--	--	--	Serine protease, subtilisin family	O	Posttranslational modification, protein turnover, chaperones ;	IPR003137 [PA domain] ; IPR007369[Peptidase A22B, signal peptide peptidase]
Cluster-21669.26359_orf1	-	-	8.08719e+06	8.26818e+06	7.48627e+06	2.60247e+06	5.00671e+06	4.01546e+06	2.05096	0.00522785	1.0363	up	2	Molecular Function:serine-type endopeptidase activity (GO:0004252),Biological Process:proteolysis (GO:0006508)	--	--	--	Serine protease, subtilisin family	O	Posttranslational modification, protein turnover, chaperones ;	IPR000209 [Peptidase S8/S53 domain] ; IPR010259[Peptidase S8 propeptide/proteinase inhibitor I9]
Cluster-21669.37962_orf1	-	-	1.80842e+06	1.07285e+06	1.38578e+06	0	0	0	Inf	0	Inf	up	--	--	--	--	--	--	--	--	IPR009548 [Protein of unknown function DUF1168]
Cluster-21669.39443_	-	-	0	0	0	4.33025e+06	5779625	4.43716e+06	#NAME?	0	#NAME?	down	2	Molecular Function:catalytic activity (GO:0003824),Molecular Function:coenzyme binding (GO:0050662)	--	--	ko00941 Flavonoid biosynthesis ko01100 Metabolic pathways ko01110 Biosynthesis of secondary metabolites	Nucleoside-diphosphate-sugar epimerase	M	Cell wall/membrane/envelope biogenesis ;	IPR001509 [NAD-dependent epimerase/dehydratase]
Cluster-21669.40231_orf1	-	-	7.80929e+06	6.57418e+06	6.16395e+06	1.84506e+06	1.05378e+06	1.17512e+06	5.0436	0.00057472	2.33446	up	1	Molecular Function:methyltransferase activity (GO:0008168)	--	--	--	Ubiquinone/menaquinone biosynthesis C-methylase UbiE	H	Coenzyme transport and metabolism ;	IPR004159 [Putative S-adenosyl-L-methionine-dependent methyltransferase]
Cluster-21669.55278_orf1	-	-	0	0	0	1.57867e+06	1.94099e+06	3.08084e+06	#NAME?	0	#NAME?	down	2	Molecular Function:serine-type carboxypeptidase activity (GO:0004185),Biological Process:proteolysis (GO:0006508)	serine carboxypeptidase-like clade II	3.4.16.-	--	Carboxypeptidase C (cathepsin A)	E	Amino acid transport and metabolism ;	IPR001563 [Peptidase S10, serine carboxypeptidase]
Cluster-21669.46893_orf1	-	-	0	0	0	3.97981e+06	4.31188e+06	4.48285e+06	#NAME?	0	#NAME?	down	--	--	--	--	--	Uncharacterized membrane protein	S	Function unknown ;	IPR027923 [Hydrophobic seed protein]
Cluster-21669.29691_orf1	-	-	0	0	0	1.48086e+06	1.18934e+06	1.62862e+06	#NAME?	0	#NAME?	down	1	Molecular Function:oxidoreductase activity (GO:0016491)	--	--	--	Predicted dehydrogenase	R	General function prediction only ;	IPR000683 [Oxidoreductase, N-terminal]
Cluster-21669.40434_orf1	-	-	493721	292119	401202	0	0	0	Inf	0	Inf	up	--	--	--	--	--	--	--	--	--
Cluster-21669.39860_orf1	-	-	1.24876e+06	1.53512e+06	1.34661e+06	0	0	0	Inf	0	Inf	up	1	Molecular Function:small protein activating enzyme activity (GO:0008641)	ubiquitin-like modifier-activating enzyme 5	--	--	Molybdopterin or thiamine biosynthesis adenylyltransferase	H	Coenzyme transport and metabolism ;	IPR000594 [THIF-type NAD/FAD binding fold]
Cluster-21669.22899_orf1	-	-	559231	650552	564164	0	93144.4	364009	2.58695	0.0437355	1.37125	up	1	Molecular Function:calcium ion binding (GO:0005509)	--	--	--	--	--	--	IPR002048 [EF-hand domain]
Cluster-21669.23549_	-	-	5.22797e+06	5.29904e+06	2.62384e+06	0	0	0	Inf	0	Inf	up	--	--	--	--	--	--	--	--	--
Cluster-21669.72495_	-	-	6.29904e+06	5.434e+06	5.25686e+06	2.16602e+06	2455066	1.73492e+06	2.67304	0.000765287	1.41848	up	2	Biological Process:defense response (GO:0006952),Biological Process:response to biotic stimulus (GO:0009607)	--	--	--	--	--	--	IPR000916 [Bet v I/Major latex protein]
Cluster-21669.31654_orf1	-	-	1.85175e+06	1.92216e+06	2.34603e+06	3.91137e+06	5671193	4.7544e+06	0.426865	0.00671057	-1.22815	down	1	Biological Process:photosynthesis (GO:0015979)	--	--	--	--	--	--	IPR004207 [Ferredoxin thioredoxin reductase, alpha chain]
Cluster-21669.56499_orf1	-	-	0	0	0	1.64718e+06	1.68473e+06	1.04768e+06	#NAME?	0	#NAME?	down	--	--	--	--	--	Predicted oxidoreductase (related to aryl-alcohol dehydrogenase)	R	General function prediction only ;	IPR023210 [NADP-dependent oxidoreductase domain]
Cluster-21669.42804_orf1	-	-	1.48517e+06	2.02569e+06	2.67375e+06	4.6977e+06	4400761	4.353e+06	0.459772	0.00254411	-1.12101	down	--	--	--	--	ko00190 Oxidative phosphorylation ko01100 Metabolic pathways	NADH:ubiquinone oxidoreductase 24 kD subunit (chain E)	C	Energy production and conversion ;	--
Cluster-21669.37233_orf1	-	-	2.51802e+06	1.37443e+06	1.48428e+06	0	0	0	Inf	0	Inf	up	--	--	--	--	--	NAD(P)-dependent dehydrogenase, short-chain alcohol dehydrogenase family	IQR	Lipid transport and metabolism ; Secondary metabolites biosynthesis, transport and catabolism ; General function prediction only ;	--
Cluster-21669.38305_orf1	-	-	5.84113e+06	5.33173e+06	5.58514e+06	2.7924e+06	1734206	1.92525e+06	2.59739	0.000653918	1.37706	up	--	--	--	--	--	--	--	--	IPR025846 [PMR5 N-terminal domain] ; IPR026057[PC-Esterase]
Cluster-21669.28605_orf1	-	-	688798	349578	655847	264335	36356.2	142540	3.82244	0.0300341	1.93449	up	--	--	--	--	--	--	--	--	--
Cluster-21669.47894_orf1	-	-	0	0	0	953858	1.62536e+06	1.28485e+06	#NAME?	0	#NAME?	down	--	--	--	--	--	--	--	--	IPR005175 [PPC domain]
Cluster-21669.39285_orf1	-	-	0	0	0	3.23875e+06	3.18205e+06	1.77316e+06	#NAME?	0	#NAME?	down	--	--	--	--	--	CBS domain	T	Signal transduction mechanisms ;	IPR003823 [Domain of unknown function CP12]
Cluster-21669.54283_	-	-	0	0	0	7.04938e+06	7701922	5.97295e+06	#NAME?	0	#NAME?	down	2	Molecular Function:3-deoxy-7-phosphoheptulonate synthase activity (GO:0003849),Biological Process:aromatic amino acid family biosynthetic process (GO:0009073)	3-deoxy-7-phosphoheptulonate synthase	2.5.1.54	ko00400 Phenylalanine, tyrosine and tryptophan biosynthesis ko01100 Metabolic pathways ko01110 Biosynthesis of secondary metabolites ko01230 Biosynthesis of amino acids	3-deoxy-D-arabino-heptulosonate 7-phosphate (DAHP) synthase, class II	E	Amino acid transport and metabolism ;	IPR002480 [DAHP synthetase, class II]
Cluster-21669.48628_orf1	-	-	1.49602e+07	1.76036e+07	1.81538e+07	0	4514766	5.92183e+06	3.23973	0.00342957	1.69587	up	--	--	--	--	--	--	--	--	--
