# Supplementary material for: Multi-omics analysis the differences of VOCs terpenoid synthesis pathway in maintaining obligate mutualism between Ficus hirta Vahl and its pollinators
Source: Front Plant Sci. 2022 Nov 15;13:1006291. doi: 10.3389/fpls.2022.1006291 (PMC9707799; doi:10.3389/fpls.2022.1006291)
Supplement: Supplementary file 7 [file Table_4.xlsx]

## Sheet: cuB.vs.cuA.Net_PPI
The differential protein interaction score analysis
prot1	prot2	score
Cluster-21669.32481_	Cluster-21669.43468_orf1	517
Cluster-21669.38595_orf1	Cluster-21669.43468_orf1	323
Cluster-21669.38595_orf1	Cluster-21669.39431_orf1	188
Cluster-21669.27768_orf1	Cluster-21669.37715_orf1	538
Cluster-21669.27768_orf1	Cluster-21669.30812_orf1	156
Cluster-21669.42565_orf1	Cluster-21669.43468_orf1	228
Cluster-21669.42565_orf1	Cluster-21669.53211_orf1	188
Cluster-21669.42565_orf1	Cluster-21669.54283_	218
Cluster-21669.42565_orf1	Cluster-21669.45367_	262
Cluster-21669.39916_orf1	Cluster-21669.47304_orf1	474
Cluster-21669.39916_orf1	Cluster-21669.39443_	539
Cluster-21669.46009_orf1	Cluster-21669.43468_orf1	210
Cluster-21669.46009_orf1	Cluster-21669.43078_orf1	900
Cluster-21669.28308_orf1	Cluster-21669.43468_orf1	499
Cluster-21669.28308_orf1	Cluster-21669.46738_orf1	702
Cluster-21669.28308_orf1	Cluster-21669.38129_	921
Cluster-21669.28308_orf1	Cluster-21669.44883_	219
Cluster-21669.28308_orf1	Cluster-21669.39431_orf1	186
Cluster-21669.28308_orf1	Cluster-21669.39792_orf1	352
Cluster-21669.43408_orf1	Cluster-21669.47304_orf1	232
Cluster-21669.43408_orf1	Cluster-21669.45831_orf1	733
Cluster-21669.43468_orf1	Cluster-21669.46738_orf1	893
Cluster-21669.43468_orf1	Cluster-21669.40878_orf1	239
Cluster-21669.43468_orf1	Cluster-21669.38129_	216
Cluster-21669.43468_orf1	Cluster-21669.44883_	165
Cluster-21669.43468_orf1	Cluster-21669.54146_orf1	333
Cluster-21669.43468_orf1	Cluster-21669.26968_orf1	187
Cluster-21669.43468_orf1	Cluster-21669.39431_orf1	303
Cluster-21669.43468_orf1	Cluster-21669.18353_orf1	292
Cluster-21669.43468_orf1	Cluster-21669.47304_orf1	192
Cluster-21669.43468_orf1	Cluster-21669.53211_orf1	276
Cluster-21669.43468_orf1	Cluster-21669.23147_orf1	212
Cluster-21669.43468_orf1	Cluster-21669.33646_orf1	482
Cluster-21669.43468_orf1	Cluster-21669.45831_orf1	161
Cluster-21669.43468_orf1	Cluster-21669.39792_orf1	495
Cluster-21669.43468_orf1	Cluster-21669.39860_orf1	390
Cluster-21669.43468_orf1	Cluster-21669.30812_orf1	171
Cluster-21669.43468_orf1	Cluster-21669.42235_orf1	171
Cluster-21669.43468_orf1	Cluster-21669.39443_	161
Cluster-21669.43468_orf1	Cluster-21669.45367_	228
Cluster-21669.43468_orf1	Cluster-21669.41629_orf1	202
Cluster-21669.45494_orf1	Cluster-21669.39443_	157
Cluster-21669.46738_orf1	Cluster-21669.38129_	243
Cluster-21669.46738_orf1	Cluster-21669.44883_	314
Cluster-21669.46738_orf1	Cluster-21669.24202_orf1	367
Cluster-21669.46738_orf1	Cluster-21669.54146_orf1	356
Cluster-21669.46738_orf1	Cluster-21669.39431_orf1	365
Cluster-21669.46738_orf1	Cluster-21669.18353_orf1	190
Cluster-21669.46738_orf1	Cluster-21669.47304_orf1	168
Cluster-21669.46738_orf1	Cluster-21669.53211_orf1	764
Cluster-21669.46738_orf1	Cluster-21669.39792_orf1	280
Cluster-21669.40878_orf1	Cluster-21669.26968_orf1	241
Cluster-21669.40878_orf1	Cluster-21669.44059_orf1	197
Cluster-21669.40878_orf1	Cluster-21669.37233_orf1	308
Cluster-21669.40878_orf1	Cluster-21669.42235_orf1	213
Cluster-21669.46020_orf1	Cluster-21669.26968_orf1	194
Cluster-21669.46020_orf1	Cluster-21669.44059_orf1	727
Cluster-21669.46020_orf1	Cluster-21669.57460_orf1	216
Cluster-21669.46020_orf1	Cluster-21669.30812_orf1	186
Cluster-21669.38129_	Cluster-21669.39431_orf1	782
Cluster-21669.38129_	Cluster-21669.39792_orf1	429
Cluster-21669.44883_	Cluster-21669.39792_orf1	818
Cluster-21669.24202_orf1	Cluster-21669.30031_orf1	188
Cluster-21669.24202_orf1	Cluster-21669.36343_orf1	996
Cluster-21669.24202_orf1	Cluster-21669.53211_orf1	690
Cluster-21669.54146_orf1	Cluster-21669.44059_orf1	156
Cluster-21669.54146_orf1	Cluster-21669.53211_orf1	321
Cluster-21669.26968_orf1	Cluster-21669.41939_orf1	435
Cluster-21669.43131_orf1	Cluster-21669.45831_orf1	514
Cluster-21669.44915_orf1	Cluster-21669.46583_orf1	292
Cluster-21669.44915_orf1	Cluster-21669.38056_orf1	158
Cluster-21669.44915_orf1	Cluster-21669.49967_orf1	202
Cluster-21669.44915_orf1	Cluster-21669.46077_orf1	152
Cluster-21669.44915_orf1	Cluster-21669.27569_orf1	270
Cluster-21669.44915_orf1	Cluster-21669.45169_orf1	321
Cluster-21669.44915_orf1	Cluster-21669.39988_orf1	283
Cluster-21669.44915_orf1	Cluster-21669.46869_orf1	202
Cluster-21669.44915_orf1	Cluster-21669.44503_orf1	195
Cluster-21669.44915_orf1	Cluster-21669.26997_orf1	151
Cluster-21669.27169_orf1	Cluster-21669.49668_orf1	185
Cluster-21669.37561_orf1	Cluster-21669.37647_orf1	191
Cluster-21669.37561_orf1	Cluster-21669.49668_orf1	175
Cluster-21669.43524_orf1	Cluster-21669.46583_orf1	156
Cluster-21669.43524_orf1	Cluster-21669.55158_orf1	420
Cluster-21669.43524_orf1	Cluster-21669.41990_orf1	214
Cluster-21669.43524_orf1	Cluster-21669.26997_orf1	158
Cluster-21669.42690_orf1	Cluster-21669.42749_	202
Cluster-21669.42690_orf1	Cluster-21669.44518_orf1	191
Cluster-21669.42690_orf1	Cluster-21669.27569_orf1	155
Cluster-21669.42690_orf1	Cluster-21669.26997_orf1	203
Cluster-21669.44503_orf1	Cluster-21669.46077_orf1	298
Cluster-21669.44503_orf1	Cluster-21669.46869_orf1	235
Cluster-21669.70983_orf1	Cluster-21669.55158_orf1	197
Cluster-21669.70983_orf1	Cluster-21669.46869_orf1	202
Cluster-21669.26997_orf1	Cluster-21669.46583_orf1	265
Cluster-21669.26997_orf1	Cluster-21669.37546_	180
Cluster-21669.26997_orf1	Cluster-21669.41990_orf1	704
Cluster-21669.37647_orf1	Cluster-21669.58894_orf1	340
Cluster-21669.49668_orf1	Cluster-21669.38237_orf1	889
Cluster-21669.49668_orf1	Cluster-21669.38097_orf1	598
Cluster-21669.41902_orf1	Cluster-21669.41569_orf1	571
Cluster-21669.41902_orf1	Cluster-21669.46869_orf1	640
Cluster-21669.38237_orf1	Cluster-21669.42749_	228
Cluster-21669.38237_orf1	Cluster-21669.29691_orf1	206
Cluster-21669.38237_orf1	Cluster-21669.45169_orf1	418
Cluster-21669.38237_orf1	Cluster-21669.38097_orf1	155
Cluster-21669.41431_orf1	Cluster-21669.58894_orf1	969
Cluster-21669.37329_orf1	Cluster-21669.44914_	317
Cluster-21669.37329_orf1	Cluster-21669.50649_orf1	227
Cluster-21669.37329_orf1	Cluster-21669.27569_orf1	342
Cluster-21669.37329_orf1	Cluster-21669.46869_orf1	589
Cluster-21669.42749_	Cluster-21669.46583_orf1	193
Cluster-21669.42749_	Cluster-21669.38056_orf1	887
Cluster-21669.42749_	Cluster-21669.33311_orf1	255
Cluster-21669.42749_	Cluster-21669.27569_orf1	314
Cluster-21669.42749_	Cluster-21669.45169_orf1	217
Cluster-21669.42749_	Cluster-21669.39988_orf1	941
Cluster-21669.42749_	Cluster-21669.44190_orf1	418
Cluster-21669.42749_	Cluster-21669.46869_orf1	568
Cluster-21669.46583_orf1	Cluster-21669.41990_orf1	163
Cluster-21669.46583_orf1	Cluster-21669.44518_orf1	630
Cluster-21669.46583_orf1	Cluster-21669.27569_orf1	174
Cluster-21669.44914_	Cluster-21669.58894_orf1	214
Cluster-21669.37546_	Cluster-21669.67284_orf1	278
Cluster-21669.37546_	Cluster-21669.43617_orf1	258
Cluster-21669.37546_	Cluster-21669.40782_orf1	264
Cluster-21669.38056_orf1	Cluster-21669.33311_orf1	571
Cluster-21669.38056_orf1	Cluster-21669.49967_orf1	305
Cluster-21669.38056_orf1	Cluster-21669.46077_orf1	167
Cluster-21669.38056_orf1	Cluster-21669.27569_orf1	251
Cluster-21669.38056_orf1	Cluster-21669.39988_orf1	997
Cluster-21669.55158_orf1	Cluster-21669.42242_orf1	213
Cluster-21669.33311_orf1	Cluster-21669.27569_orf1	282
Cluster-21669.33311_orf1	Cluster-21669.45169_orf1	209
Cluster-21669.33311_orf1	Cluster-21669.40782_orf1	440
Cluster-21669.33311_orf1	Cluster-21669.39988_orf1	575
Cluster-21669.33311_orf1	Cluster-21669.46869_orf1	672
Cluster-21669.49967_orf1	Cluster-21669.41990_orf1	186
Cluster-21669.49967_orf1	Cluster-21669.27569_orf1	185
Cluster-21669.49967_orf1	Cluster-21669.39988_orf1	286
Cluster-21669.49967_orf1	Cluster-21669.46869_orf1	622
Cluster-21669.67284_orf1	Cluster-21669.40782_orf1	250
Cluster-21669.29691_orf1	Cluster-21669.46869_orf1	201
Cluster-21669.43617_orf1	Cluster-21669.40782_orf1	237
Cluster-21669.46077_orf1	Cluster-21669.45169_orf1	966
Cluster-21669.46077_orf1	Cluster-21669.39988_orf1	244
Cluster-21669.46077_orf1	Cluster-21669.44190_orf1	266
Cluster-21669.43033_	Cluster-21669.44617_orf1	331
Cluster-21669.27569_orf1	Cluster-21669.45169_orf1	399
Cluster-21669.27569_orf1	Cluster-21669.44190_orf1	301
Cluster-21669.27569_orf1	Cluster-21669.46869_orf1	592
Cluster-21669.45169_orf1	Cluster-21669.46869_orf1	555
Cluster-21669.44190_orf1	Cluster-21669.38097_orf1	252
Cluster-21669.40279_orf1	Cluster-21669.40697_orf1	509
Cluster-21669.41998_orf1	Cluster-21669.42779_orf1	180
Cluster-21669.41998_orf1	Cluster-21669.43021_orf1	499
Cluster-21669.41998_orf1	Cluster-21669.43243_	255
Cluster-21669.41998_orf1	Cluster-21669.40394_orf1	499
Cluster-21669.60196_orf1	Cluster-21669.38903_orf1	989
Cluster-21669.60196_orf1	Cluster-21669.43243_	776
Cluster-21669.60196_orf1	Cluster-21669.45153_orf1	997
Cluster-21669.60196_orf1	Cluster-21669.43530_orf1	896
Cluster-21669.60196_orf1	Cluster-21669.39843_orf1	999
Cluster-21669.42779_orf1	Cluster-21669.42137_orf1	186
Cluster-21669.42779_orf1	Cluster-21669.38250_orf1	234
Cluster-21669.42779_orf1	Cluster-21669.40697_orf1	317
Cluster-21669.43021_orf1	Cluster-21669.46076_orf1	199
Cluster-21669.43021_orf1	Cluster-21669.43500_orf1	498
Cluster-21669.43021_orf1	Cluster-21669.40697_orf1	997
Cluster-21669.43976_orf1	Cluster-21669.46877_orf1	958
Cluster-21669.43976_orf1	Cluster-21669.37447_	832
Cluster-21669.36892_orf1	Cluster-21669.58514_orf1	414
Cluster-21669.51080_orf1	Cluster-21669.37447_	245
Cluster-21669.38250_orf1	Cluster-21669.43067_orf1	175
Cluster-21669.38250_orf1	Cluster-21669.42804_orf1	372
Cluster-21669.43263_orf1	Cluster-21669.46076_orf1	211
Cluster-21669.38903_orf1	Cluster-21669.43243_	785
Cluster-21669.38903_orf1	Cluster-21669.45153_orf1	996
Cluster-21669.38903_orf1	Cluster-21669.43530_orf1	492
Cluster-21669.38903_orf1	Cluster-21669.39843_orf1	998
Cluster-21669.40070_orf1	Cluster-21669.43067_orf1	730
Cluster-21669.43243_	Cluster-21669.39843_orf1	782
Cluster-21669.44798_orf1	Cluster-21669.43067_orf1	199
Cluster-21669.45153_orf1	Cluster-21669.43530_orf1	909
Cluster-21669.45153_orf1	Cluster-21669.46076_orf1	198
Cluster-21669.45153_orf1	Cluster-21669.39843_orf1	980
Cluster-21669.43530_orf1	Cluster-21669.39843_orf1	827
Cluster-21669.43067_orf1	Cluster-21669.42804_orf1	975
Cluster-21669.43067_orf1	Cluster-21669.39843_orf1	256
Cluster-21669.43067_orf1	Cluster-21669.42619_orf1	181
Cluster-21669.46076_orf1	Cluster-21669.32406_orf1	490
Cluster-21669.46076_orf1	Cluster-21669.42804_orf1	197
Cluster-21669.46076_orf1	Cluster-21669.40394_orf1	199
Cluster-21669.46076_orf1	Cluster-21669.47538_orf1	248
Cluster-21669.43500_orf1	Cluster-21669.40394_orf1	498
Cluster-21669.40394_orf1	Cluster-21669.40697_orf1	997
Cluster-21669.44487_orf1	Cluster-21669.29472_	200
Cluster-21669.30031_orf1	Cluster-21669.39431_orf1	193
Cluster-21669.31654_orf1	Cluster-21669.41939_orf1	155
Cluster-21669.39431_orf1	Cluster-21669.44059_orf1	354
Cluster-21669.39431_orf1	Cluster-21669.53211_orf1	227
Cluster-21669.39431_orf1	Cluster-21669.39792_orf1	353
Cluster-21669.18353_orf1	Cluster-21669.37233_orf1	151
Cluster-21669.55278_orf1	Cluster-21669.57460_orf1	175
Cluster-21669.47304_orf1	Cluster-21669.39443_	470
Cluster-21669.36343_orf1	Cluster-21669.39443_	280
Cluster-21669.44059_orf1	Cluster-21669.37233_orf1	488
Cluster-21669.44059_orf1	Cluster-21669.42235_orf1	345
Cluster-21669.53211_orf1	Cluster-21669.45367_	188
Cluster-21669.39792_orf1	Cluster-21669.54283_	192
Cluster-21669.37233_orf1	Cluster-21669.42235_orf1	382
Cluster-21669.37233_orf1	Cluster-21669.39443_	233
Cluster-21669.42235_orf1	Cluster-21669.39443_	271
