# Supplementary material for: Multi-omics analysis the differences of VOCs terpenoid synthesis pathway in maintaining obligate mutualism between Ficus hirta Vahl and its pollinators
Source: Front Plant Sci. 2022 Nov 15;13:1006291. doi: 10.3389/fpls.2022.1006291 (PMC9707799; doi:10.3389/fpls.2022.1006291)
Supplement: Supplementary file 8 [file Table_5.xlsx]

## Sheet: prot_tran_expr
Correlation Analysis of the Transcriptome and Proteome
Gene_id	Tran_id	Prot_id	Protein(log2fc) Fold Change(Fc)	Protein(pval) P value(pval)	Tran(log2fc)	Tran(pval)
Cluster-21669.58393	Cluster-21669.58393	Cluster-21669.58393_orf1	-0.832547	0.00566295	-0.10399	0.85438
Cluster-21669.33333	Cluster-21669.33333	Cluster-21669.33333_orf1	-0.872031	0.0513227	-0.41247	0.50887
Cluster-21669.47208	Cluster-21669.47208	Cluster-21669.47208_orf1	-0.0908565	0.42658	-1.4049	0.023848
Cluster-21669.43386	Cluster-21669.43386	Cluster-21669.43386_orf1	0.156092	0.331845	-1.2612	0.040461
Cluster-21669.43066	Cluster-21669.43066	Cluster-21669.43066_orf1	0.0462159	0.787442	-0.37551	0.57014
Cluster-21669.47546	Cluster-21669.47546	Cluster-21669.47546_orf1	0.820466	0.310244	-2.1168	0.00091892
Cluster-21669.61216	Cluster-21669.61216	Cluster-21669.61216_orf1	-0.55871	0.0303954	0.0028342	0.97616
Cluster-21669.47547	Cluster-21669.47547	Cluster-21669.47547_orf1	0.464255	0.209117	-0.98493	0.13523
Cluster-21669.28815	Cluster-21669.28815	Cluster-21669.28815_orf1	0.475209	0.0508946	-0.020888	0.9656
Cluster-21669.27529	Cluster-21669.27529	Cluster-21669.27529_orf1	-0.203885	0.298971	0.37033	0.67569
Cluster-21669.33257	Cluster-21669.33257	Cluster-21669.33257_orf1	-0.533799	0.0406177	-0.26112	0.65716
Cluster-21669.48189	Cluster-21669.48189	Cluster-21669.48189_orf1	-0.328101	0.0591796	-0.9583	0.093699
Cluster-21669.43043	Cluster-21669.43043	Cluster-21669.43043_orf1	-0.683576	0.0200951	-0.17214	0.82768
Cluster-21669.24972	Cluster-21669.24972	Cluster-21669.24972_orf1	-0.676389	0.0113871	-0.29199	0.70459
Cluster-21669.41639	Cluster-21669.41639	Cluster-21669.41639_orf1	-0.946156	0.116824	-0.85734	0.16131
Cluster-21669.35576	Cluster-21669.35576	Cluster-21669.35576_orf1	-0.0256769	0.513174	-0.12756	0.92428
Cluster-21669.30562	Cluster-21669.30562	Cluster-21669.30562_orf1	-0.0667491	0.753838	-0.19056	0.77918
Cluster-21669.42611	Cluster-21669.42611	Cluster-21669.42611_	-0.143846	0.110233	-0.53629	0.31874
Cluster-21669.42131	Cluster-21669.42131	Cluster-21669.42131_orf1	-0.244212	0.00591672	-0.68126	0.27451
Cluster-21669.43214	Cluster-21669.43214	Cluster-21669.43214_orf1	-0.0869604	0.69537	-0.024292	0.98795
Cluster-21669.39964	Cluster-21669.39964	Cluster-21669.39964_orf1	-0.685189	0.00672621	-0.030049	0.97998
Cluster-21669.44302	Cluster-21669.44302	Cluster-21669.44302_orf1	-0.108884	0.634774	-1.2204	0.047728
Cluster-21669.50297	Cluster-21669.50297	Cluster-21669.50297_orf1	0.750331	0.283951	-0.90299	0.14261
Cluster-21669.52033	Cluster-21669.52033	Cluster-21669.52033_orf1	0.0294177	0.826066	-0.3407	0.6498
Cluster-21669.39983	Cluster-21669.39983	Cluster-21669.39983_orf1	0.247547	0.192644	-0.73068	0.24033
Cluster-21669.42011	Cluster-21669.42011	Cluster-21669.42011_orf1	-0.280304	0.0581817	-0.028045	0.9588
Cluster-21669.17206	Cluster-21669.17206	Cluster-21669.17206_orf1	-0.504161	0.225664	1.2844	0.10948
Cluster-21669.42268	Cluster-21669.42268	Cluster-21669.42268_orf1	-0.274526	0.010012	-0.054656	0.94175
Cluster-21669.43627	Cluster-21669.43627	Cluster-21669.43627_orf1	-0.218581	0.000761113	-1.5889	0.0086379
Cluster-21669.47897	Cluster-21669.47897	Cluster-21669.47897_orf1	-0.0613238	0.677394	-0.2226	0.75683
Cluster-21669.42749	Cluster-21669.42749	Cluster-21669.42749_	-1.18934	0.0099816	1.5587	0.049054
Cluster-21669.40400	Cluster-21669.40400	Cluster-21669.40400_orf1	-1.03824	0.00159623	-0.74139	0.20383
Cluster-21669.45256	Cluster-21669.45256	Cluster-21669.45256_orf1	0.30343	0.143947	0.11436	0.83794
Cluster-21669.50995	Cluster-21669.50995	Cluster-21669.50995_orf1	-0.119747	0.408371	0.41039	0.5298
Cluster-21669.40070	Cluster-21669.40070	Cluster-21669.40070_orf1	-1.6872	0.00505647	0.36001	0.54751
Cluster-21669.40780	Cluster-21669.40780	Cluster-21669.40780_orf1	-0.185562	0.0235107	0.71658	0.39038
Cluster-21669.47938	Cluster-21669.47938	Cluster-21669.47938_orf1	-0.42605	0.381658	-0.93256	0.13906
Cluster-21669.41891	Cluster-21669.41891	Cluster-21669.41891_orf1	-0.284068	0.418191	-0.09147	0.91426
Cluster-21669.47304	Cluster-21669.47304	Cluster-21669.47304_orf1	1.32803	0.0034397	-0.18347	0.84094
Cluster-21669.42541	Cluster-21669.42541	Cluster-21669.42541_orf1	0.201621	0.752932	-0.35679	0.55098
Cluster-21669.61780	Cluster-21669.61780	Cluster-21669.61780_orf1	-0.23199	0.0375644	-0.99112	0.11797
Cluster-21669.33908	Cluster-21669.33908	Cluster-21669.33908_orf1	-0.250575	0.220151	-0.98106	0.10878
Cluster-21669.42881	Cluster-21669.42881	Cluster-21669.42881_orf1	0.752493	0.00105648	-0.19504	0.75938
Cluster-21669.43222	Cluster-21669.43222	Cluster-21669.43222_orf1	0.577966	0.0156368	-0.46357	0.45258
Cluster-21669.46821	Cluster-21669.46821	Cluster-21669.46821_orf1	-0.634984	0.0877292	-0.1234	0.89401
Cluster-21669.567	Cluster-21669.567	Cluster-21669.567_orf1	1.256	0.00118538	1.3119	0.054844
Cluster-21669.51564	Cluster-21669.51564	Cluster-21669.51564_orf1	-0.0902045	0.691811	-0.42939	0.75167
Cluster-21669.38715	Cluster-21669.38715	Cluster-21669.38715_orf1	0.151291	0.521799	-1.3478	0.032976
Cluster-21669.37681	Cluster-21669.37681	Cluster-21669.37681_orf1	0.0290854	0.954457	-0.44749	0.51455
Cluster-21669.42115	Cluster-21669.42115	Cluster-21669.42115_orf1	-0.47706	0.000324015	-1.9929	0.0014665
Cluster-21669.42062	Cluster-21669.42062	Cluster-21669.42062_orf1	0.0343173	0.920498	-0.30245	0.62342
Cluster-21669.42896	Cluster-21669.42896	Cluster-21669.42896_orf1	0.263864	0.327631	-0.1444	0.74808
Cluster-21669.37972	Cluster-21669.37972	Cluster-21669.37972_orf1	-0.122799	0.82072	-2.5313	7.6374e-05
Cluster-21669.60097	Cluster-21669.60097	Cluster-21669.60097_orf1	0.121155	0.439441	-0.40735	0.87759
Cluster-21669.45705	Cluster-21669.45705	Cluster-21669.45705_orf1	0.108699	0.189431	0.096679	0.83573
Cluster-21669.43004	Cluster-21669.43004	Cluster-21669.43004_orf1	0.44621	0.164353	-0.53019	0.40459
Cluster-21669.47991	Cluster-21669.47991	Cluster-21669.47991_orf1	0.173891	0.000309817	0.13074	0.78099
Cluster-21669.40003	Cluster-21669.40003	Cluster-21669.40003_orf1	0.200882	0.182543	-1.0221	0.099986
Cluster-21669.41330	Cluster-21669.41330	Cluster-21669.41330_orf1	-0.668813	0.0237292	-2.095	0.00079643
Cluster-21669.63961	Cluster-21669.63961	Cluster-21669.63961_orf1	0.00636881	0.988021	-1.2727	0.044138
Cluster-21669.18499	Cluster-21669.18499	Cluster-21669.18499_	0.0284766	0.937321	-0.65429	0.31722
Cluster-21669.51535	Cluster-21669.51535	Cluster-21669.51535_orf1	0.13659	0.359631	-0.83995	0.15228
Cluster-21669.49790	Cluster-21669.49790	Cluster-21669.49790_orf1	-0.67358	0.0520728	-0.45319	0.44639
Cluster-21669.51522	Cluster-21669.51522	Cluster-21669.51522_orf1	-0.164974	0.0459392	-0.76278	0.20269
Cluster-21669.43507	Cluster-21669.43507	Cluster-21669.43507_orf1	-0.535744	0.00110143	0.74107	0.23341
Cluster-21669.34546	Cluster-21669.34546	Cluster-21669.34546_orf1	0.766376	0.00903267	0.47326	0.47128
Cluster-21669.50649	Cluster-21669.50649	Cluster-21669.50649_orf1	-1.12037	0.0184626	-0.58504	0.35361
Cluster-21669.40166	Cluster-21669.40166	Cluster-21669.40166_orf1	-0.446486	0.000506639	-2.3812	0.00017082
Cluster-21669.41728	Cluster-21669.41728	Cluster-21669.41728_orf1	0.837489	0.0687822	-0.0042966	0.9769
Cluster-21669.51791	Cluster-21669.51791	Cluster-21669.51791_orf1	-0.292595	0.017835	-0.3819	0.55539
Cluster-21669.40642	Cluster-21669.40642	Cluster-21669.40642_orf1	-0.311962	0.262301	-0.69495	0.26981
Cluster-21669.43408	Cluster-21669.43408	Cluster-21669.43408_orf1	1.01823	0.000818659	-0.34717	0.76108
Cluster-21669.49208	Cluster-21669.49208	Cluster-21669.49208_orf1	-0.11072	0.0633585	-0.6356	0.29855
Cluster-21669.41851	Cluster-21669.41851	Cluster-21669.41851_orf1	-0.589246	0.0114369	-3.3242	3.6037e-07
Cluster-21669.43861	Cluster-21669.43861	Cluster-21669.43861_orf1	0.136849	0.441761	-0.77711	0.20552
Cluster-21669.39220	Cluster-21669.39220	Cluster-21669.39220_orf1	0.221188	0.0164246	-0.15798	0.81819
Cluster-21669.46184	Cluster-21669.46184	Cluster-21669.46184_orf1	-0.126053	0.415986	-0.31586	0.64772
Cluster-21669.39080	Cluster-21669.39080	Cluster-21669.39080_orf1	-0.645144	0.018496	-0.64067	0.3122
Cluster-21669.42968	Cluster-21669.42968	Cluster-21669.42968_orf1	0.161727	0.384048	0.21452	0.68781
Cluster-21669.38468	Cluster-21669.38468	Cluster-21669.38468_orf1	-0.527615	0.326234	-0.27326	0.68682
Cluster-21669.45990	Cluster-21669.45990	Cluster-21669.45990_orf1	0.411891	0.000745572	-0.62555	0.30953
Cluster-21669.38878	Cluster-21669.38878	Cluster-21669.38878_orf1	1.60344	9.10694e-05	0.29008	0.76409
Cluster-21669.52340	Cluster-21669.52340	Cluster-21669.52340_orf1	0.243344	0.00556294	-1.1227	0.072024
Cluster-21669.35030	Cluster-21669.35030	Cluster-21669.35030_orf1	-0.28158	0.13736	-0.28984	0.69717
Cluster-21669.60711	Cluster-21669.60711	Cluster-21669.60711_	0.339868	0.126851	-0.63126	0.37333
Cluster-21669.41745	Cluster-21669.41745	Cluster-21669.41745_orf1	0.0433262	0.760899	-0.76087	0.28625
Cluster-21669.47572	Cluster-21669.47572	Cluster-21669.47572_orf1	0.340543	0.00722912	-1.6943	0.0071705
Cluster-21669.44440	Cluster-21669.44440	Cluster-21669.44440_orf1	0.00997015	0.808673	0.30588	0.6449
Cluster-21669.43382	Cluster-21669.43382	Cluster-21669.43382_orf1	0.285585	0.057009	-0.11813	0.86352
Cluster-21669.42114	Cluster-21669.42114	Cluster-21669.42114_orf1	0.245542	0.14723	-0.12123	0.80272
Cluster-21669.43024	Cluster-21669.43024	Cluster-21669.43024_orf1	-0.533299	0.117089	-0.89629	0.12228
Cluster-21669.44300	Cluster-21669.44300	Cluster-21669.44300_orf1	-0.160102	0.217005	-1.5801	0.011246
Cluster-21669.34877	Cluster-21669.34877	Cluster-21669.34877_orf1	-0.265055	0.4243	-0.31958	0.59204
Cluster-21669.27551	Cluster-21669.27551	Cluster-21669.27551_orf1	-0.121222	0.50132	-1.3398	0.035201
Cluster-21669.8177	Cluster-21669.8177	Cluster-21669.8177_	0.539245	0.0364961	-0.81573	0.34475
Cluster-21669.41827	Cluster-21669.41827	Cluster-21669.41827_orf1	0.621008	0.00738589	-2.4062	0.00018012
Cluster-21669.39126	Cluster-21669.39126	Cluster-21669.39126_orf1	-0.517073	0.0116872	-0.19367	0.78162
Cluster-21669.38004	Cluster-21669.38004	Cluster-21669.38004_orf1	1.02745	0.102129	-1.4866	0.01955
Cluster-21669.38646	Cluster-21669.38646	Cluster-21669.38646_orf1	-0.00287626	0.974038	-2.8757	1.8555e-05
Cluster-21669.38007	Cluster-21669.38007	Cluster-21669.38007_orf1	-0.316536	0.215865	-0.1709	0.80256
Cluster-21669.43468	Cluster-21669.43468	Cluster-21669.43468_orf1	-1.21834	0.00177264	-0.44569	0.47647
Cluster-21669.31574	Cluster-21669.31574	Cluster-21669.31574_	-0.863153	0.0608186	0.48224	0.50448
Cluster-21669.45544	Cluster-21669.45544	Cluster-21669.45544_orf1	-0.429784	0.0271313	-0.65226	0.28778
Cluster-21669.42528	Cluster-21669.42528	Cluster-21669.42528_orf1	-0.856099	0.611386	-0.67188	0.2256
Cluster-20738.1	Cluster-20738.1	Cluster-20738.1_orf2	0.0162406	0.959429	0.23886	0.84724
Cluster-21669.47014	Cluster-21669.47014	Cluster-21669.47014_orf1	0.279212	0.00250762	-0.9506	0.11167
Cluster-21669.41462	Cluster-21669.41462	Cluster-21669.41462_orf1	-0.435498	0.0327344	-0.61252	0.32702
Cluster-21669.39108	Cluster-21669.39108	Cluster-21669.39108_orf1	0.402692	0.0130514	-0.062301	0.95001
Cluster-21669.43154	Cluster-21669.43154	Cluster-21669.43154_orf1	1.13107	0.17157	0.50332	0.40104
Cluster-21669.44244	Cluster-21669.44244	Cluster-21669.44244_orf1	-0.121797	0.166605	-0.71056	0.25941
Cluster-21669.41301	Cluster-21669.41301	Cluster-21669.41301_orf1	0.00482281	0.981377	-1.3876	0.024509
Cluster-21669.31378	Cluster-21669.31378	Cluster-21669.31378_orf1	0.323539	0.000942224	-6.6133	1.1808e-07
Cluster-21669.42091	Cluster-21669.42091	Cluster-21669.42091_	4.4704	0.0777008	-0.33271	0.73236
Cluster-21669.47212	Cluster-21669.47212	Cluster-21669.47212_orf1	0.461327	0.402583	0.068373	0.88445
Cluster-21669.41023	Cluster-21669.41023	Cluster-21669.41023_orf1	-0.332769	0.0998055	-0.12252	0.85845
Cluster-21669.28605	Cluster-21669.28605	Cluster-21669.28605_orf1	1.93449	0.0300341	0.2338	0.65866
Cluster-21669.35358	Cluster-21669.35358	Cluster-21669.35358_orf1	-1.00905	0.0938394	0.01173	0.93931
Cluster-21669.43440	Cluster-21669.43440	Cluster-21669.43440_orf1	-0.30477	0.627077	-0.32743	0.5984
Cluster-21669.47151	Cluster-21669.47151	Cluster-21669.47151_orf1	0.869127	0.0194498	-0.48074	0.41644
Cluster-21669.49724	Cluster-21669.49724	Cluster-21669.49724_orf1	0.269742	0.2094	0.12621	0.80528
Cluster-21669.27771	Cluster-21669.27771	Cluster-21669.27771_orf1	0.612513	0.371008	-0.6367	0.31384
Cluster-21669.43409	Cluster-21669.43409	Cluster-21669.43409_orf1	-0.244129	0.0766856	-0.61528	0.32831
Cluster-21669.67665	Cluster-21669.67665	Cluster-21669.67665_orf1	-1.1327	0.000521275	1.5963	0.19036
Cluster-21669.43546	Cluster-21669.43546	Cluster-21669.43546_orf1	0.0694354	0.826295	-0.52364	0.3842
Cluster-21669.43221	Cluster-21669.43221	Cluster-21669.43221_orf1	0.0512069	0.656341	-0.62178	0.29899
Cluster-21669.33391	Cluster-21669.33391	Cluster-21669.33391_orf1	0.230649	0.598968	0.36803	0.67294
Cluster-21669.43329	Cluster-21669.43329	Cluster-21669.43329_orf1	0.592472	0.342336	-0.19969	0.82786
Cluster-21669.50016	Cluster-21669.50016	Cluster-21669.50016_orf1	0.605791	0.121984	0.34705	0.53986
Cluster-21669.42326	Cluster-21669.42326	Cluster-21669.42326_orf1	-0.770537	0.120214	-0.71522	0.25108
Cluster-21669.48206	Cluster-21669.48206	Cluster-21669.48206_orf1	-0.272509	0.0697634	-0.68906	0.28285
Cluster-21669.44221	Cluster-21669.44221	Cluster-21669.44221_orf1	-0.215712	0.118541	-0.084967	0.91119
Cluster-21669.42662	Cluster-21669.42662	Cluster-21669.42662_orf1	0.216289	0.338117	0.002624	0.95761
Cluster-21669.42007	Cluster-21669.42007	Cluster-21669.42007_orf1	-0.220767	0.0649635	-0.38903	0.5385
Cluster-21669.42867	Cluster-21669.42867	Cluster-21669.42867_orf1	-0.13989	0.0107469	-0.24918	0.66713
Cluster-21669.43012	Cluster-21669.43012	Cluster-21669.43012_	0.419107	0.010594	-1.0963	0.055851
Cluster-21669.54225	Cluster-21669.54225	Cluster-21669.54225_orf1	0.625834	0.0191019	-0.40146	0.57166
Cluster-21669.52752	Cluster-21669.52752	Cluster-21669.52752_orf1	0.0973725	0.894016	0.050265	0.86573
Cluster-21669.54236	Cluster-21669.54236	Cluster-21669.54236_orf1	-0.181397	0.111429	0.39836	0.50148
Cluster-21669.30947	Cluster-21669.30947	Cluster-21669.30947_orf1	-0.238627	0.00180765	-0.15422	0.77653
Cluster-21669.35330	Cluster-21669.35330	Cluster-21669.35330_orf1	-0.32491	0.252291	-0.54861	0.38396
Cluster-21669.36836	Cluster-21669.36836	Cluster-21669.36836_orf1	-2.40389	0.000379455	-1.1248	0.74763
Cluster-21669.42845	Cluster-21669.42845	Cluster-21669.42845_orf1	0.30819	0.0139218	-0.66712	0.30037
Cluster-21669.60196	Cluster-21669.60196	Cluster-21669.60196_orf1	-1.96822	0.000208786	-0.0024384	0.99387
Cluster-21669.57540	Cluster-21669.57540	Cluster-21669.57540_orf1	-1.12801	0.00473467	-0.21959	0.71356
Cluster-21669.40948	Cluster-21669.40948	Cluster-21669.40948_orf1	-1.02615	0.00141194	-1.3622	0.027535
Cluster-21669.35850	Cluster-21669.35850	Cluster-21669.35850_orf1	0.648063	0.134598	-0.057095	0.94643
Cluster-21669.38325	Cluster-21669.38325	Cluster-21669.38325_orf1	-0.359889	0.151437	-0.57634	0.33849
Cluster-21669.53952	Cluster-21669.53952	Cluster-21669.53952_orf1	-0.0481886	0.688401	-0.16711	0.80605
Cluster-21669.43108	Cluster-21669.43108	Cluster-21669.43108_orf1	-0.239993	0.298069	-0.26291	0.69802
Cluster-21669.40272	Cluster-21669.40272	Cluster-21669.40272_orf1	0.116826	0.750233	-0.67892	0.29161
Cluster-21669.46583	Cluster-21669.46583	Cluster-21669.46583_orf1	-1.62833	0.0057719	-0.90683	0.14525
Cluster-21669.47608	Cluster-21669.47608	Cluster-21669.47608_orf1	-0.57854	0.261833	-0.56955	0.38252
Cluster-21669.55681	Cluster-21669.55681	Cluster-21669.55681_orf1	-0.398013	0.0831875	0.19072	0.72535
Cluster-21669.45505	Cluster-21669.45505	Cluster-21669.45505_	0.11949	0.323354	-1.0685	0.19365
Cluster-21669.52582	Cluster-21669.52582	Cluster-21669.52582_orf1	0.312716	0.265119	0.14494	0.79871
Cluster-21669.34173	Cluster-21669.34173	Cluster-21669.34173_orf1	-0.0824167	0.615419	-0.37106	0.61078
Cluster-21669.50180	Cluster-21669.50180	Cluster-21669.50180_orf1	0.639592	0.0141483	-0.32391	0.60505
Cluster-21669.44166	Cluster-21669.44166	Cluster-21669.44166_orf1	-0.169651	0.506278	-1.1811	0.05628
Cluster-21669.42538	Cluster-21669.42538	Cluster-21669.42538_orf1	0.0548595	0.0698776	-0.16207	0.74589
Cluster-21669.46258	Cluster-21669.46258	Cluster-21669.46258_orf1	0.077119	0.125408	-0.38195	0.52264
Cluster-21669.40131	Cluster-21669.40131	Cluster-21669.40131_orf1	-0.0958672	0.785817	-2.1777	0.0044736
Cluster-21669.31223	Cluster-21669.31223	Cluster-21669.31223_orf1	-1.04104	0.436266	-0.35146	0.54375
Cluster-21669.39703	Cluster-21669.39703	Cluster-21669.39703_orf1	-0.422963	0.00504368	-0.25004	0.69557
Cluster-21669.17054	Cluster-21669.17054	Cluster-21669.17054_	-0.396264	0.105105	1.0291	0.86725
Cluster-21669.42726	Cluster-21669.42726	Cluster-21669.42726_orf1	-0.909682	0.00468223	-2.1884	0.00052788
Cluster-21669.48816	Cluster-21669.48816	Cluster-21669.48816_orf1	0.328199	0.197643	-0.59412	0.38791
Cluster-21669.34366	Cluster-21669.34366	Cluster-21669.34366_orf1	-0.343188	0.022287	-0.6092	0.32182
Cluster-21669.38843	Cluster-21669.38843	Cluster-21669.38843_orf1	-0.803855	0.0234324	-0.72839	0.24798
Cluster-21669.42932	Cluster-21669.42932	Cluster-21669.42932_orf1	-0.0610465	0.861613	-0.63607	0.29659
Cluster-21669.34980	Cluster-21669.34980	Cluster-21669.34980_orf1	-1.02141	0.0390307	-0.89494	0.17135
Cluster-21669.39446	Cluster-21669.39446	Cluster-21669.39446_orf1	-0.505361	0.334708	-0.67206	0.27476
Cluster-21669.42491	Cluster-21669.42491	Cluster-21669.42491_orf1	-0.283656	0.0249825	0.095918	0.8317
Cluster-21669.43187	Cluster-21669.43187	Cluster-21669.43187_orf1	-0.150621	0.407053	-1.2664	0.034984
Cluster-21669.44678	Cluster-21669.44678	Cluster-21669.44678_orf1	-0.21594	0.416413	-0.31502	0.62546
Cluster-21669.41457	Cluster-21669.41457	Cluster-21669.41457_orf1	0.384874	0.0723761	0.00037466	0.98639
Cluster-21669.34603	Cluster-21669.34603	Cluster-21669.34603_orf2	0.728881	0.0115742	-0.23908	0.7547
Cluster-21669.48651	Cluster-21669.48651	Cluster-21669.48651_orf1	0.373226	0.153907	-0.2391	0.71966
Cluster-21669.14368	Cluster-21669.14368	Cluster-21669.14368_orf1	-0.0577843	0.898611	0.10281	0.8986
Cluster-21669.45587	Cluster-21669.45587	Cluster-21669.45587_orf1	-0.389392	0.00437797	-1.3602	0.037898
Cluster-21669.47851	Cluster-21669.47851	Cluster-21669.47851_orf1	0.731475	0.0101526	-0.3433	0.59683
Cluster-21669.54099	Cluster-21669.54099	Cluster-21669.54099_orf1	0.73637	0.26455	0.55426	0.36109
Cluster-21669.40193	Cluster-21669.40193	Cluster-21669.40193_orf1	-0.100681	0.220127	-0.5491	0.3841
Cluster-21669.46829	Cluster-21669.46829	Cluster-21669.46829_orf1	-0.419401	0.0335473	-0.28848	0.65414
Cluster-21669.44530	Cluster-21669.44530	Cluster-21669.44530_orf1	0.0565613	0.676029	-1.1443	0.060918
Cluster-21669.44675	Cluster-21669.44675	Cluster-21669.44675_orf1	0.725534	0.00748339	-0.16636	0.80453
Cluster-7926.0	Cluster-7926.0	Cluster-7926.0_orf1	-0.321521	0.0923208	2.1204	0.5989
Cluster-21669.53721	Cluster-21669.53721	Cluster-21669.53721_orf1	-0.0531885	0.721616	1.0132	0.16623
Cluster-21669.20396	Cluster-21669.20396	Cluster-21669.20396_orf1	-0.392444	0.014705	0.59297	0.31142
Cluster-21669.41848	Cluster-21669.41848	Cluster-21669.41848_orf1	-1.15288	0.0796917	-0.78487	0.19245
Cluster-5744.0	Cluster-5744.0	Cluster-5744.0_orf1	-0.588396	0.000614197	4.8365	0.29313
Cluster-21669.42130	Cluster-21669.42130	Cluster-21669.42130_orf1	0.0478113	0.786859	-0.085062	0.93826
Cluster-21669.40277	Cluster-21669.40277	Cluster-21669.40277_orf1	-0.722999	0.0546351	-0.49437	0.45531
Cluster-21669.48425	Cluster-21669.48425	Cluster-21669.48425_orf1	-0.15713	0.0127428	-1.4605	0.4601
Cluster-21669.39536	Cluster-21669.39536	Cluster-21669.39536_orf1	0.177567	0.14484	-0.2021	0.78844
Cluster-21669.42958	Cluster-21669.42958	Cluster-21669.42958_orf1	-0.617898	0.0238212	-0.48878	0.46336
Cluster-21669.66560	Cluster-21669.66560	Cluster-21669.66560_orf1	0.728333	0.327232	-1.0994	0.23095
Cluster-21669.46133	Cluster-21669.46133	Cluster-21669.46133_orf1	0.206511	0.0212328	-0.3568	0.55251
Cluster-21669.56492	Cluster-21669.56492	Cluster-21669.56492_orf1	0.411317	0.0804922	-0.32192	0.61554
Cluster-21669.50826	Cluster-21669.50826	Cluster-21669.50826_orf1	0.157886	0.661933	-0.17694	0.8323
Cluster-21669.27068	Cluster-21669.27068	Cluster-21669.27068_orf2	0.249005	0.20879	-0.18582	0.78064
Cluster-21669.43718	Cluster-21669.43718	Cluster-21669.43718_orf1	-0.561458	0.0221828	-0.97757	0.33223
Cluster-21669.31750	Cluster-21669.31750	Cluster-21669.31750_orf1	-0.244786	0.0692595	0.1552	0.77219
Cluster-21669.43033	Cluster-21669.43033	Cluster-21669.43033_	-1.37996	0.00493673	-0.53164	0.40886
Cluster-21669.44367	Cluster-21669.44367	Cluster-21669.44367_orf1	-0.179882	0.00181458	0.044783	0.95365
Cluster-21669.41942	Cluster-21669.41942	Cluster-21669.41942_orf1	0.204496	0.239875	-1.3533	0.028876
Cluster-21669.37256	Cluster-21669.37256	Cluster-21669.37256_orf1	-0.173131	0.160164	-0.19458	0.77051
Cluster-21669.45901	Cluster-21669.45901	Cluster-21669.45901_orf1	-0.0951707	0.17334	-0.63579	0.30097
Cluster-21669.30096	Cluster-21669.30096	Cluster-21669.30096_orf1	0.221346	0.563628	-0.033927	0.98022
Cluster-21669.39723	Cluster-21669.39723	Cluster-21669.39723_orf1	-0.0312974	0.680933	0.30147	0.62705
Cluster-21669.42449	Cluster-21669.42449	Cluster-21669.42449_orf1	-0.367082	0.0320553	0.57944	0.33459
Cluster-21669.35566	Cluster-21669.35566	Cluster-21669.35566_orf1	0.0549479	0.429205	-0.41404	0.51356
Cluster-21669.38785	Cluster-21669.38785	Cluster-21669.38785_orf1	-0.439124	0.0396928	0.0072837	0.92766
Cluster-21669.24097	Cluster-21669.24097	Cluster-21669.24097_orf1	-0.782179	0.00416618	-0.40335	0.53406
Cluster-21669.42979	Cluster-21669.42979	Cluster-21669.42979_	0.0560779	0.657181	-1.0823	0.083724
Cluster-21669.39402	Cluster-21669.39402	Cluster-21669.39402_orf1	-0.313269	0.052776	-0.31728	0.60383
Cluster-21669.41883	Cluster-21669.41883	Cluster-21669.41883_orf1	0.53843	0.0242257	-0.29979	0.66873
Cluster-21669.38485	Cluster-21669.38485	Cluster-21669.38485_orf1	-0.730356	0.0250741	-1.6856	0.0058885
Cluster-21669.45090	Cluster-21669.45090	Cluster-21669.45090_orf1	0.599718	0.106035	-0.35789	0.57658
Cluster-21669.42201	Cluster-21669.42201	Cluster-21669.42201_orf1	-0.0254594	0.706773	-0.58041	0.36318
Cluster-21669.56837	Cluster-21669.56837	Cluster-21669.56837_	0.209534	0.349534	-1.326	0.048843
Cluster-21669.35650	Cluster-21669.35650	Cluster-21669.35650_orf1	-0.297469	0.115721	-0.11324	0.85743
Cluster-21669.34130	Cluster-21669.34130	Cluster-21669.34130_orf1	-0.187245	0.112271	-0.42127	0.5148
Cluster-21669.43013	Cluster-21669.43013	Cluster-21669.43013_orf1	-0.115829	0.14086	0.18753	0.95506
Cluster-21669.44556	Cluster-21669.44556	Cluster-21669.44556_orf1	-0.467615	0.378471	-0.38285	0.54091
Cluster-21669.44151	Cluster-21669.44151	Cluster-21669.44151_	-2.12977	0.000476664	-0.35306	0.59272
Cluster-21669.42329	Cluster-21669.42329	Cluster-21669.42329_orf1	0.234723	0.438844	-0.1166	0.85959
Cluster-21669.43343	Cluster-21669.43343	Cluster-21669.43343_orf1	-0.124469	0.122558	-0.42375	0.4918
Cluster-21669.42947	Cluster-21669.42947	Cluster-21669.42947_orf1	0.0619702	0.177062	-0.18936	0.82313
Cluster-21669.41346	Cluster-21669.41346	Cluster-21669.41346_orf1	-0.0782655	0.571522	-0.27499	0.58858
Cluster-21669.40122	Cluster-21669.40122	Cluster-21669.40122_orf1	-0.164662	0.0151738	-0.62047	0.31554
Cluster-21669.62337	Cluster-21669.62337	Cluster-21669.62337_orf1	-0.0654377	0.876883	-0.35449	0.61126
Cluster-21669.45532	Cluster-21669.45532	Cluster-21669.45532_orf1	-0.795482	0.0695851	-0.49433	0.42258
Cluster-21669.41823	Cluster-21669.41823	Cluster-21669.41823_orf1	-0.218409	0.107194	-0.50283	0.40797
Cluster-21669.40520	Cluster-21669.40520	Cluster-21669.40520_orf1	0.361487	0.0519104	-0.28932	0.65656
Cluster-21669.41046	Cluster-21669.41046	Cluster-21669.41046_orf1	-0.128367	0.0072894	-1.2632	0.047271
Cluster-21669.28538	Cluster-21669.28538	Cluster-21669.28538_	-0.0244296	0.923786	-1.0278	0.095681
Cluster-21669.48047	Cluster-21669.48047	Cluster-21669.48047_orf1	0.539363	0.213232	-0.58418	0.32946
Cluster-21669.43301	Cluster-21669.43301	Cluster-21669.43301_orf1	-0.800127	0.000108942	-0.073935	0.9485
Cluster-21669.29993	Cluster-21669.29993	Cluster-21669.29993_orf1	-0.0241609	0.893585	-0.2561	0.707
Cluster-21669.38939	Cluster-21669.38939	Cluster-21669.38939_orf1	-0.529133	0.0108036	-0.85937	0.17235
Cluster-21669.43130	Cluster-21669.43130	Cluster-21669.43130_orf1	-0.165464	0.148109	-2.3666	0.00085204
Cluster-21669.40779	Cluster-21669.40779	Cluster-21669.40779_orf1	-0.394219	0.00145969	-1.6674	0.0057056
Cluster-21669.49745	Cluster-21669.49745	Cluster-21669.49745_orf1	-0.0234207	0.819454	-0.77002	0.21403
Cluster-21669.50023	Cluster-21669.50023	Cluster-21669.50023_orf1	0.770389	0.000741101	0.14167	0.79059
Cluster-21669.41655	Cluster-21669.41655	Cluster-21669.41655_orf1	-0.419194	0.160453	-0.54884	0.34702
Cluster-21669.40441	Cluster-21669.40441	Cluster-21669.40441_orf1	-0.57037	0.0216305	-0.9298	0.13871
Cluster-21669.39859	Cluster-21669.39859	Cluster-21669.39859_orf1	0.443806	0.193619	-0.24332	0.69774
Cluster-21669.49309	Cluster-21669.49309	Cluster-21669.49309_orf1	0.174448	0.0817018	0.12874	0.82424
Cluster-21669.36124	Cluster-21669.36124	Cluster-21669.36124_orf1	0.43554	0.000419303	-0.72109	0.24086
Cluster-21669.40307	Cluster-21669.40307	Cluster-21669.40307_orf1	0.0501009	0.7863	-1.9926	0.0049193
Cluster-21669.44880	Cluster-21669.44880	Cluster-21669.44880_orf1	0.263554	0.15106	-0.78722	0.19058
Cluster-21669.38984	Cluster-21669.38984	Cluster-21669.38984_orf1	-0.33521	0.0150276	-0.4639	0.54318
Cluster-21669.50292	Cluster-21669.50292	Cluster-21669.50292_orf1	0.308873	0.0660007	-0.23781	0.70685
Cluster-21669.35035	Cluster-21669.35035	Cluster-21669.35035_	0.43902	0.151179	-0.0078807	0.99272
Cluster-21669.42140	Cluster-21669.42140	Cluster-21669.42140_orf1	-0.502194	0.0767477	0.050411	0.90477
Cluster-21669.38838	Cluster-21669.38838	Cluster-21669.38838_orf1	0.160986	0.652261	-0.47377	0.42499
Cluster-21669.46678	Cluster-21669.46678	Cluster-21669.46678_orf1	0.312036	0.00074264	-0.25273	0.73332
Cluster-21669.35652	Cluster-21669.35652	Cluster-21669.35652_orf1	-0.127075	0.309904	-1.1018	0.069958
Cluster-21669.37643	Cluster-21669.37643	Cluster-21669.37643_orf1	-0.49042	0.02428	-0.3555	0.5998
Cluster-21669.41724	Cluster-21669.41724	Cluster-21669.41724_orf1	-0.457928	0.0334656	-0.80294	0.2336
Cluster-21669.37992	Cluster-21669.37992	Cluster-21669.37992_orf1	-0.195767	0.00445022	0.047751	0.93323
Cluster-21669.47511	Cluster-21669.47511	Cluster-21669.47511_	-0.29335	0.00376386	-0.74449	0.3029
Cluster-21669.44340	Cluster-21669.44340	Cluster-21669.44340_orf1	-0.248689	0.0622712	-0.80361	0.19784
Cluster-21669.41971	Cluster-21669.41971	Cluster-21669.41971_	0.112287	0.36857	0.33975	0.60919
Cluster-21669.37675	Cluster-21669.37675	Cluster-21669.37675_orf1	0.0453639	0.801525	-0.21874	0.74177
Cluster-21669.28271	Cluster-21669.28271	Cluster-21669.28271_orf1	-0.508823	0.116909	-0.2177	0.7461
Cluster-21669.37041	Cluster-21669.37041	Cluster-21669.37041_orf1	0.206253	0.595178	0.18484	0.75087
Cluster-21669.49049	Cluster-21669.49049	Cluster-21669.49049_orf1	-0.0719861	0.896691	0.042576	0.94794
Cluster-21669.51334	Cluster-21669.51334	Cluster-21669.51334_orf1	-0.0338942	0.619288	-0.78611	0.51043
Cluster-21669.38422	Cluster-21669.38422	Cluster-21669.38422_orf1	-0.334433	0.0706657	0.060697	0.90849
Cluster-21669.49456	Cluster-21669.49456	Cluster-21669.49456_	-1.4435	0.00841993	0.23809	0.79709
Cluster-21669.43118	Cluster-21669.43118	Cluster-21669.43118_orf1	0.121801	0.478808	-0.72743	0.24562
Cluster-21669.35405	Cluster-21669.35405	Cluster-21669.35405_orf1	-0.771768	0.000414384	-0.23854	0.72343
Cluster-21669.44007	Cluster-21669.44007	Cluster-21669.44007_	-0.402534	0.231453	-0.23811	0.68927
Cluster-21669.47177	Cluster-21669.47177	Cluster-21669.47177_orf1	-1.19003	0.000142321	-1.1945	0.048771
Cluster-21669.42902	Cluster-21669.42902	Cluster-21669.42902_orf1	-0.2698	0.0614296	-0.19449	0.80773
Cluster-21669.48982	Cluster-21669.48982	Cluster-21669.48982_orf1	-0.112029	0.740772	-0.075203	0.92187
Cluster-21669.54146	Cluster-21669.54146	Cluster-21669.54146_orf1	-1.63827	0.028701	-0.17515	0.8207
Cluster-21669.29046	Cluster-21669.29046	Cluster-21669.29046_orf1	0.173001	0.321488	-0.18241	0.74052
Cluster-21669.33417	Cluster-21669.33417	Cluster-21669.33417_orf1	-0.714287	0.00826755	-0.12524	0.8866
Cluster-21669.47127	Cluster-21669.47127	Cluster-21669.47127_orf1	0.040653	0.744748	-0.12329	0.87843
Cluster-21669.35013	Cluster-21669.35013	Cluster-21669.35013_orf1	-0.982282	0.0845358	-0.511	0.45661
Cluster-21669.40281	Cluster-21669.40281	Cluster-21669.40281_orf1	-0.0645386	0.727006	-0.7194	0.25221
Cluster-21669.44605	Cluster-21669.44605	Cluster-21669.44605_orf1	-0.364537	0.0249737	-0.42395	0.49919
Cluster-21669.38647	Cluster-21669.38647	Cluster-21669.38647_orf1	-0.113895	0.555532	-0.55473	0.41221
Cluster-21669.40871	Cluster-21669.40871	Cluster-21669.40871_orf1	0.0856923	0.477679	-0.95531	0.12161
Cluster-21669.36257	Cluster-21669.36257	Cluster-21669.36257_orf1	0.255198	0.0173516	-0.14509	0.8162
Cluster-21669.41593	Cluster-21669.41593	Cluster-21669.41593_orf1	-0.315129	0.090186	-0.12249	0.81486
Cluster-21669.42148	Cluster-21669.42148	Cluster-21669.42148_orf1	0.0914662	0.232035	-0.91093	0.11386
Cluster-21669.41252	Cluster-21669.41252	Cluster-21669.41252_orf1	0.0227673	0.91464	-0.022783	0.9789
Cluster-21669.45607	Cluster-21669.45607	Cluster-21669.45607_orf1	-0.290942	0.0708758	-0.15749	0.84363
Cluster-21669.43715	Cluster-21669.43715	Cluster-21669.43715_orf1	-0.208877	0.0145207	-1.5593	0.013659
Cluster-21669.40437	Cluster-21669.40437	Cluster-21669.40437_orf1	0.119283	0.331687	0.77216	0.2289
Cluster-21669.25122	Cluster-21669.25122	Cluster-21669.25122_orf1	0.0794801	0.484306	0.34874	0.60925
Cluster-21669.41254	Cluster-21669.41254	Cluster-21669.41254_orf1	-0.0319893	0.644901	0.32617	0.86432
Cluster-21669.32647	Cluster-21669.32647	Cluster-21669.32647_orf1	0.123096	0.0377117	-0.4731	0.51657
Cluster-21669.39718	Cluster-21669.39718	Cluster-21669.39718_orf1	-0.583588	0.0148083	-2.7223	2.0324e-05
Cluster-21669.40399	Cluster-21669.40399	Cluster-21669.40399_orf1	-1.96863	0.353727	-0.259	0.70676
Cluster-21669.41569	Cluster-21669.41569	Cluster-21669.41569_orf1	-1.36895	0.000796145	-0.093921	0.78763
Cluster-21669.40819	Cluster-21669.40819	Cluster-21669.40819_orf1	0.26321	0.0435317	-0.88659	0.14265
Cluster-21669.40765	Cluster-21669.40765	Cluster-21669.40765_orf1	-0.456645	0.16984	0.027368	0.98041
Cluster-21669.41286	Cluster-21669.41286	Cluster-21669.41286_orf1	-0.748825	0.000321259	-0.23206	0.74557
Cluster-21669.38075	Cluster-21669.38075	Cluster-21669.38075_orf1	-0.220142	0.229125	-0.28241	0.66483
Cluster-21669.50586	Cluster-21669.50586	Cluster-21669.50586_orf1	-0.174845	0.475252	-0.46021	0.44875
Cluster-21669.39059	Cluster-21669.39059	Cluster-21669.39059_orf1	0.00546074	0.991696	-0.38144	0.536
Cluster-21669.34587	Cluster-21669.34587	Cluster-21669.34587_	-0.173843	0.762271	-0.27131	0.6678
Cluster-21669.41035	Cluster-21669.41035	Cluster-21669.41035_orf1	-0.00813476	0.919971	-0.31764	0.59256
Cluster-21669.42703	Cluster-21669.42703	Cluster-21669.42703_orf1	-0.194283	0.0026406	-0.25693	0.62861
Cluster-21669.23601	Cluster-21669.23601	Cluster-21669.23601_orf1	-0.747697	0.0688832	-1.8254	0.019256
Cluster-21669.43840	Cluster-21669.43840	Cluster-21669.43840_orf1	-0.0154583	0.821883	-0.43517	0.5115
Cluster-21669.40360	Cluster-21669.40360	Cluster-21669.40360_orf1	-0.126951	0.034599	-0.83	0.18278
Cluster-21669.56151	Cluster-21669.56151	Cluster-21669.56151_orf1	-0.561892	0.00698156	0.051286	0.88671
Cluster-21669.51499	Cluster-21669.51499	Cluster-21669.51499_orf1	-0.116762	0.30224	-0.8326	0.19271
Cluster-21669.40682	Cluster-21669.40682	Cluster-21669.40682_orf1	-0.0246366	0.901049	-0.36085	0.58526
Cluster-21669.47934	Cluster-21669.47934	Cluster-21669.47934_	-1.20376	0.00199871	-2.7267	1.5521e-05
Cluster-21669.46097	Cluster-21669.46097	Cluster-21669.46097_orf1	-0.588414	0.323365	-0.20148	0.79386
Cluster-21669.67284	Cluster-21669.67284	Cluster-21669.67284_orf1	-1.4338	0.00110277	-0.64463	0.3248
Cluster-21669.54285	Cluster-21669.54285	Cluster-21669.54285_orf1	0.184649	0.182319	-0.079179	0.98136
Cluster-21669.41902	Cluster-21669.41902	Cluster-21669.41902_orf1	1.80063	0.000527901	-0.99755	0.22037
Cluster-21669.40021	Cluster-21669.40021	Cluster-21669.40021_orf1	-0.655159	7.11163e-05	-1.4865	0.65899
Cluster-21669.39991	Cluster-21669.39991	Cluster-21669.39991_orf1	0.838722	0.0118808	0.55019	0.32284
Cluster-21669.47010	Cluster-21669.47010	Cluster-21669.47010_orf1	-0.113606	0.734661	-0.43192	0.52778
Cluster-21669.41238	Cluster-21669.41238	Cluster-21669.41238_orf1	-0.729468	0.0226306	-0.10727	0.88937
Cluster-21669.49408	Cluster-21669.49408	Cluster-21669.49408_orf1	-0.0908285	0.707984	-0.61642	0.37057
Cluster-21669.46712	Cluster-21669.46712	Cluster-21669.46712_orf1	-0.145477	0.0771444	-1.4018	0.022426
Cluster-21669.48135	Cluster-21669.48135	Cluster-21669.48135_orf1	0.239231	0.000508681	-1.1315	0.065357
Cluster-21669.33707	Cluster-21669.33707	Cluster-21669.33707_orf1	-0.10993	0.851615	-0.47728	0.45881
Cluster-21669.40978	Cluster-21669.40978	Cluster-21669.40978_orf1	-0.113507	0.414782	-0.33892	0.75326
Cluster-21669.43822	Cluster-21669.43822	Cluster-21669.43822_orf1	-0.454437	0.0701667	-1.3617	0.044499
Cluster-21669.44237	Cluster-21669.44237	Cluster-21669.44237_orf1	-0.384707	0.000985523	-1.3102	0.04417
Cluster-21669.43480	Cluster-21669.43480	Cluster-21669.43480_orf1	1.61235	0.02281	2.724	0.036756
Cluster-21669.65647	Cluster-21669.65647	Cluster-21669.65647_orf1	0.413447	0.218483	0.49353	0.47386
Cluster-21669.30878	Cluster-21669.30878	Cluster-21669.30878_orf1	0.681463	0.168817	-0.62191	0.31719
Cluster-21669.29765	Cluster-21669.29765	Cluster-21669.29765_orf1	0.0730025	0.382283	-1.0158	0.088461
Cluster-21669.33669	Cluster-21669.33669	Cluster-21669.33669_orf1	0.510679	0.103673	-1.4667	0.018357
Cluster-21669.26495	Cluster-21669.26495	Cluster-21669.26495_orf1	-0.0196981	0.981164	-0.66175	0.30646
Cluster-21669.42205	Cluster-21669.42205	Cluster-21669.42205_orf1	-0.329498	0.0956265	-0.27224	0.6588
Cluster-21669.42586	Cluster-21669.42586	Cluster-21669.42586_orf1	0.115059	0.0884276	0.019169	0.97381
Cluster-21669.38234	Cluster-21669.38234	Cluster-21669.38234_	0.495782	0.00776434	-0.095021	0.94668
Cluster-21669.40316	Cluster-21669.40316	Cluster-21669.40316_orf1	0.0659584	0.414233	0.0079969	0.96707
Cluster-21669.22675	Cluster-21669.22675	Cluster-21669.22675_orf1	-0.568564	0.0939538	-0.24331	0.71825
Cluster-21669.43292	Cluster-21669.43292	Cluster-21669.43292_orf1	-0.077556	0.434186	0.79743	0.21282
Cluster-21669.44249	Cluster-21669.44249	Cluster-21669.44249_orf1	-0.051241	0.926518	-0.83879	0.17124
Cluster-21669.47415	Cluster-21669.47415	Cluster-21669.47415_orf1	0.143074	0.676098	-0.55316	0.37627
Cluster-21669.46480	Cluster-21669.46480	Cluster-21669.46480_orf1	-0.916119	0.174708	-0.32342	0.63559
Cluster-21669.41702	Cluster-21669.41702	Cluster-21669.41702_orf1	-0.594933	0.0940032	-0.89556	0.14471
Cluster-21669.45413	Cluster-21669.45413	Cluster-21669.45413_orf1	-0.816749	0.00712522	-0.46398	0.45616
Cluster-21669.42868	Cluster-21669.42868	Cluster-21669.42868_orf1	-0.462703	0.0607706	-1.7807	0.0041947
Cluster-21669.41453	Cluster-21669.41453	Cluster-21669.41453_orf1	0.0218156	0.738294	-0.45372	0.49063
Cluster-21669.35130	Cluster-21669.35130	Cluster-21669.35130_orf1	-0.748058	0.0071203	-3.3895	0.0037555
Cluster-21669.51064	Cluster-21669.51064	Cluster-21669.51064_	-0.303372	0.161697	-0.92337	0.1526
Cluster-21669.43021	Cluster-21669.43021	Cluster-21669.43021_orf1	-2.08662	0.0088917	-0.20333	0.77083
Cluster-21669.37557	Cluster-21669.37557	Cluster-21669.37557_orf1	-0.517876	0.57585	0.39867	0.52446
Cluster-21669.44492	Cluster-21669.44492	Cluster-21669.44492_orf1	-0.689096	0.0300774	-1.311	0.027433
Cluster-21669.43277	Cluster-21669.43277	Cluster-21669.43277_	-0.349325	0.233304	-0.53621	0.38777
Cluster-21669.43757	Cluster-21669.43757	Cluster-21669.43757_orf1	0.653702	0.110737	-0.89129	0.1408
Cluster-21669.48390	Cluster-21669.48390	Cluster-21669.48390_orf1	-0.462599	0.029156	0.16752	0.77518
Cluster-21669.35435	Cluster-21669.35435	Cluster-21669.35435_orf1	-0.498524	0.405261	-0.2735	0.67409
Cluster-21669.44685	Cluster-21669.44685	Cluster-21669.44685_orf1	0.767712	0.000250612	-0.75798	0.25651
Cluster-21669.30980	Cluster-21669.30980	Cluster-21669.30980_orf1	0.30673	0.370761	-0.53243	0.39934
Cluster-21669.38097	Cluster-21669.38097	Cluster-21669.38097_orf1	1.15789	0.00239586	0.71312	0.2629
Cluster-21669.14157	Cluster-21669.14157	Cluster-21669.14157_orf1	0.0173459	0.772381	-2.1174	0.42433
Cluster-21669.46904	Cluster-21669.46904	Cluster-21669.46904_	0.17774	0.558035	-1.1299	0.071028
Cluster-21669.11426	Cluster-21669.11426	Cluster-21669.11426_orf1	0.64669	0.0419098	-1.5369	0.11133
Cluster-21669.44174	Cluster-21669.44174	Cluster-21669.44174_orf1	-0.844449	0.0203163	-0.56389	0.35586
Cluster-21669.48349	Cluster-21669.48349	Cluster-21669.48349_orf1	-0.170754	0.233615	0.50619	0.33788
Cluster-21669.43758	Cluster-21669.43758	Cluster-21669.43758_orf1	0.133943	0.633041	-1.202	0.052939
Cluster-21669.43883	Cluster-21669.43883	Cluster-21669.43883_orf1	-0.0728626	0.188511	-0.22565	0.72262
Cluster-21669.37788	Cluster-21669.37788	Cluster-21669.37788_orf1	-0.299991	0.391092	-0.31001	0.65096
Cluster-21669.39124	Cluster-21669.39124	Cluster-21669.39124_orf1	-0.0388658	0.902909	-1.9508	0.0021921
Cluster-21669.37910	Cluster-21669.37910	Cluster-21669.37910_orf1	-0.677165	0.650963	-0.096721	0.8994
Cluster-21669.43662	Cluster-21669.43662	Cluster-21669.43662_orf1	-0.000936451	0.99471	-0.66277	0.28464
Cluster-21669.45200	Cluster-21669.45200	Cluster-21669.45200_orf1	-0.293092	0.311127	-0.42504	0.50912
Cluster-21669.45985	Cluster-21669.45985	Cluster-21669.45985_orf1	0.0122518	0.938945	-0.55305	0.36453
Cluster-21669.42627	Cluster-21669.42627	Cluster-21669.42627_orf1	0.100374	0.250017	-0.41706	0.51462
Cluster-21669.29247	Cluster-21669.29247	Cluster-21669.29247_orf1	0.372297	0.464462	-0.51222	0.45978
Cluster-21669.45578	Cluster-21669.45578	Cluster-21669.45578_orf1	0.132799	0.611059	-0.15809	0.80277
Cluster-21669.43520	Cluster-21669.43520	Cluster-21669.43520_orf1	-0.705577	0.00217994	-0.27794	0.76784
Cluster-21669.41048	Cluster-21669.41048	Cluster-21669.41048_orf1	-0.636296	0.136374	-0.96719	0.12215
Cluster-21669.41257	Cluster-21669.41257	Cluster-21669.41257_orf1	-0.691336	0.0030425	-0.39621	0.62337
Cluster-21669.44704	Cluster-21669.44704	Cluster-21669.44704_orf1	-3.00043	0.0534654	-0.17988	0.78282
Cluster-21669.41431	Cluster-21669.41431	Cluster-21669.41431_orf1	-2.05665	0.0389816	-0.022025	0.99269
Cluster-21669.44437	Cluster-21669.44437	Cluster-21669.44437_orf1	0.702427	0.036121	-0.31421	0.6057
Cluster-21669.57220	Cluster-21669.57220	Cluster-21669.57220_orf1	-0.3786	0.145736	-0.42943	0.49718
Cluster-21669.55626	Cluster-21669.55626	Cluster-21669.55626_orf1	0.397718	0.0274922	-0.32569	0.60351
Cluster-21669.35771	Cluster-21669.35771	Cluster-21669.35771_orf1	-0.165064	0.205797	-0.040533	0.94221
Cluster-21669.27169	Cluster-21669.27169	Cluster-21669.27169_orf1	-1.13676	0.0197997	-0.16918	0.79241
Cluster-21669.40585	Cluster-21669.40585	Cluster-21669.40585_orf1	0.592726	0.00536862	0.24792	0.77645
Cluster-21669.42621	Cluster-21669.42621	Cluster-21669.42621_orf1	-0.454912	0.139564	-0.6873	0.24818
Cluster-21669.40806	Cluster-21669.40806	Cluster-21669.40806_orf1	-0.00569507	0.949061	-0.44268	0.49187
Cluster-21669.37189	Cluster-21669.37189	Cluster-21669.37189_orf1	0.218723	0.42713	-1.3186	0.090679
Cluster-21669.41899	Cluster-21669.41899	Cluster-21669.41899_orf1	0.380721	0.0788943	0.1944	0.71377
Cluster-21669.45682	Cluster-21669.45682	Cluster-21669.45682_orf1	0.259403	0.640764	-0.32285	0.63469
Cluster-21669.49842	Cluster-21669.49842	Cluster-21669.49842_orf1	-0.204795	0.226027	-0.91973	0.11712
Cluster-21669.41365	Cluster-21669.41365	Cluster-21669.41365_orf1	-0.777537	0.0729892	-1.0772	0.071184
Cluster-21669.40818	Cluster-21669.40818	Cluster-21669.40818_orf1	-0.244604	0.325545	-2.3549	0.00023579
Cluster-21669.43910	Cluster-21669.43910	Cluster-21669.43910_orf1	-0.897494	0.233452	-0.21286	0.7422
Cluster-21669.39224	Cluster-21669.39224	Cluster-21669.39224_orf1	-0.513146	0.000804199	-0.44303	0.4687
Cluster-21669.43198	Cluster-21669.43198	Cluster-21669.43198_orf1	0.353829	0.00574687	-0.70427	0.28342
Cluster-21669.46288	Cluster-21669.46288	Cluster-21669.46288_orf1	-0.246657	0.0471923	-0.48992	0.46298
Cluster-21669.27778	Cluster-21669.27778	Cluster-21669.27778_orf1	-0.212689	0.134169	-0.32777	0.65035
Cluster-21669.43435	Cluster-21669.43435	Cluster-21669.43435_orf1	-0.238585	0.476119	0.98908	0.15637
Cluster-21669.37715	Cluster-21669.37715	Cluster-21669.37715_orf1	-1.31825	0.000618437	-0.51329	0.42563
Cluster-21669.37493	Cluster-21669.37493	Cluster-21669.37493_orf1	-1.22194	0.0461607	-0.1175	0.85537
Cluster-21669.41219	Cluster-21669.41219	Cluster-21669.41219_orf1	-0.215013	0.692989	-1.9826	0.0021509
Cluster-21669.46009	Cluster-21669.46009	Cluster-21669.46009_orf1	-2.33202	0.0204952	-0.49755	0.41899
Cluster-21669.42504	Cluster-21669.42504	Cluster-21669.42504_orf1	-0.0499693	0.514977	-1.8618	0.0027959
Cluster-21669.41746	Cluster-21669.41746	Cluster-21669.41746_orf1	-0.123136	0.293395	-2.2234	0.00049801
Cluster-21669.43875	Cluster-21669.43875	Cluster-21669.43875_orf1	0.392546	0.000475385	-1.2551	0.059374
Cluster-21669.42324	Cluster-21669.42324	Cluster-21669.42324_orf1	0.292654	0.0196893	-0.92469	0.52187
Cluster-21669.45569	Cluster-21669.45569	Cluster-21669.45569_orf1	-0.194238	0.584011	-0.044431	0.96046
Cluster-21669.54445	Cluster-21669.54445	Cluster-21669.54445_	-0.659349	3.1393e-05	-1.1581	0.074927
Cluster-21669.41777	Cluster-21669.41777	Cluster-21669.41777_orf1	-2.12718	0.203071	-0.40622	0.50623
Cluster-21669.40358	Cluster-21669.40358	Cluster-21669.40358_orf1	0.146433	0.00919679	-2.4219	0.065387
Cluster-21669.42336	Cluster-21669.42336	Cluster-21669.42336_orf1	1.06952	0.0187103	-0.34882	0.58167
Cluster-21669.42503	Cluster-21669.42503	Cluster-21669.42503_orf1	1.19641	0.568093	-0.32058	0.61969
Cluster-21669.47024	Cluster-21669.47024	Cluster-21669.47024_orf1	-0.462026	0.0128729	-0.32607	0.62881
Cluster-21669.30016	Cluster-21669.30016	Cluster-21669.30016_orf1	-0.117197	0.48253	-0.046251	0.96315
Cluster-21669.42227	Cluster-21669.42227	Cluster-21669.42227_orf1	-0.675315	0.242643	-1.7286	0.0038753
Cluster-21669.33762	Cluster-21669.33762	Cluster-21669.33762_orf1	-0.663391	0.0238901	-0.040333	0.97136
Cluster-21669.20489	Cluster-21669.20489	Cluster-21669.20489_orf1	-1.4596	0.0189208	1.0163	0.1233
Cluster-21669.36142	Cluster-21669.36142	Cluster-21669.36142_orf1	-0.182453	0.261787	-0.12405	0.88602
Cluster-21669.49594	Cluster-21669.49594	Cluster-21669.49594_	-0.302271	0.0152828	-0.20311	0.76944
Cluster-21669.34976	Cluster-21669.34976	Cluster-21669.34976_orf1	-0.450416	0.00523068	-0.12772	0.86152
Cluster-21669.39941	Cluster-21669.39941	Cluster-21669.39941_orf1	-0.379207	0.0288185	-0.13876	0.88015
Cluster-21669.33993	Cluster-21669.33993	Cluster-21669.33993_orf1	-0.422492	0.110839	-0.901	0.13989
Cluster-21669.36827	Cluster-21669.36827	Cluster-21669.36827_orf1	-0.129956	0.104675	-0.50696	0.42606
Cluster-21669.46077	Cluster-21669.46077	Cluster-21669.46077_orf1	-1.50859	0.0172497	-0.82477	0.17503
Cluster-21669.38902	Cluster-21669.38902	Cluster-21669.38902_orf1	0.155325	0.447752	-0.39139	0.55446
Cluster-21669.31377	Cluster-21669.31377	Cluster-21669.31377_	0.264069	0.120408	-0.11354	0.85767
Cluster-21669.48524	Cluster-21669.48524	Cluster-21669.48524_orf1	0.567342	0.0842895	0.37628	0.50908
Cluster-21669.41526	Cluster-21669.41526	Cluster-21669.41526_orf1	-1.0186	0.00106703	-0.944	0.1081
Cluster-21669.37222	Cluster-21669.37222	Cluster-21669.37222_orf1	-0.404137	0.411372	-0.29137	0.66356
Cluster-21669.48450	Cluster-21669.48450	Cluster-21669.48450_orf1	0.166794	0.596626	0.15453	0.81195
Cluster-21669.43570	Cluster-21669.43570	Cluster-21669.43570_orf1	-0.481145	0.0610361	-0.59552	0.3417
Cluster-21669.47961	Cluster-21669.47961	Cluster-21669.47961_orf1	1.2431	0.00147243	-0.21254	0.78363
Cluster-21669.39084	Cluster-21669.39084	Cluster-21669.39084_orf1	0.208471	0.0168633	1.2691	0.03617
Cluster-21669.38903	Cluster-21669.38903	Cluster-21669.38903_orf1	-1.40572	0.0117295	-1.0403	0.3834
Cluster-21669.54916	Cluster-21669.54916	Cluster-21669.54916_orf1	-0.538117	0.00504519	-0.46662	0.44501
Cluster-21669.28030	Cluster-21669.28030	Cluster-21669.28030_orf1	0.0632992	0.638097	-0.46637	0.45849
Cluster-21669.40615	Cluster-21669.40615	Cluster-21669.40615_orf1	0.0381255	0.475366	-0.45469	0.47543
Cluster-21669.39605	Cluster-21669.39605	Cluster-21669.39605_orf1	-0.260673	0.0580289	-1.86	0.0043572
Cluster-21669.39579	Cluster-21669.39579	Cluster-21669.39579_orf1	-1.23527	0.162135	-0.20216	0.75625
Cluster-21669.40052	Cluster-21669.40052	Cluster-21669.40052_orf1	0.0669948	0.633842	-0.27519	0.69312
Cluster-21669.47290	Cluster-21669.47290	Cluster-21669.47290_orf1	-0.27719	0.107253	-0.82545	0.18508
Cluster-21669.44074	Cluster-21669.44074	Cluster-21669.44074_orf1	-0.40657	0.0116589	0.18603	0.75477
Cluster-21669.42188	Cluster-21669.42188	Cluster-21669.42188_orf1	-0.892114	0.0027231	-0.014484	0.984
Cluster-21669.42259	Cluster-21669.42259	Cluster-21669.42259_orf1	0.184662	0.434932	0.15825	0.9258
Cluster-21669.44075	Cluster-21669.44075	Cluster-21669.44075_orf1	-0.382355	0.284144	-2.3376	0.0002661
Cluster-21669.36390	Cluster-21669.36390	Cluster-21669.36390_orf1	-0.242411	0.232986	-0.47222	0.46624
Cluster-21669.45171	Cluster-21669.45171	Cluster-21669.45171_orf1	0.0971424	0.606935	-0.74287	0.25889
Cluster-21669.38366	Cluster-21669.38366	Cluster-21669.38366_orf1	-0.798637	0.00518158	-0.78344	0.21024
Cluster-21669.62164	Cluster-21669.62164	Cluster-21669.62164_orf1	0.295871	0.43403	-3.4449	3.7738e-05
Cluster-21669.44056	Cluster-21669.44056	Cluster-21669.44056_	0.0256346	0.861123	0.38242	0.6006
Cluster-21669.49229	Cluster-21669.49229	Cluster-21669.49229_orf1	0.236242	0.0910954	-0.46113	0.45584
Cluster-21669.41939	Cluster-21669.41939	Cluster-21669.41939_orf1	-1.19913	0.0160031	-0.51899	0.36398
Cluster-21669.35878	Cluster-21669.35878	Cluster-21669.35878_orf1	-0.0525632	0.769703	-0.71826	0.24399
Cluster-21669.39584	Cluster-21669.39584	Cluster-21669.39584_	0.305623	0.413577	0.52699	0.41448
Cluster-21669.60141	Cluster-21669.60141	Cluster-21669.60141_	0.644705	0.118216	1.0655	0.55902
Cluster-21669.40167	Cluster-21669.40167	Cluster-21669.40167_orf1	0.553479	0.122309	-0.22409	0.7393
Cluster-21669.44358	Cluster-21669.44358	Cluster-21669.44358_orf1	0.308222	0.639274	-0.21545	0.74724
Cluster-21669.40543	Cluster-21669.40543	Cluster-21669.40543_orf1	-0.30345	0.102654	-1.9673	0.0016005
Cluster-21669.45016	Cluster-21669.45016	Cluster-21669.45016_orf1	-0.566414	0.000380261	1.5795	0.011095
Cluster-21669.42354	Cluster-21669.42354	Cluster-21669.42354_orf1	-0.397754	0.0473992	0.11775	0.88558
Cluster-21669.40839	Cluster-21669.40839	Cluster-21669.40839_orf1	0.586944	0.0753117	-0.26599	0.69679
Cluster-21669.48546	Cluster-21669.48546	Cluster-21669.48546_orf1	-0.0758656	0.66435	-0.18648	0.76494
Cluster-21669.50444	Cluster-21669.50444	Cluster-21669.50444_	0.382191	0.071945	-0.39893	0.58498
Cluster-21669.43826	Cluster-21669.43826	Cluster-21669.43826_orf1	0.247027	0.191166	1.1797	0.059146
Cluster-21669.27041	Cluster-21669.27041	Cluster-21669.27041_orf1	-0.894537	0.0100145	-0.07125	0.94338
Cluster-21669.38251	Cluster-21669.38251	Cluster-21669.38251_orf1	0.0466437	0.831347	-0.15163	0.8167
Cluster-21669.39103	Cluster-21669.39103	Cluster-21669.39103_orf1	-0.597962	0.000242296	-0.4023	0.53993
Cluster-21669.41802	Cluster-21669.41802	Cluster-21669.41802_orf1	-0.0981007	0.669927	-0.78406	0.19018
Cluster-21669.50517	Cluster-21669.50517	Cluster-21669.50517_orf1	0.126045	0.214691	-0.73194	0.23984
Cluster-21669.43878	Cluster-21669.43878	Cluster-21669.43878_orf1	-0.0438922	0.338051	-1.8325	0.0036287
Cluster-21669.42454	Cluster-21669.42454	Cluster-21669.42454_orf1	-0.893871	0.030113	-0.4013	0.51835
Cluster-21669.39817	Cluster-21669.39817	Cluster-21669.39817_orf1	-0.0117947	0.972012	-0.45473	0.50001
Cluster-21669.30277	Cluster-21669.30277	Cluster-21669.30277_orf1	0.237775	0.349311	0.41737	0.49819
Cluster-21669.40019	Cluster-21669.40019	Cluster-21669.40019_orf1	0.506073	0.0356873	-0.94306	0.12099
Cluster-21669.44167	Cluster-21669.44167	Cluster-21669.44167_orf1	0.112346	0.644359	0.16592	0.74985
Cluster-21669.37738	Cluster-21669.37738	Cluster-21669.37738_orf1	-0.435497	0.0462444	-0.61233	0.36129
Cluster-21669.45323	Cluster-21669.45323	Cluster-21669.45323_orf1	0.0935089	0.267684	-0.25023	0.73375
Cluster-21669.37855	Cluster-21669.37855	Cluster-21669.37855_orf1	0.016475	0.727213	0.12899	0.75622
Cluster-21669.37874	Cluster-21669.37874	Cluster-21669.37874_orf1	0.61736	0.00575651	-0.30613	0.65545
Cluster-21669.49542	Cluster-21669.49542	Cluster-21669.49542_orf1	-0.0579489	0.798073	-0.63114	0.30059
Cluster-21669.41298	Cluster-21669.41298	Cluster-21669.41298_	0.692045	0.283544	-0.12656	0.90176
Cluster-21669.36722	Cluster-21669.36722	Cluster-21669.36722_orf1	0.0813314	0.570793	-0.51733	0.38274
Cluster-21669.27772	Cluster-21669.27772	Cluster-21669.27772_orf1	0.407396	0.141654	-0.12791	0.88547
Cluster-21669.35766	Cluster-21669.35766	Cluster-21669.35766_	1.98338	0.196123	0.91968	0.17107
Cluster-21669.42451	Cluster-21669.42451	Cluster-21669.42451_orf1	-0.671198	0.000966603	-0.78142	0.1933
Cluster-21669.37185	Cluster-21669.37185	Cluster-21669.37185_orf1	0.112811	0.705202	-0.25199	0.70676
Cluster-21669.42660	Cluster-21669.42660	Cluster-21669.42660_orf1	-0.424623	0.0561027	-0.42673	0.40191
Cluster-21669.42981	Cluster-21669.42981	Cluster-21669.42981_orf1	-0.440262	0.00800179	-0.4847	0.45689
Cluster-21669.42271	Cluster-21669.42271	Cluster-21669.42271_orf1	0.132081	0.0451411	-1.7088	0.0061239
Cluster-21669.47289	Cluster-21669.47289	Cluster-21669.47289_orf1	-0.0988221	0.0721927	-0.19245	0.78668
Cluster-21669.37447	Cluster-21669.37447	Cluster-21669.37447_	-1.1215	0.0302068	0.57975	0.39356
Cluster-21669.45319	Cluster-21669.45319	Cluster-21669.45319_orf1	0.4822	0.589989	-0.031638	0.95188
Cluster-21669.46087	Cluster-21669.46087	Cluster-21669.46087_orf1	-0.400435	0.0548102	-0.94489	0.12684
Cluster-21669.42534	Cluster-21669.42534	Cluster-21669.42534_orf1	-0.66952	0.00514865	-1.5787	0.012195
Cluster-21669.33094	Cluster-21669.33094	Cluster-21669.33094_orf1	-0.0497694	0.580276	-1.9069	0.0031704
Cluster-21669.65383	Cluster-21669.65383	Cluster-21669.65383_orf1	0.642508	0.11858	-2.0628	0.27978
Cluster-21669.37590	Cluster-21669.37590	Cluster-21669.37590_orf1	-0.545613	0.0106957	-0.50122	0.44607
Cluster-21669.42242	Cluster-21669.42242	Cluster-21669.42242_orf1	-2.31682	0.0437636	-0.62414	0.3297
Cluster-21669.35634	Cluster-21669.35634	Cluster-21669.35634_orf1	0.21611	0.0637895	-0.14571	0.84522
Cluster-21669.41381	Cluster-21669.41381	Cluster-21669.41381_	0.00123097	0.992601	-0.074967	0.9167
Cluster-21669.44259	Cluster-21669.44259	Cluster-21669.44259_orf1	-0.304957	0.0281211	-0.23774	0.73524
Cluster-21669.44699	Cluster-21669.44699	Cluster-21669.44699_orf1	-0.150762	0.533759	-0.5591	0.43062
Cluster-21669.42966	Cluster-21669.42966	Cluster-21669.42966_orf1	-0.0372389	0.945535	-0.3134	0.65119
Cluster-21669.42055	Cluster-21669.42055	Cluster-21669.42055_orf1	-0.243266	0.0462757	-1.6544	0.52547
Cluster-21669.38218	Cluster-21669.38218	Cluster-21669.38218_orf1	0.0810941	0.237558	-1.4341	0.023713
Cluster-21669.40033	Cluster-21669.40033	Cluster-21669.40033_	-0.455419	0.0756361	0.41402	0.44378
Cluster-21669.34216	Cluster-21669.34216	Cluster-21669.34216_orf1	-0.657078	0.216858	-0.16752	0.8054
Cluster-21669.36482	Cluster-21669.36482	Cluster-21669.36482_orf1	-0.485757	0.00228517	-0.27756	0.71444
Cluster-21669.41940	Cluster-21669.41940	Cluster-21669.41940_orf1	-0.361216	0.0336976	-0.06638	0.93531
Cluster-21669.53414	Cluster-21669.53414	Cluster-21669.53414_orf1	0.03833	0.84877	0.41679	0.48579
Cluster-21669.41233	Cluster-21669.41233	Cluster-21669.41233_orf1	-1.26594	0.00149135	-1.4282	0.5786
Cluster-21669.26313	Cluster-21669.26313	Cluster-21669.26313_orf1	0.280727	0.207368	-0.31196	0.64621
Cluster-21669.47892	Cluster-21669.47892	Cluster-21669.47892_orf1	0.0753717	0.346412	-0.55747	0.34644
Cluster-21669.43961	Cluster-21669.43961	Cluster-21669.43961_orf1	-1.91732	1.35398e-05	-0.7361	0.23998
Cluster-21669.42101	Cluster-21669.42101	Cluster-21669.42101_orf1	0.20172	0.00541128	-2.6292	3.2135e-05
Cluster-21669.42618	Cluster-21669.42618	Cluster-21669.42618_orf1	-0.719552	6.3504e-05	-1.301	0.033964
Cluster-21669.40911	Cluster-21669.40911	Cluster-21669.40911_orf1	-0.104829	0.0827849	-1.2329	0.045835
Cluster-21669.46894	Cluster-21669.46894	Cluster-21669.46894_orf1	-3.28902	0.336922	-0.50113	0.418
Cluster-21669.35172	Cluster-21669.35172	Cluster-21669.35172_orf1	0.0770013	0.490208	-1.154	0.069198
Cluster-21669.42521	Cluster-21669.42521	Cluster-21669.42521_	-0.264965	0.0124155	-1.3402	0.032398
Cluster-21669.44044	Cluster-21669.44044	Cluster-21669.44044_orf1	-0.469984	0.102626	-0.71747	0.23065
Cluster-21669.42823	Cluster-21669.42823	Cluster-21669.42823_orf1	1.33661	0.193634	-1.8542	0.002714
Cluster-21669.54195	Cluster-21669.54195	Cluster-21669.54195_orf1	0.16774	0.425637	0.1739	0.70693
Cluster-21669.37545	Cluster-21669.37545	Cluster-21669.37545_orf1	-0.977856	0.0434287	-0.40023	0.54087
Cluster-21669.47341	Cluster-21669.47341	Cluster-21669.47341_orf1	0.15711	0.403329	-0.39171	0.44958
Cluster-21669.38163	Cluster-21669.38163	Cluster-21669.38163_orf1	-0.226186	0.0177668	-0.19817	0.75859
Cluster-21669.50544	Cluster-21669.50544	Cluster-21669.50544_orf1	-0.0908005	0.817547	-0.43749	0.5061
Cluster-21669.41296	Cluster-21669.41296	Cluster-21669.41296_orf1	0.187745	0.210783	0.028348	0.93015
Cluster-21669.30793	Cluster-21669.30793	Cluster-21669.30793_orf1	-0.122769	0.773945	0.063505	0.89086
Cluster-21669.31654	Cluster-21669.31654	Cluster-21669.31654_orf1	-1.22815	0.00671057	-0.044947	0.99048
Cluster-21669.35003	Cluster-21669.35003	Cluster-21669.35003_orf1	1.75556	0.144477	-0.92628	0.14895
Cluster-21669.5518	Cluster-21669.5518	Cluster-21669.5518_orf1	-0.470419	0.000374066	0.57273	0.60295
Cluster-21669.26074	Cluster-21669.26074	Cluster-21669.26074_orf1	-0.0140509	0.97008	-0.18984	0.79269
Cluster-21669.45866	Cluster-21669.45866	Cluster-21669.45866_orf1	0.294389	0.803999	-0.30578	0.73772
Cluster-21669.37957	Cluster-21669.37957	Cluster-21669.37957_orf1	-0.166522	0.00673642	-0.54694	0.39946
Cluster-21669.37587	Cluster-21669.37587	Cluster-21669.37587_orf1	-0.54618	0.380109	-0.34634	0.59567
Cluster-21669.40036	Cluster-21669.40036	Cluster-21669.40036_orf1	0.0480293	0.918299	-0.35252	0.61643
Cluster-21669.47973	Cluster-21669.47973	Cluster-21669.47973_orf1	0.0613162	0.856661	-0.40474	0.56219
Cluster-21669.48892	Cluster-21669.48892	Cluster-21669.48892_orf1	-0.017851	0.664922	-2.696	0.006393
Cluster-21669.45861	Cluster-21669.45861	Cluster-21669.45861_orf1	-1.37452	0.000311514	0.045398	0.94866
Cluster-21669.42610	Cluster-21669.42610	Cluster-21669.42610_orf1	-0.308335	0.288503	-0.24128	0.74321
Cluster-21669.41730	Cluster-21669.41730	Cluster-21669.41730_orf1	0.0456327	0.266183	-0.25101	0.69509
Cluster-21669.39712	Cluster-21669.39712	Cluster-21669.39712_orf1	-0.451624	0.0487662	-0.28615	0.67629
Cluster-21669.39585	Cluster-21669.39585	Cluster-21669.39585_orf1	-0.130568	0.140885	-0.33061	0.58757
Cluster-21669.46174	Cluster-21669.46174	Cluster-21669.46174_orf1	-1.04604	0.0742472	-0.61843	0.33112
Cluster-21669.45467	Cluster-21669.45467	Cluster-21669.45467_orf1	-0.360446	0.533196	-5.0654	1.7053e-12
Cluster-21669.41542	Cluster-21669.41542	Cluster-21669.41542_orf1	0.190483	0.176454	-0.95442	0.12604
Cluster-21669.37286	Cluster-21669.37286	Cluster-21669.37286_orf1	-0.198801	0.0324481	-0.32397	0.57637
Cluster-21669.37559	Cluster-21669.37559	Cluster-21669.37559_orf1	0.292966	0.114137	-0.40238	0.5588
Cluster-21669.44487	Cluster-21669.44487	Cluster-21669.44487_orf1	-1.14805	0.00232726	-0.077303	0.95142
Cluster-21669.22899	Cluster-21669.22899	Cluster-21669.22899_orf1	1.37125	0.0437355	-0.56605	0.38542
Cluster-21669.39147	Cluster-21669.39147	Cluster-21669.39147_orf1	-1.29873	0.0557302	-0.3938	0.56096
Cluster-21669.42349	Cluster-21669.42349	Cluster-21669.42349_orf1	0.273379	0.0642888	-0.40469	0.57616
Cluster-21669.35945	Cluster-21669.35945	Cluster-21669.35945_orf1	-0.241585	0.675945	0.54386	0.34276
Cluster-21669.47311	Cluster-21669.47311	Cluster-21669.47311_orf1	0.288586	0.0183141	-0.40103	0.55213
Cluster-21669.44955	Cluster-21669.44955	Cluster-21669.44955_orf1	-0.147202	0.000891233	-0.30557	0.65378
Cluster-21669.44404	Cluster-21669.44404	Cluster-21669.44404_orf1	-0.0503402	0.68093	-0.5043	0.42407
Cluster-21669.58411	Cluster-21669.58411	Cluster-21669.58411_orf1	0.0159136	0.782865	-0.10992	0.91028
Cluster-21669.42086	Cluster-21669.42086	Cluster-21669.42086_orf1	-0.0849257	0.268817	-0.2245	0.70841
Cluster-21669.41836	Cluster-21669.41836	Cluster-21669.41836_orf1	-0.307973	0.125785	-0.37359	0.55888
Cluster-21669.43641	Cluster-21669.43641	Cluster-21669.43641_orf1	0.275779	0.327434	0.29632	0.59385
Cluster-21669.39356	Cluster-21669.39356	Cluster-21669.39356_orf1	-1.40403	0.0772663	-0.21864	0.97382
Cluster-21669.62981	Cluster-21669.62981	Cluster-21669.62981_orf1	-0.368272	0.0377295	-0.079042	0.95364
Cluster-21669.48554	Cluster-21669.48554	Cluster-21669.48554_orf1	0.191218	0.089383	-0.4106	0.53721
Cluster-21669.40947	Cluster-21669.40947	Cluster-21669.40947_orf1	-0.918993	0.0299941	-0.18522	0.76061
Cluster-21669.35134	Cluster-21669.35134	Cluster-21669.35134_orf1	0.729471	0.0503658	-0.60148	0.37637
Cluster-21669.31825	Cluster-21669.31825	Cluster-21669.31825_orf1	-0.827842	0.00426938	-0.42465	0.59694
Cluster-21669.41993	Cluster-21669.41993	Cluster-21669.41993_orf1	0.636905	0.0602291	-0.62717	0.30354
Cluster-21669.44059	Cluster-21669.44059	Cluster-21669.44059_orf1	-1.43231	0.00602308	-0.61421	0.37594
Cluster-21669.40239	Cluster-21669.40239	Cluster-21669.40239_orf1	0.0641805	0.492444	-0.51241	0.42463
Cluster-21669.36385	Cluster-21669.36385	Cluster-21669.36385_orf1	-0.106441	0.298444	-0.66658	0.45846
Cluster-21669.27315	Cluster-21669.27315	Cluster-21669.27315_orf1	-0.0653534	0.766885	-0.60149	0.34769
Cluster-21669.42280	Cluster-21669.42280	Cluster-21669.42280_orf1	-0.477524	0.0475856	-0.84643	0.18093
Cluster-21669.41709	Cluster-21669.41709	Cluster-21669.41709_orf1	-0.0773487	0.0797538	-0.19577	0.69984
Cluster-21669.41567	Cluster-21669.41567	Cluster-21669.41567_	-0.451687	0.00066658	-1.1259	0.12249
Cluster-21669.27792	Cluster-21669.27792	Cluster-21669.27792_	-1.0985	0.0882465	0.26591	0.65674
Cluster-21669.39518	Cluster-21669.39518	Cluster-21669.39518_orf1	4.46143	0.408096	-0.24355	0.70783
Cluster-21669.47982	Cluster-21669.47982	Cluster-21669.47982_orf1	0.379477	0.012758	-0.052753	0.94175
Cluster-21669.38311	Cluster-21669.38311	Cluster-21669.38311_orf1	-0.103927	0.0243927	-0.62193	0.29288
Cluster-21669.43128	Cluster-21669.43128	Cluster-21669.43128_orf1	0.0185619	0.928909	-0.13918	0.83945
Cluster-21669.35123	Cluster-21669.35123	Cluster-21669.35123_orf1	-1.51564	0.143293	-0.085636	0.94234
Cluster-21669.46719	Cluster-21669.46719	Cluster-21669.46719_orf1	-0.107282	0.6796	-0.88748	0.15743
Cluster-21669.47152	Cluster-21669.47152	Cluster-21669.47152_orf1	-0.216628	0.226394	-0.56193	0.38445
Cluster-21669.38945	Cluster-21669.38945	Cluster-21669.38945_orf1	0.26784	0.251491	-0.5886	0.32765
Cluster-21669.41322	Cluster-21669.41322	Cluster-21669.41322_	-0.719886	0.0393379	-0.80073	0.20173
Cluster-21669.56149	Cluster-21669.56149	Cluster-21669.56149_orf1	0.187226	0.442155	0.13655	0.79684
Cluster-21669.42830	Cluster-21669.42830	Cluster-21669.42830_orf1	0.246377	0.0444435	-0.056226	0.87811
Cluster-21669.51336	Cluster-21669.51336	Cluster-21669.51336_orf1	-0.499996	0.00392785	-0.1779	0.84
Cluster-21669.39914	Cluster-21669.39914	Cluster-21669.39914_orf1	0.18098	0.0366308	-0.16328	0.78782
Cluster-21669.27308	Cluster-21669.27308	Cluster-21669.27308_orf1	-0.601342	0.00554031	-0.1386	0.80995
Cluster-21669.37656	Cluster-21669.37656	Cluster-21669.37656_orf1	0.204771	0.409352	-0.24701	0.72838
Cluster-21669.49403	Cluster-21669.49403	Cluster-21669.49403_orf1	0.103523	0.392522	-0.69497	0.23464
Cluster-21669.15523	Cluster-21669.15523	Cluster-21669.15523_orf1	-0.39309	0.0687704	-1.9872	0.014151
Cluster-21669.41274	Cluster-21669.41274	Cluster-21669.41274_orf1	-0.556744	0.0383861	-0.87114	0.15314
Cluster-21669.42317	Cluster-21669.42317	Cluster-21669.42317_orf1	-0.128491	0.114347	-1.1525	0.059683
Cluster-21669.49656	Cluster-21669.49656	Cluster-21669.49656_orf1	0.811037	0.234903	-0.26804	0.71667
Cluster-21669.36494	Cluster-21669.36494	Cluster-21669.36494_orf1	-0.434131	0.0183764	-0.39196	0.5584
Cluster-21669.42860	Cluster-21669.42860	Cluster-21669.42860_orf1	-0.0816959	0.331061	-0.29944	0.68199
Cluster-21669.40094	Cluster-21669.40094	Cluster-21669.40094_orf1	-0.1968	0.00500638	-0.66422	0.28022
Cluster-21669.45143	Cluster-21669.45143	Cluster-21669.45143_orf1	0.255041	0.00484609	0.036189	0.97531
Cluster-21669.37331	Cluster-21669.37331	Cluster-21669.37331_orf1	-0.118934	0.239133	-1.3065	0.22567
Cluster-21669.50248	Cluster-21669.50248	Cluster-21669.50248_orf1	-0.376519	0.705116	-0.073374	0.88076
Cluster-21669.35896	Cluster-21669.35896	Cluster-21669.35896_orf1	-0.432677	0.200098	-0.29675	0.69933
Cluster-21669.49275	Cluster-21669.49275	Cluster-21669.49275_orf1	-0.634236	0.0689181	0.091403	0.89071
Cluster-21669.69242	Cluster-21669.69242	Cluster-21669.69242_orf1	0.43106	0.00378159	4.0266	0.027778
Cluster-21669.45109	Cluster-21669.45109	Cluster-21669.45109_orf1	-0.706253	0.112367	-0.88422	0.13674
Cluster-21669.41628	Cluster-21669.41628	Cluster-21669.41628_orf1	0.0529298	0.537446	-0.052952	0.96449
Cluster-21669.42361	Cluster-21669.42361	Cluster-21669.42361_orf1	-0.145078	0.495287	-1.5732	0.011145
Cluster-21669.47237	Cluster-21669.47237	Cluster-21669.47237_orf1	0.337366	0.0941029	-0.75414	0.21375
Cluster-21669.35430	Cluster-21669.35430	Cluster-21669.35430_orf1	1.4604	0.037621	-0.61306	0.33356
Cluster-21669.40962	Cluster-21669.40962	Cluster-21669.40962_orf1	-0.38698	0.0110013	-0.018395	0.9932
Cluster-21669.42804	Cluster-21669.42804	Cluster-21669.42804_orf1	-1.12101	0.00254411	-0.46102	0.4393
Cluster-21669.39502	Cluster-21669.39502	Cluster-21669.39502_orf1	-0.323894	0.109694	-0.29736	0.64695
Cluster-21669.44066	Cluster-21669.44066	Cluster-21669.44066_orf1	-0.450532	0.421765	-0.88777	0.1475
Cluster-21669.44288	Cluster-21669.44288	Cluster-21669.44288_orf1	1.07945	0.00386612	-0.35191	0.5772
Cluster-21669.44978	Cluster-21669.44978	Cluster-21669.44978_orf1	0.233602	0.145195	-0.4458	0.44195
Cluster-21669.49175	Cluster-21669.49175	Cluster-21669.49175_orf1	-0.688417	0.177644	-0.56292	0.37457
Cluster-21669.49284	Cluster-21669.49284	Cluster-21669.49284_orf1	0.600203	0.103147	-0.06492	0.94702
Cluster-21669.42269	Cluster-21669.42269	Cluster-21669.42269_orf1	0.335262	0.383253	-0.28924	0.65912
Cluster-21669.45327	Cluster-21669.45327	Cluster-21669.45327_orf1	-0.373469	0.0454471	0.98711	0.39358
Cluster-21669.43330	Cluster-21669.43330	Cluster-21669.43330_	0.5615	0.00256845	-1.8602	0.019829
Cluster-21669.42642	Cluster-21669.42642	Cluster-21669.42642_orf1	0.203808	0.69947	-0.28099	0.6592
Cluster-21669.40594	Cluster-21669.40594	Cluster-21669.40594_orf1	0.0791802	0.873469	-0.45913	0.47646
Cluster-21669.42098	Cluster-21669.42098	Cluster-21669.42098_orf1	0.461673	0.0919246	-2.2146	0.00039553
Cluster-21669.42104	Cluster-21669.42104	Cluster-21669.42104_orf1	0.717557	0.000985448	-0.030159	0.95018
Cluster-21669.53211	Cluster-21669.53211	Cluster-21669.53211_orf1	1.36912	9.12125e-05	0.19985	0.82577
Cluster-21669.42468	Cluster-21669.42468	Cluster-21669.42468_orf1	-0.690347	0.338942	-0.48228	0.41129
Cluster-21669.42352	Cluster-21669.42352	Cluster-21669.42352_	-0.66617	0.23892	-0.50651	0.43434
Cluster-21669.46621	Cluster-21669.46621	Cluster-21669.46621_orf1	-0.255049	0.239023	-0.45281	0.47451
Cluster-21669.39628	Cluster-21669.39628	Cluster-21669.39628_orf1	0.542377	0.359352	-0.18652	0.79998
Cluster-21669.38208	Cluster-21669.38208	Cluster-21669.38208_orf1	0.206756	0.171278	0.069887	0.81611
Cluster-21669.39801	Cluster-21669.39801	Cluster-21669.39801_orf1	0.0599417	0.601516	-0.52983	0.40336
Cluster-21669.28318	Cluster-21669.28318	Cluster-21669.28318_orf1	-0.224899	0.0741925	-0.12718	0.86475
Cluster-21669.38601	Cluster-21669.38601	Cluster-21669.38601_orf1	0.0289765	0.95546	-0.46186	0.48672
Cluster-21669.40498	Cluster-21669.40498	Cluster-21669.40498_orf1	-1.29479	0.0100687	-0.86781	0.15831
Cluster-21669.54812	Cluster-21669.54812	Cluster-21669.54812_orf1	-0.129869	0.258512	-0.19596	0.75639
Cluster-21669.40523	Cluster-21669.40523	Cluster-21669.40523_orf1	-0.50884	0.0356442	1.0261	0.10503
Cluster-21669.59782	Cluster-21669.59782	Cluster-21669.59782_orf1	0.62167	0.0236384	-0.13925	0.846
Cluster-21669.41199	Cluster-21669.41199	Cluster-21669.41199_orf1	0.00667439	0.970748	-0.41856	0.51134
Cluster-21669.38429	Cluster-21669.38429	Cluster-21669.38429_orf1	0.570126	0.1154	-0.39279	0.54592
Cluster-21669.39079	Cluster-21669.39079	Cluster-21669.39079_	-0.650302	0.0179606	-0.90946	0.16742
Cluster-21669.41881	Cluster-21669.41881	Cluster-21669.41881_orf1	0.932994	0.000499253	-0.15667	0.84425
Cluster-21669.50319	Cluster-21669.50319	Cluster-21669.50319_orf1	0.0692045	0.849357	-0.21795	0.77778
Cluster-21669.35953	Cluster-21669.35953	Cluster-21669.35953_orf2	-0.964955	0.0634962	-0.22801	0.68742
Cluster-21669.34516	Cluster-21669.34516	Cluster-21669.34516_orf1	-0.126041	0.726878	-0.45611	0.48988
Cluster-21669.44863	Cluster-21669.44863	Cluster-21669.44863_orf1	-0.388259	0.0252115	-0.51887	0.42283
Cluster-21669.39896	Cluster-21669.39896	Cluster-21669.39896_orf1	1.25838	0.231151	0.53321	0.36687
Cluster-21669.42447	Cluster-21669.42447	Cluster-21669.42447_orf1	-0.211005	0.583132	-1.0913	0.072881
Cluster-21669.19380	Cluster-21669.19380	Cluster-21669.19380_orf1	0.00654173	0.960755	-0.23517	0.6974
Cluster-21669.30731	Cluster-21669.30731	Cluster-21669.30731_orf1	-0.818802	0.177097	-0.53286	0.3755
Cluster-21669.56671	Cluster-21669.56671	Cluster-21669.56671_orf1	-1.1088	0.0695576	-0.98859	0.11857
Cluster-21669.43438	Cluster-21669.43438	Cluster-21669.43438_orf1	0.305764	0.071351	-0.14836	0.8036
Cluster-21669.33580	Cluster-21669.33580	Cluster-21669.33580_orf1	0.410463	0.123377	-0.17339	0.78044
Cluster-21669.43477	Cluster-21669.43477	Cluster-21669.43477_orf1	-0.263884	0.484928	-0.42906	0.54679
Cluster-21669.43398	Cluster-21669.43398	Cluster-21669.43398_	-0.619434	0.0271717	-0.12147	0.85122
Cluster-21669.42061	Cluster-21669.42061	Cluster-21669.42061_orf1	0.0642645	0.316711	0.23882	0.69167
Cluster-21669.46490	Cluster-21669.46490	Cluster-21669.46490_orf1	-0.922045	0.0511584	-0.25597	0.68689
Cluster-21669.40212	Cluster-21669.40212	Cluster-21669.40212_orf1	-0.490964	0.31178	0.13761	0.77481
Cluster-21669.23147	Cluster-21669.23147	Cluster-21669.23147_orf1	-1.13814	0.00231273	-0.30093	0.67769
Cluster-21669.42943	Cluster-21669.42943	Cluster-21669.42943_orf1	-0.6218	0.000887579	-0.060794	0.9154
Cluster-21669.37973	Cluster-21669.37973	Cluster-21669.37973_orf1	0.0423713	0.57437	-0.3435	0.53828
Cluster-21669.41654	Cluster-21669.41654	Cluster-21669.41654_orf1	0.538441	0.440365	-0.38053	0.54556
Cluster-21669.42453	Cluster-21669.42453	Cluster-21669.42453_orf1	0.795215	0.113995	-0.95058	0.36549
Cluster-21669.23945	Cluster-21669.23945	Cluster-21669.23945_orf1	0.283355	0.180119	0.0044156	0.90026
Cluster-21669.42168	Cluster-21669.42168	Cluster-21669.42168_orf1	0.545126	5.07367e-05	0.35138	0.59332
Cluster-21669.37761	Cluster-21669.37761	Cluster-21669.37761_orf1	-0.0842516	0.847963	-0.34998	0.57765
Cluster-21669.40912	Cluster-21669.40912	Cluster-21669.40912_	-1.37743	7.2105e-06	0.38426	0.51199
Cluster-21669.59768	Cluster-21669.59768	Cluster-21669.59768_orf1	0.256246	0.20872	-0.47682	0.48701
Cluster-21669.42590	Cluster-21669.42590	Cluster-21669.42590_orf1	-0.919254	0.0542304	-0.66652	0.27798
Cluster-21669.38751	Cluster-21669.38751	Cluster-21669.38751_orf1	-0.961462	0.00735641	-0.64231	0.26444
Cluster-21669.38064	Cluster-21669.38064	Cluster-21669.38064_orf1	0.209683	0.00892476	-1.0348	0.095222
Cluster-21669.42310	Cluster-21669.42310	Cluster-21669.42310_orf1	-0.0946266	0.312625	-0.35444	0.57456
Cluster-21669.43022	Cluster-21669.43022	Cluster-21669.43022_orf1	0.176907	0.273044	-0.40564	0.51653
Cluster-21669.40368	Cluster-21669.40368	Cluster-21669.40368_orf1	-1.08843	0.0933356	0.045162	0.90787
Cluster-21669.35757	Cluster-21669.35757	Cluster-21669.35757_orf1	0.804548	0.00822531	0.079431	0.84622
Cluster-21669.31738	Cluster-21669.31738	Cluster-21669.31738_	-2.23556	0.480222	0.33857	0.87172
Cluster-21669.34163	Cluster-21669.34163	Cluster-21669.34163_orf1	-0.815829	0.0239088	-3.5755	0.0054851
Cluster-21669.22728	Cluster-21669.22728	Cluster-21669.22728_orf1	0.859512	0.0917117	-0.29021	0.70342
Cluster-21669.51820	Cluster-21669.51820	Cluster-21669.51820_orf1	0.135823	0.462356	0.00091712	0.99133
Cluster-21669.30911	Cluster-21669.30911	Cluster-21669.30911_orf1	-0.114475	0.474182	-0.26537	0.96565
Cluster-21669.51400	Cluster-21669.51400	Cluster-21669.51400_orf1	0.153278	0.39124	-0.28427	0.63131
Cluster-21669.45149	Cluster-21669.45149	Cluster-21669.45149_orf1	0.0932276	0.449181	-0.21228	0.75989
Cluster-21669.40429	Cluster-21669.40429	Cluster-21669.40429_orf1	-0.254779	0.562569	-1.6302	0.010314
Cluster-21669.37291	Cluster-21669.37291	Cluster-21669.37291_	-1.17132	0.0626977	-0.6581	0.29291
Cluster-21669.47264	Cluster-21669.47264	Cluster-21669.47264_orf1	0.089003	0.450756	-0.80899	0.16412
Cluster-21669.43813	Cluster-21669.43813	Cluster-21669.43813_orf1	-0.188306	0.0228543	-1.0611	0.086564
Cluster-21669.41812	Cluster-21669.41812	Cluster-21669.41812_orf1	0.130037	0.535746	-0.94217	0.12733
Cluster-21669.41244	Cluster-21669.41244	Cluster-21669.41244_orf1	-0.430073	0.696307	-0.51477	0.41311
Cluster-21669.39875	Cluster-21669.39875	Cluster-21669.39875_orf1	0.0509434	0.820874	-0.56105	0.35653
Cluster-21669.34636	Cluster-21669.34636	Cluster-21669.34636_orf1	0.282357	0.155922	-0.079486	0.93968
Cluster-21669.49328	Cluster-21669.49328	Cluster-21669.49328_orf1	0.115973	0.8657	-0.84103	0.19569
Cluster-21669.39707	Cluster-21669.39707	Cluster-21669.39707_orf1	0.129263	0.504939	-0.48712	0.42882
Cluster-21669.52648	Cluster-21669.52648	Cluster-21669.52648_orf1	-0.433539	0.687557	-0.67744	0.26031
Cluster-21669.21315	Cluster-21669.21315	Cluster-21669.21315_orf1	-0.0582737	0.81308	1.2804	0.044955
Cluster-21669.40853	Cluster-21669.40853	Cluster-21669.40853_orf1	-0.351381	0.106247	-0.40092	0.51075
Cluster-21669.48591	Cluster-21669.48591	Cluster-21669.48591_orf1	0.0536916	0.618571	-0.98492	0.12271
Cluster-21669.39541	Cluster-21669.39541	Cluster-21669.39541_orf1	0.75882	0.00111306	-0.41769	0.51302
Cluster-21669.44434	Cluster-21669.44434	Cluster-21669.44434_orf1	-0.747677	0.0931291	-0.22721	0.74098
Cluster-21669.41312	Cluster-21669.41312	Cluster-21669.41312_orf1	-0.123962	0.0984364	-0.25154	0.626
Cluster-21669.43442	Cluster-21669.43442	Cluster-21669.43442_orf1	-0.22578	0.027659	-0.058155	0.90901
Cluster-21669.43168	Cluster-21669.43168	Cluster-21669.43168_orf1	-0.661534	0.00554388	-0.75322	0.17899
Cluster-21669.29062	Cluster-21669.29062	Cluster-21669.29062_orf1	-0.403408	0.00481531	-0.71682	0.25885
Cluster-21669.45399	Cluster-21669.45399	Cluster-21669.45399_orf1	0.512341	0.230156	1.7697	0.061312
Cluster-21669.57542	Cluster-21669.57542	Cluster-21669.57542_orf1	0.252069	0.0420281	0.67494	0.38253
Cluster-21669.53072	Cluster-21669.53072	Cluster-21669.53072_orf1	0.107041	0.414935	0.043667	0.99304
Cluster-21669.46324	Cluster-21669.46324	Cluster-21669.46324_orf1	0.0600474	0.566529	-0.4429	0.48182
Cluster-21669.43464	Cluster-21669.43464	Cluster-21669.43464_orf1	-0.265081	0.538721	-0.38286	0.62079
Cluster-21669.46884	Cluster-21669.46884	Cluster-21669.46884_orf1	0.384268	0.289593	-0.34797	0.58593
Cluster-21669.33129	Cluster-21669.33129	Cluster-21669.33129_orf1	0.229281	0.0362514	-0.65289	0.30061
Cluster-21669.36883	Cluster-21669.36883	Cluster-21669.36883_orf1	-0.27967	0.315197	-0.032896	0.96461
Cluster-21669.43234	Cluster-21669.43234	Cluster-21669.43234_orf1	-0.123557	0.770477	0.017586	0.9854
Cluster-21669.39075	Cluster-21669.39075	Cluster-21669.39075_orf1	0.758893	0.0512585	-3.626	6.5665e-08
Cluster-21669.40461	Cluster-21669.40461	Cluster-21669.40461_orf1	-0.628681	0.00078614	-0.14625	0.84861
Cluster-21669.42565	Cluster-21669.42565	Cluster-21669.42565_orf1	-1.0569	0.0144226	-0.87212	0.16045
Cluster-21669.29064	Cluster-21669.29064	Cluster-21669.29064_orf1	-0.290433	0.00330815	-0.27917	0.67893
Cluster-21669.46743	Cluster-21669.46743	Cluster-21669.46743_orf1	-0.108502	0.0590054	-0.5645	0.37589
Cluster-21669.45125	Cluster-21669.45125	Cluster-21669.45125_orf1	-0.0845641	0.884597	-0.051127	0.91854
Cluster-21669.44650	Cluster-21669.44650	Cluster-21669.44650_orf1	-0.235327	0.0292169	-0.43613	0.53172
Cluster-21669.41742	Cluster-21669.41742	Cluster-21669.41742_orf1	0.687488	0.00278339	-0.024987	0.95245
Cluster-21669.33087	Cluster-21669.33087	Cluster-21669.33087_orf1	0.241407	0.192715	-0.47966	0.46072
Cluster-21669.60299	Cluster-21669.60299	Cluster-21669.60299_orf1	0.192034	0.117989	-0.88825	0.82282
Cluster-21669.41678	Cluster-21669.41678	Cluster-21669.41678_orf1	0.269906	0.0367265	-0.54938	0.41836
Cluster-21669.41222	Cluster-21669.41222	Cluster-21669.41222_orf1	-0.0168636	0.904873	0.62667	0.27592
Cluster-21669.42089	Cluster-21669.42089	Cluster-21669.42089_orf1	-0.290457	0.623614	-0.3863	0.5644
Cluster-21669.38583	Cluster-21669.38583	Cluster-21669.38583_orf1	0.157952	0.174803	-0.44235	0.46464
Cluster-21669.43656	Cluster-21669.43656	Cluster-21669.43656_orf1	-0.416301	0.0577655	-0.21574	0.74806
Cluster-21669.31982	Cluster-21669.31982	Cluster-21669.31982_orf1	0.13913	0.0978715	-0.16712	0.81914
Cluster-21669.41776	Cluster-21669.41776	Cluster-21669.41776_orf1	-0.294841	0.0789097	-1.2243	0.046798
Cluster-21669.45419	Cluster-21669.45419	Cluster-21669.45419_orf1	0.23338	0.0872495	-0.42697	0.49854
Cluster-21669.41637	Cluster-21669.41637	Cluster-21669.41637_orf1	0.27936	0.0018308	-0.031062	0.97888
Cluster-21669.46602	Cluster-21669.46602	Cluster-21669.46602_orf1	-0.328644	0.12253	-0.16146	0.74063
Cluster-21669.41394	Cluster-21669.41394	Cluster-21669.41394_orf1	-0.0439407	0.603339	-0.85634	0.16301
Cluster-21669.41967	Cluster-21669.41967	Cluster-21669.41967_orf1	-0.144802	0.129134	-0.015906	0.99628
Cluster-21669.59150	Cluster-21669.59150	Cluster-21669.59150_orf1	0.212371	0.539941	0.01283	0.92121
Cluster-21669.30879	Cluster-21669.30879	Cluster-21669.30879_	-0.237032	0.0485489	0.068549	0.89848
Cluster-21669.46627	Cluster-21669.46627	Cluster-21669.46627_orf1	-0.0790076	0.721188	-0.085833	0.92144
Cluster-21669.46534	Cluster-21669.46534	Cluster-21669.46534_orf1	-1.05576	0.00379583	-1.5125	0.017255
Cluster-21669.48697	Cluster-21669.48697	Cluster-21669.48697_orf1	-0.152233	0.500028	-0.54072	0.39043
Cluster-21669.45186	Cluster-21669.45186	Cluster-21669.45186_orf1	-0.884496	0.000818655	-0.27641	0.69342
Cluster-21669.41909	Cluster-21669.41909	Cluster-21669.41909_orf1	-0.312591	0.57558	-0.94101	0.1284
Cluster-21669.33988	Cluster-21669.33988	Cluster-21669.33988_	0.631214	0.145847	-1.1855	0.14439
Cluster-21669.24167	Cluster-21669.24167	Cluster-21669.24167_orf1	-0.149708	0.496128	-0.15876	0.99123
Cluster-21669.41565	Cluster-21669.41565	Cluster-21669.41565_orf1	-0.636258	0.0010455	-0.46661	0.40913
Cluster-21669.41487	Cluster-21669.41487	Cluster-21669.41487_orf1	0.16486	0.153741	-0.24093	0.71869
Cluster-21669.44382	Cluster-21669.44382	Cluster-21669.44382_orf1	0.0570343	0.796981	-0.10449	0.9136
Cluster-21669.32534	Cluster-21669.32534	Cluster-21669.32534_orf1	-0.193326	0.278877	-0.3867	0.52204
Cluster-21669.49287	Cluster-21669.49287	Cluster-21669.49287_orf1	-0.243932	0.0127122	-0.56086	0.45053
Cluster-21669.39770	Cluster-21669.39770	Cluster-21669.39770_orf1	-0.0436748	0.882019	-0.64162	0.31387
Cluster-21669.33984	Cluster-21669.33984	Cluster-21669.33984_orf1	0.197294	0.0776491	-2.2327	0.00056114
Cluster-21669.42010	Cluster-21669.42010	Cluster-21669.42010_orf1	0.353968	0.0179656	-0.097452	0.92199
Cluster-26169.0	Cluster-26169.0	Cluster-26169.0_orf1	-0.731054	0.0219692	-1.2966	0.51324
Cluster-21669.30820	Cluster-21669.30820	Cluster-21669.30820_orf1	0.0192408	0.865477	-0.65523	0.29514
Cluster-21669.42730	Cluster-21669.42730	Cluster-21669.42730_orf1	-1.03623	0.0508885	-0.64305	0.27451
Cluster-21669.38631	Cluster-21669.38631	Cluster-21669.38631_orf1	0.559605	0.0860153	-0.27184	0.6844
Cluster-21669.43681	Cluster-21669.43681	Cluster-21669.43681_	-0.128165	0.100954	0.28092	0.58798
Cluster-21669.49973	Cluster-21669.49973	Cluster-21669.49973_	0.181603	0.70845	-0.17243	0.77872
Cluster-21669.46435	Cluster-21669.46435	Cluster-21669.46435_orf1	-0.172489	0.027912	-0.82951	0.22473
Cluster-25916.0	Cluster-25916.0	Cluster-25916.0_	-0.636167	0.00218541	-1.6195	0.63021
Cluster-21669.44548	Cluster-21669.44548	Cluster-21669.44548_orf1	1.22475	0.00822824	-0.59233	0.37121
Cluster-21669.18568	Cluster-21669.18568	Cluster-21669.18568_orf1	-0.975212	0.122131	0.17276	0.85245
Cluster-21669.31950	Cluster-21669.31950	Cluster-21669.31950_orf1	0.122206	0.710814	-0.83123	0.20875
Cluster-21669.41528	Cluster-21669.41528	Cluster-21669.41528_orf1	-0.800084	0.00127699	-0.80826	0.20991
Cluster-21669.39760	Cluster-21669.39760	Cluster-21669.39760_orf1	-0.216296	0.0289399	-0.34841	0.53254
Cluster-21669.44578	Cluster-21669.44578	Cluster-21669.44578_orf1	-0.371214	0.0126808	0.29824	0.60436
Cluster-21669.26994	Cluster-21669.26994	Cluster-21669.26994_orf1	-0.370076	0.439801	-0.64845	0.30781
Cluster-21669.42200	Cluster-21669.42200	Cluster-21669.42200_orf1	-1.33013	0.183028	-0.22465	0.74433
Cluster-21669.45264	Cluster-21669.45264	Cluster-21669.45264_orf1	-0.495266	0.00274102	-0.38119	0.52102
Cluster-21669.35656	Cluster-21669.35656	Cluster-21669.35656_	-0.307614	0.0640967	-2.6839	0.00047913
Cluster-21669.61995	Cluster-21669.61995	Cluster-21669.61995_orf1	-1.63084	0.117947	-0.12681	0.82634
Cluster-21669.43790	Cluster-21669.43790	Cluster-21669.43790_orf1	0.126477	0.0967671	-0.36394	0.55344
Cluster-21669.40524	Cluster-21669.40524	Cluster-21669.40524_orf1	-0.736645	0.0740588	-2.0755	0.00079486
Cluster-21669.39462	Cluster-21669.39462	Cluster-21669.39462_orf1	0.0711514	0.174422	-1.9194	0.0025014
Cluster-8751.0	Cluster-8751.0	Cluster-8751.0_	0.152461	0.542387	-0.24241	0.9151
Cluster-21669.59448	Cluster-21669.59448	Cluster-21669.59448_orf1	-0.0519967	0.210669	-0.7658	0.23742
Cluster-21669.40854	Cluster-21669.40854	Cluster-21669.40854_orf1	0.193625	0.210848	-0.16156	0.78618
Cluster-21669.43806	Cluster-21669.43806	Cluster-21669.43806_orf1	-0.413777	0.0901502	-1.1938	0.047167
Cluster-21669.42496	Cluster-21669.42496	Cluster-21669.42496_orf1	-0.0866594	0.253907	-1.0358	0.082548
Cluster-21669.45335	Cluster-21669.45335	Cluster-21669.45335_orf1	-0.2152	0.0504673	-1.4018	0.023043
Cluster-21669.42124	Cluster-21669.42124	Cluster-21669.42124_orf1	-0.0300916	0.672471	-0.48514	0.43175
Cluster-21669.46813	Cluster-21669.46813	Cluster-21669.46813_	-0.87505	0.000396307	-0.68208	0.24632
Cluster-21669.43635	Cluster-21669.43635	Cluster-21669.43635_orf1	-0.339451	0.135808	-0.7062	0.25675
Cluster-21669.49641	Cluster-21669.49641	Cluster-21669.49641_orf1	-0.109604	0.509776	-0.34395	0.98602
Cluster-21669.43361	Cluster-21669.43361	Cluster-21669.43361_orf1	-0.468775	0.270052	-0.063134	0.93615
Cluster-21669.41242	Cluster-21669.41242	Cluster-21669.41242_orf1	0.0152694	0.747932	-0.29003	0.68509
Cluster-21669.42967	Cluster-21669.42967	Cluster-21669.42967_	1.10897	0.0224799	0.01053	0.88694
Cluster-21669.28589	Cluster-21669.28589	Cluster-21669.28589_orf1	-0.234196	0.000352627	0.65778	0.4814
Cluster-21669.51489	Cluster-21669.51489	Cluster-21669.51489_	1.03455	0.0137011	-0.56769	0.56695
Cluster-21669.40014	Cluster-21669.40014	Cluster-21669.40014_orf1	0.249096	0.0235951	-0.57385	0.34279
Cluster-21669.47539	Cluster-21669.47539	Cluster-21669.47539_orf1	-0.210482	0.639008	0.083285	0.85569
Cluster-21669.35484	Cluster-21669.35484	Cluster-21669.35484_orf1	-0.582387	0.310502	0.0094143	0.97644
Cluster-21669.38050	Cluster-21669.38050	Cluster-21669.38050_orf1	-0.0395985	0.847689	-0.35893	0.60096
Cluster-21669.36668	Cluster-21669.36668	Cluster-21669.36668_orf1	-0.45415	0.023621	-1.585	0.011916
Cluster-21669.35179	Cluster-21669.35179	Cluster-21669.35179_orf1	0.00101368	0.995022	-0.42476	0.46736
Cluster-21669.40815	Cluster-21669.40815	Cluster-21669.40815_orf1	-0.543655	0.134107	-0.41855	0.55431
Cluster-21669.46799	Cluster-21669.46799	Cluster-21669.46799_orf1	-0.16097	0.528818	-0.36758	0.56395
Cluster-21669.42300	Cluster-21669.42300	Cluster-21669.42300_orf1	0.0826675	0.604228	-1.269	0.044034
Cluster-21669.36875	Cluster-21669.36875	Cluster-21669.36875_	0.840423	0.00104106	0.3293	0.55811
Cluster-21669.38690	Cluster-21669.38690	Cluster-21669.38690_orf1	0.0248382	0.743432	-0.33078	0.59902
Cluster-21669.43269	Cluster-21669.43269	Cluster-21669.43269_orf1	-0.547595	0.30138	-0.14177	0.80911
Cluster-21669.45613	Cluster-21669.45613	Cluster-21669.45613_orf1	-0.130209	0.33004	0.093847	0.7964
Cluster-21669.32241	Cluster-21669.32241	Cluster-21669.32241_orf1	-0.24251	0.235157	-1.1125	0.33543
Cluster-21669.52872	Cluster-21669.52872	Cluster-21669.52872_orf1	0.00153976	0.994979	-0.3907	0.53197
Cluster-21669.54885	Cluster-21669.54885	Cluster-21669.54885_orf1	-0.686435	0.377973	-0.62044	0.31269
Cluster-21669.41661	Cluster-21669.41661	Cluster-21669.41661_orf1	0.0908416	0.818772	-0.84047	0.17712
Cluster-21669.40761	Cluster-21669.40761	Cluster-21669.40761_orf1	-0.0794448	0.350423	-0.80059	0.19248
Cluster-21669.48050	Cluster-21669.48050	Cluster-21669.48050_orf1	-0.130087	0.361261	-0.27097	0.69829
Cluster-21669.43824	Cluster-21669.43824	Cluster-21669.43824_orf1	-0.165022	0.00862753	-0.43287	0.4899
Cluster-21669.44797	Cluster-21669.44797	Cluster-21669.44797_orf1	-0.0755662	0.382164	-0.38169	0.57629
Cluster-21669.42632	Cluster-21669.42632	Cluster-21669.42632_orf1	-0.0612687	0.712082	-0.52499	0.36878
Cluster-21669.46984	Cluster-21669.46984	Cluster-21669.46984_orf1	-0.423299	0.0172073	-0.21217	0.74904
Cluster-21669.24511	Cluster-21669.24511	Cluster-21669.24511_orf1	0.466159	0.422692	-1.0558	0.12692
Cluster-21669.57773	Cluster-21669.57773	Cluster-21669.57773_orf1	0.130007	0.834817	-0.070703	0.97855
Cluster-21669.41522	Cluster-21669.41522	Cluster-21669.41522_orf1	0.0919302	0.0753827	-0.35271	0.56267
Cluster-21669.46713	Cluster-21669.46713	Cluster-21669.46713_orf1	0.686025	0.191267	-0.32584	0.60792
Cluster-21669.45136	Cluster-21669.45136	Cluster-21669.45136_orf1	0.023572	0.726767	-0.30031	0.55387
Cluster-21669.37326	Cluster-21669.37326	Cluster-21669.37326_orf1	-0.436663	0.00140807	0.5007	0.47279
Cluster-21669.42235	Cluster-21669.42235	Cluster-21669.42235_orf1	-1.05701	0.0103605	-0.54238	0.38117
Cluster-21669.42217	Cluster-21669.42217	Cluster-21669.42217_orf1	-1.03516	0.0292493	-1.4207	0.021338
Cluster-21669.53260	Cluster-21669.53260	Cluster-21669.53260_orf1	0.230562	0.3582	-0.61892	0.33767
Cluster-21669.50998	Cluster-21669.50998	Cluster-21669.50998_orf1	0.356	0.308039	-0.31599	0.64126
Cluster-21669.38305	Cluster-21669.38305	Cluster-21669.38305_orf1	1.37706	0.000653918	0.497	0.43102
Cluster-21669.44902	Cluster-21669.44902	Cluster-21669.44902_orf1	0.742316	0.169311	-0.0071235	0.9636
Cluster-21669.41160	Cluster-21669.41160	Cluster-21669.41160_orf1	0.232021	0.493979	-0.64167	0.28638
Cluster-21669.43233	Cluster-21669.43233	Cluster-21669.43233_orf1	-0.0953967	0.359302	-1.2875	0.032905
Cluster-21669.40430	Cluster-21669.40430	Cluster-21669.40430_orf1	0.138764	0.621742	-0.32561	0.63218
Cluster-21669.50640	Cluster-21669.50640	Cluster-21669.50640_orf1	-0.701488	0.161391	-0.13188	0.82297
Cluster-21669.41047	Cluster-21669.41047	Cluster-21669.41047_orf1	0.0495953	0.914067	-0.37503	0.56053
Cluster-21669.27791	Cluster-21669.27791	Cluster-21669.27791_orf1	-0.34124	0.621065	-0.053788	0.98398
Cluster-21669.36892	Cluster-21669.36892	Cluster-21669.36892_orf1	-1.2586	0.00912143	-0.81447	0.19957
Cluster-21669.44694	Cluster-21669.44694	Cluster-21669.44694_orf1	0.533395	0.0043016	-0.73712	0.27551
Cluster-21669.49126	Cluster-21669.49126	Cluster-21669.49126_orf1	-0.602122	0.319318	-0.48418	0.67569
Cluster-21669.44051	Cluster-21669.44051	Cluster-21669.44051_orf1	0.302611	0.184821	-0.12067	0.8488
Cluster-21669.40756	Cluster-21669.40756	Cluster-21669.40756_orf1	0.323458	0.681779	0.73718	0.66264
Cluster-21669.32344	Cluster-21669.32344	Cluster-21669.32344_orf1	-0.216611	0.0508196	1.4593	0.015393
Cluster-21669.36843	Cluster-21669.36843	Cluster-21669.36843_orf1	-0.156424	0.508047	-2.6504	8.7165e-05
Cluster-21669.26272	Cluster-21669.26272	Cluster-21669.26272_orf1	-0.991181	0.0161112	-2.387	0.00099545
Cluster-21669.27534	Cluster-21669.27534	Cluster-21669.27534_orf1	-0.572173	0.201687	-0.082038	0.95508
Cluster-21669.33570	Cluster-21669.33570	Cluster-21669.33570_orf1	0.0155728	0.938125	-0.99285	0.11279
Cluster-21669.36842	Cluster-21669.36842	Cluster-21669.36842_orf1	-1.49743	0.248139	-0.10747	0.86501
Cluster-21669.30078	Cluster-21669.30078	Cluster-21669.30078_orf1	0.0553239	0.797685	0.0018778	0.89576
Cluster-21669.40365	Cluster-21669.40365	Cluster-21669.40365_orf1	-0.101524	0.183051	-0.70844	0.2519
Cluster-21669.30800	Cluster-21669.30800	Cluster-21669.30800_orf1	-0.313686	0.512989	-0.43571	0.47697
Cluster-21669.34502	Cluster-21669.34502	Cluster-21669.34502_	0.817086	0.170693	-0.061559	0.97689
Cluster-21669.43740	Cluster-21669.43740	Cluster-21669.43740_orf1	-0.227865	0.201501	-0.23351	0.73449
Cluster-21669.49348	Cluster-21669.49348	Cluster-21669.49348_orf1	-0.358574	0.380068	-0.051972	0.95861
Cluster-21669.44016	Cluster-21669.44016	Cluster-21669.44016_orf1	-0.158438	0.138143	-0.76499	0.20182
Cluster-21669.38194	Cluster-21669.38194	Cluster-21669.38194_orf1	-0.443731	0.00820462	-1.1664	0.074899
Cluster-21669.50866	Cluster-21669.50866	Cluster-21669.50866_orf1	0.00875549	0.90574	-0.94495	0.15283
Cluster-21669.33411	Cluster-21669.33411	Cluster-21669.33411_orf1	0.428506	0.0322889	-0.51007	0.41593
Cluster-21669.43121	Cluster-21669.43121	Cluster-21669.43121_orf3	-0.0730322	0.245491	-0.30483	0.64614
Cluster-21669.54547	Cluster-21669.54547	Cluster-21669.54547_orf1	-0.777794	0.0141131	-0.012043	0.99974
Cluster-21669.55222	Cluster-21669.55222	Cluster-21669.55222_orf1	-0.207638	0.371973	-0.58583	0.31903
Cluster-21669.42052	Cluster-21669.42052	Cluster-21669.42052_orf1	-0.0965993	0.790572	-0.23491	0.72972
Cluster-21669.44107	Cluster-21669.44107	Cluster-21669.44107_orf1	-0.152863	0.0192272	-2.5896	6.0828e-05
Cluster-21669.48998	Cluster-21669.48998	Cluster-21669.48998_orf1	0.101583	0.933551	-0.99384	0.1227
Cluster-21669.41826	Cluster-21669.41826	Cluster-21669.41826_orf1	0.256045	0.0276743	0.037895	0.9619
Cluster-21669.41941	Cluster-21669.41941	Cluster-21669.41941_orf1	-0.0823713	0.301796	-2.5615	0.00011676
Cluster-21669.44860	Cluster-21669.44860	Cluster-21669.44860_orf1	-0.00097979	0.991317	-0.23725	0.67882
Cluster-21669.42112	Cluster-21669.42112	Cluster-21669.42112_orf1	0.535706	0.0119612	-1.0064	0.080575
Cluster-21669.35589	Cluster-21669.35589	Cluster-21669.35589_orf1	-0.70245	0.25847	-0.294	0.69811
Cluster-21669.40784	Cluster-21669.40784	Cluster-21669.40784_orf1	-0.196133	0.068042	-0.50596	0.37735
Cluster-21669.33646	Cluster-21669.33646	Cluster-21669.33646_orf1	1.01475	0.000245568	-0.16268	0.78033
Cluster-21669.73722	Cluster-21669.73722	Cluster-21669.73722_orf1	-0.387338	0.204259	2.1109	0.19438
Cluster-21669.59971	Cluster-21669.59971	Cluster-21669.59971_orf1	-0.686218	0.00239625	-0.54324	0.37413
Cluster-21669.43160	Cluster-21669.43160	Cluster-21669.43160_orf1	-0.140899	0.405949	-0.71477	0.5822
Cluster-21669.37330	Cluster-21669.37330	Cluster-21669.37330_orf1	0.34622	0.102499	0.34525	0.54923
Cluster-21669.27569	Cluster-21669.27569	Cluster-21669.27569_orf1	-1.66026	0.000241731	-0.3913	0.52057
Cluster-21669.28395	Cluster-21669.28395	Cluster-21669.28395_orf1	-0.76121	0.0251047	-0.39869	0.51652
Cluster-21669.41853	Cluster-21669.41853	Cluster-21669.41853_orf1	-0.125589	0.645754	-0.52521	0.40642
Cluster-21669.44689	Cluster-21669.44689	Cluster-21669.44689_orf1	-0.516238	0.239204	-1.6399	0.0077438
Cluster-21669.43795	Cluster-21669.43795	Cluster-21669.43795_orf1	-0.35892	0.0469569	-0.57346	0.35834
Cluster-21669.37381	Cluster-21669.37381	Cluster-21669.37381_orf1	0.179749	0.100994	-0.013309	0.97413
Cluster-21669.38447	Cluster-21669.38447	Cluster-21669.38447_orf1	-0.346726	0.1894	-0.52937	0.39643
Cluster-21669.41246	Cluster-21669.41246	Cluster-21669.41246_orf1	0.00714075	0.965219	-1.1886	0.044494
Cluster-21669.47463	Cluster-21669.47463	Cluster-21669.47463_orf1	0.569084	0.00467709	-0.53407	0.39271
Cluster-21669.31372	Cluster-21669.31372	Cluster-21669.31372_orf1	0.374043	0.1992	-0.48706	0.46314
Cluster-21669.43501	Cluster-21669.43501	Cluster-21669.43501_orf1	0.322925	0.015512	-0.070208	0.90826
Cluster-21669.45499	Cluster-21669.45499	Cluster-21669.45499_orf1	0.0403725	0.80601	0.30744	0.60568
Cluster-21669.41782	Cluster-21669.41782	Cluster-21669.41782_orf1	-0.87312	0.00182038	-0.96252	0.10648
Cluster-21669.39480	Cluster-21669.39480	Cluster-21669.39480_orf1	-0.278884	0.294695	-0.75724	0.21863
Cluster-21669.42666	Cluster-21669.42666	Cluster-21669.42666_orf1	0.39362	0.0575167	-0.15252	0.80277
Cluster-21669.24138	Cluster-21669.24138	Cluster-21669.24138_orf1	0.505806	0.0609422	-0.70363	0.2573
Cluster-21669.45245	Cluster-21669.45245	Cluster-21669.45245_orf1	1.17581	0.118143	-0.12626	0.83462
Cluster-21669.47992	Cluster-21669.47992	Cluster-21669.47992_orf1	-0.161887	0.683704	-0.057407	0.90722
Cluster-21669.63838	Cluster-21669.63838	Cluster-21669.63838_orf1	-0.795805	0.0930316	-0.94744	0.50334
Cluster-21669.43685	Cluster-21669.43685	Cluster-21669.43685_orf1	-0.411261	0.277311	-0.93754	0.12843
Cluster-21669.35057	Cluster-21669.35057	Cluster-21669.35057_	0.300953	0.418118	-0.63299	0.39092
Cluster-21669.39754	Cluster-21669.39754	Cluster-21669.39754_orf1	-0.186979	0.0704801	-0.61393	0.32271
Cluster-21669.37211	Cluster-21669.37211	Cluster-21669.37211_orf1	-0.21504	0.321524	-1.7326	0.020751
Cluster-21669.35128	Cluster-21669.35128	Cluster-21669.35128_orf1	-0.127745	0.522327	-0.24963	0.71952
Cluster-21669.41424	Cluster-21669.41424	Cluster-21669.41424_	0.251726	0.731675	-0.4769	0.46226
Cluster-21669.40686	Cluster-21669.40686	Cluster-21669.40686_orf1	-0.62935	0.0354718	-2.3792	0.00019569
Cluster-21669.60314	Cluster-21669.60314	Cluster-21669.60314_orf1	0.0647383	0.491139	0.65718	0.70733
Cluster-21669.41676	Cluster-21669.41676	Cluster-21669.41676_orf1	0.0939908	0.554787	-0.19186	0.75615
Cluster-21669.38237	Cluster-21669.38237	Cluster-21669.38237_orf1	1.81272	0.0176348	-0.55833	0.40439
Cluster-21669.42226	Cluster-21669.42226	Cluster-21669.42226_orf1	-0.152022	0.471951	-0.092366	0.82968
Cluster-21669.42150	Cluster-21669.42150	Cluster-21669.42150_orf1	-0.147703	0.469503	-0.11661	0.87115
Cluster-21669.53303	Cluster-21669.53303	Cluster-21669.53303_orf1	0.0910679	0.272771	-0.33508	0.62621
Cluster-21669.36890	Cluster-21669.36890	Cluster-21669.36890_orf1	-0.392198	0.00847383	-0.09529	0.89047
Cluster-21669.42752	Cluster-21669.42752	Cluster-21669.42752_orf1	-0.023402	0.929741	-1.7788	0.0036235
Cluster-21669.49660	Cluster-21669.49660	Cluster-21669.49660_orf1	0.354294	0.367974	-0.1915	0.76529
Cluster-21669.48200	Cluster-21669.48200	Cluster-21669.48200_orf1	0.0352983	0.944224	0.060429	0.91528
Cluster-21669.28953	Cluster-21669.28953	Cluster-21669.28953_orf1	-0.0249617	0.941919	-0.40407	0.5448
Cluster-21669.44608	Cluster-21669.44608	Cluster-21669.44608_orf1	-0.330549	0.163142	-1.5493	0.013565
Cluster-21669.42441	Cluster-21669.42441	Cluster-21669.42441_orf1	-0.558479	0.0053669	-0.61105	0.32662
Cluster-21669.42796	Cluster-21669.42796	Cluster-21669.42796_orf2	0.226673	0.0832816	-0.72608	0.59402
Cluster-21669.43839	Cluster-21669.43839	Cluster-21669.43839_orf1	0.0590922	0.685288	0.0046703	0.97571
Cluster-21669.43535	Cluster-21669.43535	Cluster-21669.43535_orf1	0.730424	3.80052e-05	-0.10297	0.87512
Cluster-21669.48356	Cluster-21669.48356	Cluster-21669.48356_orf1	0.0190498	0.667096	-0.25991	0.61819
Cluster-21669.47817	Cluster-21669.47817	Cluster-21669.47817_orf1	0.464464	0.127368	-0.42871	0.47873
Cluster-21669.44802	Cluster-21669.44802	Cluster-21669.44802_orf1	0.18493	0.081745	-0.49419	0.42145
Cluster-21669.50610	Cluster-21669.50610	Cluster-21669.50610_orf1	-0.352025	0.00625733	-0.64881	0.26068
Cluster-21669.52013	Cluster-21669.52013	Cluster-21669.52013_orf1	-1.79972	0.00229386	-0.74173	0.21394
Cluster-21669.41806	Cluster-21669.41806	Cluster-21669.41806_orf1	-0.124385	0.0603191	-0.94229	0.12316
Cluster-21669.43196	Cluster-21669.43196	Cluster-21669.43196_orf1	-0.787594	0.00387021	-0.19478	0.73683
Cluster-21669.42785	Cluster-21669.42785	Cluster-21669.42785_orf1	-2.61013	0.0174673	-0.16566	0.78341
Cluster-21669.43143	Cluster-21669.43143	Cluster-21669.43143_orf1	-0.681676	0.0100178	-0.87099	0.14743
Cluster-21669.26878	Cluster-21669.26878	Cluster-21669.26878_orf1	0.357469	0.0636731	0.15015	0.79603
Cluster-21669.57460	Cluster-21669.57460	Cluster-21669.57460_orf1	1.87992	0.000161989	1.2823	0.047838
Cluster-21669.53044	Cluster-21669.53044	Cluster-21669.53044_orf1	-0.039741	0.10012	-0.4759	0.45939
Cluster-21669.58132	Cluster-21669.58132	Cluster-21669.58132_orf1	-0.143435	0.323191	-0.47343	0.43374
Cluster-21669.42532	Cluster-21669.42532	Cluster-21669.42532_orf1	-0.321461	0.284204	-0.28827	0.65698
Cluster-21669.37704	Cluster-21669.37704	Cluster-21669.37704_orf1	-1.39197	0.0215832	-0.21096	0.81816
Cluster-21669.44746	Cluster-21669.44746	Cluster-21669.44746_orf1	0.119754	0.602336	-0.90204	0.80901
Cluster-21669.43349	Cluster-21669.43349	Cluster-21669.43349_orf1	-0.105321	0.267631	-0.46529	0.45164
Cluster-21669.39116	Cluster-21669.39116	Cluster-21669.39116_orf1	0.203233	0.456771	-0.53693	0.40402
Cluster-21669.25175	Cluster-21669.25175	Cluster-21669.25175_orf1	0.972739	0.0122474	-0.14378	0.86425
Cluster-21669.44242	Cluster-21669.44242	Cluster-21669.44242_orf1	-0.381439	0.391996	-0.49938	0.44271
Cluster-21669.38148	Cluster-21669.38148	Cluster-21669.38148_orf1	0.169623	0.438585	-0.9085	0.16584
Cluster-21669.44303	Cluster-21669.44303	Cluster-21669.44303_orf1	0.218462	0.0471733	-0.61776	0.31457
Cluster-21669.40306	Cluster-21669.40306	Cluster-21669.40306_orf1	-0.895053	0.00228345	-0.40544	0.52078
Cluster-21669.42197	Cluster-21669.42197	Cluster-21669.42197_orf1	-1.10359	0.0161689	-0.15618	0.86166
Cluster-21669.34554	Cluster-21669.34554	Cluster-21669.34554_orf1	0.599722	0.000149223	-0.94409	0.12525
Cluster-21669.50692	Cluster-21669.50692	Cluster-21669.50692_	-0.0326221	0.788618	-0.35981	0.53995
Cluster-21669.41723	Cluster-21669.41723	Cluster-21669.41723_orf1	0.254785	0.359746	-0.41655	0.49122
Cluster-21669.42543	Cluster-21669.42543	Cluster-21669.42543_orf1	-0.359953	0.313384	-0.19759	0.76867
Cluster-21669.54153	Cluster-21669.54153	Cluster-21669.54153_orf1	0.128586	0.585382	0.28391	0.69081
Cluster-21669.59125	Cluster-21669.59125	Cluster-21669.59125_orf1	0.469757	0.0896822	-0.50543	0.56201
Cluster-21669.39054	Cluster-21669.39054	Cluster-21669.39054_orf1	-0.968564	0.000303823	-0.68355	0.27592
Cluster-21669.47669	Cluster-21669.47669	Cluster-21669.47669_orf1	0.178613	0.0743467	-0.30509	0.64288
Cluster-21669.60221	Cluster-21669.60221	Cluster-21669.60221_orf1	0.434644	0.000373562	-1.1104	0.48718
Cluster-21669.26508	Cluster-21669.26508	Cluster-21669.26508_orf1	0.238078	0.46269	-0.9154	0.15345
Cluster-21669.34977	Cluster-21669.34977	Cluster-21669.34977_orf1	0.402211	0.5442	-0.61134	0.31507
Cluster-21669.42207	Cluster-21669.42207	Cluster-21669.42207_orf1	-0.105515	0.0577951	-0.21415	0.73923
Cluster-21669.46714	Cluster-21669.46714	Cluster-21669.46714_orf1	-0.785314	0.0646786	-0.25401	0.85759
Cluster-21669.42189	Cluster-21669.42189	Cluster-21669.42189_orf1	0.443985	0.147038	-0.94468	0.14041
Cluster-21669.41357	Cluster-21669.41357	Cluster-21669.41357_orf1	0.280417	0.00289258	-1.1938	0.036427
Cluster-21669.46299	Cluster-21669.46299	Cluster-21669.46299_orf1	-0.50723	0.133949	0.24317	0.67132
Cluster-21669.47597	Cluster-21669.47597	Cluster-21669.47597_orf1	-0.00398542	0.972135	-0.4393	0.41253
Cluster-21669.41879	Cluster-21669.41879	Cluster-21669.41879_orf1	-0.812012	0.0515151	-0.5936	0.32252
Cluster-21669.44589	Cluster-21669.44589	Cluster-21669.44589_orf1	-0.268431	0.0622988	-0.28057	0.63352
Cluster-21669.38475	Cluster-21669.38475	Cluster-21669.38475_orf1	-0.195196	0.173073	-0.83313	0.18017
Cluster-21669.44927	Cluster-21669.44927	Cluster-21669.44927_orf1	-0.569486	0.0730322	-0.4158	0.54604
Cluster-21669.61509	Cluster-21669.61509	Cluster-21669.61509_orf1	0.244134	0.682091	-1.3558	0.30265
Cluster-21669.46476	Cluster-21669.46476	Cluster-21669.46476_orf1	-0.345585	0.0095564	-0.8939	0.14002
Cluster-21669.45461	Cluster-21669.45461	Cluster-21669.45461_orf1	-0.330749	0.00701961	0.13035	0.80153
Cluster-21669.67850	Cluster-21669.67850	Cluster-21669.67850_orf1	0.162911	0.384538	0.24441	0.83691
Cluster-21669.48550	Cluster-21669.48550	Cluster-21669.48550_orf1	-0.0188656	0.951224	-1.1426	0.060524
Cluster-21669.44722	Cluster-21669.44722	Cluster-21669.44722_orf1	-0.670329	0.012811	-1.2096	0.24563
Cluster-21669.44506	Cluster-21669.44506	Cluster-21669.44506_orf1	-0.0497573	0.839079	-0.25625	0.78247
Cluster-21669.46703	Cluster-21669.46703	Cluster-21669.46703_orf1	0.36706	0.0035526	-0.23763	0.73715
Cluster-21669.46449	Cluster-21669.46449	Cluster-21669.46449_orf1	0.137349	0.360211	0.39345	0.48582
Cluster-21669.42535	Cluster-21669.42535	Cluster-21669.42535_orf1	0.4461	0.318551	-2.4212	0.00027682
Cluster-21669.31776	Cluster-21669.31776	Cluster-21669.31776_orf1	0.35795	0.0523287	-0.70948	0.3572
Cluster-21669.44061	Cluster-21669.44061	Cluster-21669.44061_orf1	-1.05411	0.0549747	-0.61969	0.35682
Cluster-21669.43772	Cluster-21669.43772	Cluster-21669.43772_	0.377275	0.470696	-0.6022	0.33272
Cluster-21669.42256	Cluster-21669.42256	Cluster-21669.42256_orf1	-0.130656	0.148043	-0.66658	0.30816
Cluster-21669.51386	Cluster-21669.51386	Cluster-21669.51386_	-0.667815	0.0644541	-0.84296	0.24175
Cluster-21669.42372	Cluster-21669.42372	Cluster-21669.42372_orf1	0.00778419	0.950956	0.30624	0.61434
Cluster-21669.45153	Cluster-21669.45153	Cluster-21669.45153_orf1	-2.26113	0.0124915	-0.30933	0.65648
Cluster-21669.41750	Cluster-21669.41750	Cluster-21669.41750_orf1	0.142479	0.818928	-0.2518	0.68081
Cluster-21669.44606	Cluster-21669.44606	Cluster-21669.44606_orf1	0.06376	0.641659	-0.3869	0.52545
Cluster-21669.24391	Cluster-21669.24391	Cluster-21669.24391_orf1	-0.17495	0.327027	-0.17209	0.80712
Cluster-21669.43527	Cluster-21669.43527	Cluster-21669.43527_orf1	-0.225425	0.11999	-0.94566	0.11484
Cluster-21669.46199	Cluster-21669.46199	Cluster-21669.46199_orf1	-0.0516974	0.413731	-0.19511	0.76119
Cluster-21669.46999	Cluster-21669.46999	Cluster-21669.46999_	0.203463	0.0599827	-0.078039	0.98305
Cluster-21669.46572	Cluster-21669.46572	Cluster-21669.46572_orf1	-0.531341	0.021147	-0.63962	0.32274
Cluster-21669.32991	Cluster-21669.32991	Cluster-21669.32991_orf1	0.572026	0.0459963	-0.84978	0.17329
Cluster-21669.41574	Cluster-21669.41574	Cluster-21669.41574_orf1	0.293215	0.249972	-0.18892	0.99022
Cluster-21669.40773	Cluster-21669.40773	Cluster-21669.40773_orf1	-0.986533	0.000153113	-0.73069	0.24183
Cluster-21669.48952	Cluster-21669.48952	Cluster-21669.48952_orf1	-0.238675	0.310919	0.15495	0.73937
Cluster-21669.41974	Cluster-21669.41974	Cluster-21669.41974_orf1	-0.339953	0.148419	-1.322	0.031592
Cluster-21669.52930	Cluster-21669.52930	Cluster-21669.52930_orf1	-0.350953	0.456578	-0.51169	0.44559
Cluster-21669.61090	Cluster-21669.61090	Cluster-21669.61090_orf1	0.286598	0.0298689	0.70563	0.23716
Cluster-21669.44734	Cluster-21669.44734	Cluster-21669.44734_orf1	0.629989	0.0890397	-0.21736	0.746
Cluster-21669.59243	Cluster-21669.59243	Cluster-21669.59243_orf1	-0.931886	0.0140683	-0.84396	0.4403
Cluster-21669.39600	Cluster-21669.39600	Cluster-21669.39600_orf1	-0.590811	0.0110733	-0.47473	0.44138
Cluster-21669.42156	Cluster-21669.42156	Cluster-21669.42156_orf1	-0.367906	0.334499	-1.8435	0.0041985
Cluster-21669.42126	Cluster-21669.42126	Cluster-21669.42126_orf1	-0.348659	0.00813314	-0.18855	0.76871
Cluster-21669.37981	Cluster-21669.37981	Cluster-21669.37981_	-0.596853	0.0778092	0.24297	0.67919
Cluster-21669.45000	Cluster-21669.45000	Cluster-21669.45000_orf1	-0.0123029	0.964496	0.049928	0.90459
Cluster-21669.37693	Cluster-21669.37693	Cluster-21669.37693_orf1	0.211449	0.25046	-0.6217	0.32601
Cluster-21669.43719	Cluster-21669.43719	Cluster-21669.43719_orf1	-1.23211	0.168586	-0.75136	0.22412
Cluster-21669.50582	Cluster-21669.50582	Cluster-21669.50582_orf1	0.373995	0.0138129	0.21174	0.67276
Cluster-21669.36356	Cluster-21669.36356	Cluster-21669.36356_orf1	-0.357304	0.45561	-0.40475	0.53515
Cluster-21669.41978	Cluster-21669.41978	Cluster-21669.41978_orf1	0.0100585	0.981253	-0.39463	0.45629
Cluster-21669.40602	Cluster-21669.40602	Cluster-21669.40602_orf1	-0.0136118	0.916162	-0.42418	0.50035
Cluster-21669.46484	Cluster-21669.46484	Cluster-21669.46484_orf1	0.396072	0.0366904	-0.65133	0.27145
Cluster-21669.36922	Cluster-21669.36922	Cluster-21669.36922_orf1	-0.22026	0.436267	0.39359	0.59061
Cluster-21669.26592	Cluster-21669.26592	Cluster-21669.26592_	-0.248915	0.00350822	-0.092843	0.9699
Cluster-21669.35451	Cluster-21669.35451	Cluster-21669.35451_orf1	-0.0662769	0.363704	-0.33259	0.6151
Cluster-21669.43373	Cluster-21669.43373	Cluster-21669.43373_orf1	0.431733	0.00104617	-0.75571	0.24612
Cluster-21669.40958	Cluster-21669.40958	Cluster-21669.40958_orf1	0.574108	0.037666	-0.14003	0.86559
Cluster-21669.44227	Cluster-21669.44227	Cluster-21669.44227_orf1	-0.593555	0.172842	0.20131	0.67443
Cluster-21669.42006	Cluster-21669.42006	Cluster-21669.42006_orf1	-0.14797	0.052109	-0.93236	0.15488
Cluster-21669.35052	Cluster-21669.35052	Cluster-21669.35052_orf1	-0.274314	0.280687	-0.12472	0.82905
Cluster-21669.38760	Cluster-21669.38760	Cluster-21669.38760_orf1	0.0922091	0.00717703	-1.8569	0.012817
Cluster-21669.52482	Cluster-21669.52482	Cluster-21669.52482_	-0.0176116	0.866584	-0.22244	0.72339
Cluster-21669.40032	Cluster-21669.40032	Cluster-21669.40032_orf1	-0.021328	0.844188	-0.70052	0.22052
Cluster-21669.45441	Cluster-21669.45441	Cluster-21669.45441_orf1	-1.16842	0.0719256	-0.19396	0.80742
Cluster-21669.42900	Cluster-21669.42900	Cluster-21669.42900_orf1	-0.944527	0.000511214	-0.61601	0.33221
Cluster-21669.40095	Cluster-21669.40095	Cluster-21669.40095_orf1	-0.022173	0.826319	-0.47355	0.43643
Cluster-21669.41002	Cluster-21669.41002	Cluster-21669.41002_orf1	-0.279547	0.00895111	-0.11884	0.92605
Cluster-21669.36732	Cluster-21669.36732	Cluster-21669.36732_orf1	-0.496945	0.00413009	-0.073247	0.92738
Cluster-21669.55790	Cluster-21669.55790	Cluster-21669.55790_orf1	0.348888	0.0218346	-0.85586	0.19928
Cluster-21669.30812	Cluster-21669.30812	Cluster-21669.30812_orf1	-1.71792	0.04294	0.53994	0.34067
Cluster-21669.44285	Cluster-21669.44285	Cluster-21669.44285_	-0.487382	0.0163262	-0.065082	0.97119
Cluster-21669.42049	Cluster-21669.42049	Cluster-21669.42049_orf1	-0.141804	0.110589	-0.12221	0.91855
Cluster-21669.37361	Cluster-21669.37361	Cluster-21669.37361_orf1	-0.0738414	0.783598	-0.051868	0.93647
Cluster-21669.25566	Cluster-21669.25566	Cluster-21669.25566_orf1	-0.900255	0.0116967	-0.51391	0.45206
Cluster-21669.42395	Cluster-21669.42395	Cluster-21669.42395_orf1	0.0721903	0.72614	-0.13323	0.8523
Cluster-21669.43056	Cluster-21669.43056	Cluster-21669.43056_	-0.442192	0.000702692	-0.16138	0.84758
Cluster-21669.43018	Cluster-21669.43018	Cluster-21669.43018_orf1	-0.48322	0.000707856	-0.72859	0.24522
Cluster-21669.41014	Cluster-21669.41014	Cluster-21669.41014_orf1	-0.371058	0.0033183	-0.16319	0.79419
Cluster-21669.42000	Cluster-21669.42000	Cluster-21669.42000_orf1	0.393279	0.000309863	-1.7116	0.0057169
Cluster-21669.39560	Cluster-21669.39560	Cluster-21669.39560_orf1	0.0791403	0.914377	-0.31988	0.63844
Cluster-21669.42582	Cluster-21669.42582	Cluster-21669.42582_orf1	-0.355576	0.0182625	-0.14453	0.82573
Cluster-21669.41117	Cluster-21669.41117	Cluster-21669.41117_orf1	0.209884	0.045875	-0.17302	0.79917
Cluster-21669.36990	Cluster-21669.36990	Cluster-21669.36990_orf1	-1.51132	0.0344026	-0.73286	0.23008
Cluster-21669.38056	Cluster-21669.38056	Cluster-21669.38056_orf1	-1.01189	0.0492927	-0.19629	0.78099
Cluster-21669.36605	Cluster-21669.36605	Cluster-21669.36605_orf1	-0.812076	0.0407993	-1.511	0.028462
Cluster-21669.39743	Cluster-21669.39743	Cluster-21669.39743_orf1	-0.0836886	0.435579	-1.2488	0.038587
Cluster-21669.51790	Cluster-21669.51790	Cluster-21669.51790_orf1	-0.557171	0.16623	-0.42848	0.51625
Cluster-21669.48429	Cluster-21669.48429	Cluster-21669.48429_orf1	-0.171604	0.0260481	-0.35851	0.57476
Cluster-21669.44503	Cluster-21669.44503	Cluster-21669.44503_orf1	-2.50201	1.18619e-05	-0.42076	0.53976
Cluster-21669.51975	Cluster-21669.51975	Cluster-21669.51975_orf1	-0.506857	0.0954408	-0.68832	0.52157
Cluster-21669.40861	Cluster-21669.40861	Cluster-21669.40861_orf1	0.438678	0.490419	-0.099607	0.89241
Cluster-21669.41454	Cluster-21669.41454	Cluster-21669.41454_orf1	-0.383876	0.0358763	0.12874	0.85245
Cluster-21669.52790	Cluster-21669.52790	Cluster-21669.52790_orf1	-0.6764	0.160715	-0.27729	0.68051
Cluster-21669.45473	Cluster-21669.45473	Cluster-21669.45473_orf1	-0.0204504	0.931452	-1.3833	0.04285
Cluster-21669.44898	Cluster-21669.44898	Cluster-21669.44898_orf1	-0.245183	0.0784986	-0.36315	0.5675
Cluster-21669.46066	Cluster-21669.46066	Cluster-21669.46066_orf1	-0.05824	0.871587	-0.26863	0.66442
Cluster-21669.42568	Cluster-21669.42568	Cluster-21669.42568_orf1	-0.445054	0.00748163	0.30817	0.53506
Cluster-21669.30593	Cluster-21669.30593	Cluster-21669.30593_orf1	0.909615	0.0155017	-0.39022	0.50991
Cluster-21669.45793	Cluster-21669.45793	Cluster-21669.45793_orf1	-0.900779	0.000458425	-0.22132	0.73239
Cluster-21669.12448	Cluster-21669.12448	Cluster-21669.12448_orf1	0.206677	0.198733	0.31617	0.61153
Cluster-21669.42482	Cluster-21669.42482	Cluster-21669.42482_orf1	-0.0802486	0.630994	-0.36421	0.53832
Cluster-21669.37215	Cluster-21669.37215	Cluster-21669.37215_orf1	-0.892452	0.0923632	-0.67312	0.29512
Cluster-21669.39018	Cluster-21669.39018	Cluster-21669.39018_orf1	0.0210874	0.729843	-0.36198	0.56625
Cluster-21669.40661	Cluster-21669.40661	Cluster-21669.40661_orf1	0.0331359	0.434091	-1.7734	0.003658
Cluster-21669.38351	Cluster-21669.38351	Cluster-21669.38351_	-0.0842109	0.362704	-1.5616	0.015079
Cluster-21669.43620	Cluster-21669.43620	Cluster-21669.43620_	-0.460729	0.359621	-0.16201	0.85117
Cluster-21669.44520	Cluster-21669.44520	Cluster-21669.44520_orf1	0.496662	0.0207913	-0.29532	0.64009
Cluster-21669.30031	Cluster-21669.30031	Cluster-21669.30031_orf1	-2.56193	0.000988162	-0.77021	0.23993
Cluster-21669.39138	Cluster-21669.39138	Cluster-21669.39138_orf1	-0.246219	0.0907817	-0.24242	0.7217
Cluster-21669.41631	Cluster-21669.41631	Cluster-21669.41631_orf1	1.79639	0.017532	-1.0614	0.074527
Cluster-21669.31328	Cluster-21669.31328	Cluster-21669.31328_	-0.220965	0.0402787	-0.96097	0.15197
Cluster-21669.44360	Cluster-21669.44360	Cluster-21669.44360_orf1	1.21951	0.387783	-0.031612	0.96685
Cluster-21669.42753	Cluster-21669.42753	Cluster-21669.42753_orf1	0.290048	0.532883	-1.2502	0.046734
Cluster-21669.39507	Cluster-21669.39507	Cluster-21669.39507_orf1	-2.0747	0.000333889	-0.44568	0.48259
Cluster-21669.42038	Cluster-21669.42038	Cluster-21669.42038_orf1	0.133875	0.279423	-1.2055	0.045695
Cluster-21669.46730	Cluster-21669.46730	Cluster-21669.46730_orf1	-0.178723	0.21	-0.83414	0.15403
Cluster-21669.47710	Cluster-21669.47710	Cluster-21669.47710_orf1	-0.143748	0.626737	-0.51326	0.44306
Cluster-21669.34471	Cluster-21669.34471	Cluster-21669.34471_orf1	-0.212143	0.60491	-0.054935	0.96329
Cluster-21669.44024	Cluster-21669.44024	Cluster-21669.44024_orf1	0.156119	0.510865	0.015823	0.99416
Cluster-21669.17055	Cluster-21669.17055	Cluster-21669.17055_orf1	0.786085	0.0181766	-0.29599	1
Cluster-21669.42540	Cluster-21669.42540	Cluster-21669.42540_orf1	1.40126	0.0782611	-0.58279	0.34714
Cluster-21669.43931	Cluster-21669.43931	Cluster-21669.43931_orf1	-0.0486697	0.510895	-0.40512	0.5358
Cluster-21669.30499	Cluster-21669.30499	Cluster-21669.30499_orf1	-0.546815	0.108112	-0.59787	0.33759
Cluster-21669.43207	Cluster-21669.43207	Cluster-21669.43207_orf1	0.514218	0.0174556	0.52603	0.38757
Cluster-21669.51861	Cluster-21669.51861	Cluster-21669.51861_	0.327255	0.159636	0.312	0.58513
Cluster-21669.43524	Cluster-21669.43524	Cluster-21669.43524_orf1	1.0127	0.0196002	-0.13511	0.81067
Cluster-21669.41936	Cluster-21669.41936	Cluster-21669.41936_orf1	-0.246969	0.372025	0.098412	0.82174
Cluster-21669.48821	Cluster-21669.48821	Cluster-21669.48821_orf1	0.379013	0.0125717	-0.31895	0.65288
Cluster-21669.31313	Cluster-21669.31313	Cluster-21669.31313_	-0.324806	0.375201	-0.29171	0.64718
Cluster-21669.41818	Cluster-21669.41818	Cluster-21669.41818_orf1	0.920095	0.075607	-0.20609	0.73221
Cluster-21669.32403	Cluster-21669.32403	Cluster-21669.32403_orf1	0.529398	0.0129626	-0.79097	0.29678
Cluster-21669.28693	Cluster-21669.28693	Cluster-21669.28693_orf1	0.115499	0.616056	-0.36364	0.5823
Cluster-21669.20961	Cluster-21669.20961	Cluster-21669.20961_orf1	0.830655	0.00268455	0.44096	0.80572
Cluster-21669.41958	Cluster-21669.41958	Cluster-21669.41958_	0.131419	0.125125	-0.44939	0.46352
Cluster-21669.37176	Cluster-21669.37176	Cluster-21669.37176_orf1	0.127843	0.383975	-0.59349	0.34192
Cluster-21669.36810	Cluster-21669.36810	Cluster-21669.36810_orf1	0.180514	0.0493456	-0.035938	0.86471
Cluster-21669.35741	Cluster-21669.35741	Cluster-21669.35741_orf1	0.12661	0.604235	-0.25506	0.74765
Cluster-21669.45660	Cluster-21669.45660	Cluster-21669.45660_orf1	0.186894	0.247738	-0.52145	0.41945
Cluster-21669.42340	Cluster-21669.42340	Cluster-21669.42340_orf1	0.0280635	0.695557	-0.62426	0.31808
Cluster-21669.38466	Cluster-21669.38466	Cluster-21669.38466_orf1	-0.900484	0.116826	-0.33078	0.57941
Cluster-21669.41516	Cluster-21669.41516	Cluster-21669.41516_orf1	0.373412	0.00584202	-1.1823	0.054651
Cluster-21669.46574	Cluster-21669.46574	Cluster-21669.46574_orf1	0.00793345	0.955679	-0.38054	0.56437
Cluster-21669.41943	Cluster-21669.41943	Cluster-21669.41943_orf1	-0.353358	0.0139517	-0.33211	0.66619
Cluster-21669.49104	Cluster-21669.49104	Cluster-21669.49104_orf1	-0.283536	0.116197	-0.61677	0.33576
Cluster-21669.40878	Cluster-21669.40878	Cluster-21669.40878_orf1	1.16757	0.0261176	-0.073175	0.93567
Cluster-21669.47554	Cluster-21669.47554	Cluster-21669.47554_orf1	0.0900319	0.616567	-0.15462	0.83424
Cluster-21669.36755	Cluster-21669.36755	Cluster-21669.36755_orf1	0.656315	0.0178009	-1.5584	0.10531
Cluster-21669.36660	Cluster-21669.36660	Cluster-21669.36660_orf1	0.105197	0.193635	-0.38521	0.57509
Cluster-21669.53798	Cluster-21669.53798	Cluster-21669.53798_	0.599914	0.0125916	0.36956	0.66253
Cluster-21669.48014	Cluster-21669.48014	Cluster-21669.48014_orf1	0.542133	0.419059	-0.55643	0.37337
Cluster-21669.41760	Cluster-21669.41760	Cluster-21669.41760_orf1	-0.703523	0.000305605	-0.24704	0.70171
Cluster-21669.42596	Cluster-21669.42596	Cluster-21669.42596_orf1	-0.541867	0.00205646	-0.9006	0.12974
Cluster-21669.54932	Cluster-21669.54932	Cluster-21669.54932_orf1	0.0422594	0.703429	-0.079968	0.98413
Cluster-21669.37740	Cluster-21669.37740	Cluster-21669.37740_	-0.572925	0.00330316	-1.6719	0.0078352
Cluster-21669.30560	Cluster-21669.30560	Cluster-21669.30560_	-1.57066	0.0352812	-0.55877	0.56751
Cluster-21669.42443	Cluster-21669.42443	Cluster-21669.42443_orf1	-0.168743	0.00977901	-1.6376	0.0077351
Cluster-21669.26055	Cluster-21669.26055	Cluster-21669.26055_orf1	0.294569	0.465941	-0.96952	0.14666
Cluster-21669.36825	Cluster-21669.36825	Cluster-21669.36825_orf1	-0.323257	0.29078	0.53395	0.34378
Cluster-21669.41444	Cluster-21669.41444	Cluster-21669.41444_orf1	-0.354927	0.14164	-0.95984	0.12305
Cluster-21669.34045	Cluster-21669.34045	Cluster-21669.34045_orf1	-0.309939	0.00535797	1.2526	0.044437
Cluster-21669.39175	Cluster-21669.39175	Cluster-21669.39175_orf1	-0.449807	0.429151	-0.49455	0.44282
Cluster-21669.45547	Cluster-21669.45547	Cluster-21669.45547_orf1	-0.474447	0.172782	-0.054038	0.94263
Cluster-21669.43614	Cluster-21669.43614	Cluster-21669.43614_orf1	-0.0282534	0.869708	-1.0845	0.081988
Cluster-21669.47649	Cluster-21669.47649	Cluster-21669.47649_orf1	-0.233988	0.0585072	-0.92341	0.23391
Cluster-21669.47750	Cluster-21669.47750	Cluster-21669.47750_orf1	-0.116294	0.333561	-0.19249	0.78936
Cluster-21669.28497	Cluster-21669.28497	Cluster-21669.28497_orf1	0.583758	0.0489428	-1.8124	0.0055552
Cluster-21669.42771	Cluster-21669.42771	Cluster-21669.42771_orf1	-0.267481	0.0199685	-0.61545	0.32061
Cluster-21669.46080	Cluster-21669.46080	Cluster-21669.46080_orf1	-0.467833	0.00502907	-0.77946	0.20879
Cluster-21669.62491	Cluster-21669.62491	Cluster-21669.62491_orf1	0.250934	0.0469294	-3.565	0.0062199
Cluster-21669.14454	Cluster-21669.14454	Cluster-21669.14454_orf1	0.781578	0.000590753	-0.24085	0.98588
Cluster-8686.0	Cluster-8686.0	Cluster-8686.0_	-0.171516	0.0708514	3.9162	0.29793
Cluster-21669.43153	Cluster-21669.43153	Cluster-21669.43153_orf1	-0.66896	0.279873	-0.022796	0.98501
Cluster-21669.46360	Cluster-21669.46360	Cluster-21669.46360_orf1	-0.206924	0.451924	-0.37472	0.58073
Cluster-21669.57677	Cluster-21669.57677	Cluster-21669.57677_orf1	-0.289265	0.0186172	-0.21578	0.79285
Cluster-21669.45096	Cluster-21669.45096	Cluster-21669.45096_orf1	-0.366533	0.170836	-0.99999	0.10277
Cluster-21669.40875	Cluster-21669.40875	Cluster-21669.40875_orf1	-0.170624	0.281276	-0.078838	0.94216
Cluster-21669.42850	Cluster-21669.42850	Cluster-21669.42850_orf1	-0.58342	0.00581688	-0.50553	0.43856
Cluster-21669.41299	Cluster-21669.41299	Cluster-21669.41299_orf1	-0.557443	8.99401e-05	-0.16585	0.76405
Cluster-21669.43569	Cluster-21669.43569	Cluster-21669.43569_orf1	0.232736	0.540685	-0.41718	0.51858
Cluster-21669.42002	Cluster-21669.42002	Cluster-21669.42002_orf1	-0.0774738	0.4176	-0.78409	0.22268
Cluster-21669.49883	Cluster-21669.49883	Cluster-21669.49883_orf1	-0.323429	0.0295706	-0.53263	0.5136
Cluster-21669.36506	Cluster-21669.36506	Cluster-21669.36506_orf1	-0.136611	0.0896338	1.81	0.099988
Cluster-21669.43093	Cluster-21669.43093	Cluster-21669.43093_orf1	-0.061214	0.850604	-1.0799	0.062678
Cluster-21669.46566	Cluster-21669.46566	Cluster-21669.46566_orf1	-1.70612	0.0282758	-0.4755	0.45932
Cluster-21669.44930	Cluster-21669.44930	Cluster-21669.44930_orf1	-0.445944	0.00713995	-0.49578	0.42327
Cluster-21669.36071	Cluster-21669.36071	Cluster-21669.36071_orf1	0.649429	0.051786	-0.1913	0.78881
Cluster-21669.41004	Cluster-21669.41004	Cluster-21669.41004_orf1	-0.371863	0.0123996	0.3635	0.63359
Cluster-21669.45457	Cluster-21669.45457	Cluster-21669.45457_orf1	-1.21602	0.00192557	-0.75583	0.23158
Cluster-21669.43673	Cluster-21669.43673	Cluster-21669.43673_orf1	-0.917332	0.00640063	-0.48995	0.44251
Cluster-21669.45154	Cluster-21669.45154	Cluster-21669.45154_orf1	0.0670862	0.127838	-0.70013	0.27444
Cluster-21669.47745	Cluster-21669.47745	Cluster-21669.47745_orf1	-0.687975	0.482047	0.52117	0.47766
Cluster-21669.42809	Cluster-21669.42809	Cluster-21669.42809_orf1	-0.367229	0.135691	-0.13979	0.87298
Cluster-21669.49675	Cluster-21669.49675	Cluster-21669.49675_orf1	-0.834245	0.0402908	-0.44509	0.48406
Cluster-21669.46426	Cluster-21669.46426	Cluster-21669.46426_orf1	-0.455529	0.07588	-0.76475	0.24454
Cluster-21669.55363	Cluster-21669.55363	Cluster-21669.55363_orf1	0.368092	0.332935	-0.046071	0.99664
Cluster-21669.51046	Cluster-21669.51046	Cluster-21669.51046_orf1	0.296845	0.463846	-0.16085	0.77952
Cluster-21669.53783	Cluster-21669.53783	Cluster-21669.53783_orf1	0.592534	0.0122923	0.51057	0.39051
Cluster-21669.41229	Cluster-21669.41229	Cluster-21669.41229_orf1	-0.00392799	0.955985	1.3761	0.039224
Cluster-21669.42334	Cluster-21669.42334	Cluster-21669.42334_orf1	-0.308471	0.00824825	-0.10467	0.91567
Cluster-21669.44542	Cluster-21669.44542	Cluster-21669.44542_orf1	0.38801	0.53442	-0.3853	0.52903
Cluster-21669.41648	Cluster-21669.41648	Cluster-21669.41648_orf1	-0.197262	0.472879	-0.57887	0.37155
Cluster-21669.45860	Cluster-21669.45860	Cluster-21669.45860_orf1	-0.989126	0.0818522	-0.12668	0.88897
Cluster-21669.35555	Cluster-21669.35555	Cluster-21669.35555_orf1	0.340066	0.00306088	-0.5575	0.62732
Cluster-21669.39096	Cluster-21669.39096	Cluster-21669.39096_orf1	-0.304379	0.55655	-0.35542	0.54721
Cluster-21669.40867	Cluster-21669.40867	Cluster-21669.40867_orf1	0.389709	0.010875	-0.57522	0.35443
Cluster-21669.36928	Cluster-21669.36928	Cluster-21669.36928_orf1	-0.11222	0.23131	-0.27074	0.70409
Cluster-21669.43362	Cluster-21669.43362	Cluster-21669.43362_orf1	-0.152236	0.40416	-0.28986	0.65405
Cluster-21669.44097	Cluster-21669.44097	Cluster-21669.44097_orf1	-0.45086	0.268791	-2.8783	0.00049653
Cluster-21669.42766	Cluster-21669.42766	Cluster-21669.42766_orf1	0.0695222	0.403629	-1.9339	0.0023587
Cluster-21669.44617	Cluster-21669.44617	Cluster-21669.44617_orf1	-1.38474	0.00176418	-0.4832	0.45603
Cluster-21669.46274	Cluster-21669.46274	Cluster-21669.46274_orf1	0.400803	0.0364148	0.053181	0.95577
Cluster-21669.65021	Cluster-21669.65021	Cluster-21669.65021_	-0.119393	0.502373	-1.1945	0.061432
Cluster-21669.36780	Cluster-21669.36780	Cluster-21669.36780_orf1	-0.20936	0.208139	-1.009	0.32255
Cluster-21669.41443	Cluster-21669.41443	Cluster-21669.41443_orf1	-0.0531228	0.550656	-2.472	0.036603
Cluster-21669.52544	Cluster-21669.52544	Cluster-21669.52544_orf1	-0.227925	0.409381	-0.11773	0.87958
Cluster-21669.50151	Cluster-21669.50151	Cluster-21669.50151_orf1	0.300145	0.753616	-0.43849	0.48645
Cluster-21669.41885	Cluster-21669.41885	Cluster-21669.41885_orf1	-0.0600883	0.231906	-0.074674	0.91634
Cluster-21669.44794	Cluster-21669.44794	Cluster-21669.44794_orf1	-0.301581	0.0240074	-0.65238	0.27969
Cluster-21669.42177	Cluster-21669.42177	Cluster-21669.42177_orf1	-0.0745989	0.396523	-0.071066	0.93864
Cluster-21669.22009	Cluster-21669.22009	Cluster-21669.22009_orf1	0.0740637	0.535479	-0.051938	0.95558
Cluster-21669.42377	Cluster-21669.42377	Cluster-21669.42377_orf1	-0.36487	0.00678859	-0.15144	0.84467
Cluster-21669.39448	Cluster-21669.39448	Cluster-21669.39448_	-0.953055	0.0906028	-0.73759	0.23584
Cluster-21669.42572	Cluster-21669.42572	Cluster-21669.42572_orf1	-0.897395	0.00019294	-1.533	0.034445
Cluster-21669.44733	Cluster-21669.44733	Cluster-21669.44733_orf1	-0.462435	0.0464792	-0.37068	0.52446
Cluster-21669.25590	Cluster-21669.25590	Cluster-21669.25590_orf1	-0.313602	0.0442659	-0.25579	0.69729
Cluster-21669.24828	Cluster-21669.24828	Cluster-21669.24828_orf1	0.78244	0.00713775	-0.18744	0.8022
Cluster-21669.41536	Cluster-21669.41536	Cluster-21669.41536_orf1	1.09027	0.161603	-0.60819	0.4494
Cluster-21669.41079	Cluster-21669.41079	Cluster-21669.41079_orf1	0.0150779	0.932328	0.14312	0.76602
Cluster-21669.39295	Cluster-21669.39295	Cluster-21669.39295_	0.784423	0.224393	-0.22684	0.74953
Cluster-21669.41495	Cluster-21669.41495	Cluster-21669.41495_orf1	0.19406	0.0903194	0.12586	0.98822
Cluster-21669.48572	Cluster-21669.48572	Cluster-21669.48572_orf1	0.553085	0.143382	0.29549	0.6203
Cluster-21669.49668	Cluster-21669.49668	Cluster-21669.49668_orf1	-1.20818	0.0139445	-0.5576	0.3739
Cluster-21669.47985	Cluster-21669.47985	Cluster-21669.47985_	-0.499142	0.0175721	0.25379	0.81132
Cluster-21669.33682	Cluster-21669.33682	Cluster-21669.33682_orf1	0.0537603	0.616684	0.02782	0.91924
Cluster-21669.39916	Cluster-21669.39916	Cluster-21669.39916_orf1	-1.32456	0.00127652	-0.57228	0.36665
Cluster-21669.26344	Cluster-21669.26344	Cluster-21669.26344_orf1	0.0908022	0.24664	0.84199	0.21593
Cluster-21669.39016	Cluster-21669.39016	Cluster-21669.39016_orf1	0.427231	0.0876201	-0.59771	0.34765
Cluster-21669.52430	Cluster-21669.52430	Cluster-21669.52430_orf1	0.402051	0.00537672	-0.21826	0.79123
Cluster-21669.65512	Cluster-21669.65512	Cluster-21669.65512_orf1	0.183754	0.291897	-1.0173	0.54374
Cluster-21669.41687	Cluster-21669.41687	Cluster-21669.41687_orf1	-0.367496	0.0390799	-3.3226	1.4145e-06
Cluster-21669.46397	Cluster-21669.46397	Cluster-21669.46397_orf1	0.0434595	0.889246	-0.1538	0.81608
Cluster-21669.40507	Cluster-21669.40507	Cluster-21669.40507_orf1	-0.599802	0.032012	-0.88981	0.14799
Cluster-21669.40894	Cluster-21669.40894	Cluster-21669.40894_orf1	-0.428544	0.000163383	-0.2958	0.64832
Cluster-21669.33177	Cluster-21669.33177	Cluster-21669.33177_orf2	-0.313895	0.235217	0.059945	0.88451
Cluster-21669.39034	Cluster-21669.39034	Cluster-21669.39034_orf1	-1.80849	8.48662e-05	-0.24782	0.73156
Cluster-21669.43568	Cluster-21669.43568	Cluster-21669.43568_orf1	-0.0115363	0.865797	-1.1746	0.0455
Cluster-21669.42887	Cluster-21669.42887	Cluster-21669.42887_orf1	0.100249	0.225568	-0.82292	0.17866
Cluster-21669.52692	Cluster-21669.52692	Cluster-21669.52692_orf1	-0.264284	0.617937	0.30325	0.64242
Cluster-21669.41938	Cluster-21669.41938	Cluster-21669.41938_orf1	-0.150721	0.116195	-0.68119	0.26215
Cluster-21669.42299	Cluster-21669.42299	Cluster-21669.42299_orf1	0.357363	0.458861	-0.69715	0.26836
Cluster-21669.42494	Cluster-21669.42494	Cluster-21669.42494_orf1	-0.00696538	0.929779	-0.51079	0.41819
Cluster-21669.44787	Cluster-21669.44787	Cluster-21669.44787_orf1	-0.317666	0.00644262	-0.50652	0.43009
Cluster-21669.39872	Cluster-21669.39872	Cluster-21669.39872_orf1	0.328045	0.259439	0.018188	0.93358
Cluster-21669.40935	Cluster-21669.40935	Cluster-21669.40935_orf1	-0.00755799	0.872884	0.082849	0.93899
Cluster-21669.50753	Cluster-21669.50753	Cluster-21669.50753_orf1	0.228576	0.0782303	-0.7293	0.22743
Cluster-21669.41623	Cluster-21669.41623	Cluster-21669.41623_orf1	0.0483186	0.353715	-0.14494	0.85475
Cluster-21669.41610	Cluster-21669.41610	Cluster-21669.41610_orf1	-0.0293371	0.63504	-0.45315	0.47476
Cluster-21669.38079	Cluster-21669.38079	Cluster-21669.38079_orf1	0.208511	0.540622	-0.010243	0.99127
Cluster-21669.45454	Cluster-21669.45454	Cluster-21669.45454_orf1	-0.617912	0.00605556	-0.48063	0.45334
Cluster-21669.47968	Cluster-21669.47968	Cluster-21669.47968_orf1	-0.0972379	0.665855	0.037535	0.91941
Cluster-21669.41560	Cluster-21669.41560	Cluster-21669.41560_orf1	1.37874	0.000811722	-0.23883	0.70516
Cluster-21669.42562	Cluster-21669.42562	Cluster-21669.42562_orf1	0.436585	0.0039422	-0.42375	0.5938
Cluster-21669.27843	Cluster-21669.27843	Cluster-21669.27843_orf1	-0.82147	0.00371679	-0.21246	0.79634
Cluster-21669.66669	Cluster-21669.66669	Cluster-21669.66669_orf1	-0.0157879	0.961885	2.3526	0.32476
Cluster-21669.44469	Cluster-21669.44469	Cluster-21669.44469_orf1	-0.306518	0.00994928	-0.36181	0.55566
Cluster-21669.47161	Cluster-21669.47161	Cluster-21669.47161_orf1	0.797791	0.022592	-0.50343	0.42643
Cluster-21669.24128	Cluster-21669.24128	Cluster-21669.24128_orf1	0.210454	0.733547	-0.52974	0.42436
Cluster-21669.24362	Cluster-21669.24362	Cluster-21669.24362_orf1	-0.0151836	0.939824	-0.71555	0.26252
Cluster-21669.40397	Cluster-21669.40397	Cluster-21669.40397_orf1	-0.122625	0.0199406	-2.772	1.558e-05
Cluster-21669.41616	Cluster-21669.41616	Cluster-21669.41616_orf1	0.00290609	0.971257	-0.23131	0.69544
Cluster-21669.40394	Cluster-21669.40394	Cluster-21669.40394_orf1	-1.65553	0.0106282	-0.54675	0.91809
Cluster-21669.34545	Cluster-21669.34545	Cluster-21669.34545_orf1	0.0962124	0.504268	-0.38653	0.55848
Cluster-21669.45028	Cluster-21669.45028	Cluster-21669.45028_orf1	0.516766	0.082637	-1.786	0.0032316
Cluster-21669.41518	Cluster-21669.41518	Cluster-21669.41518_orf1	-0.42041	0.00907477	-0.59911	0.33372
Cluster-21669.43754	Cluster-21669.43754	Cluster-21669.43754_orf1	-0.378688	0.000827116	-1.7632	0.0056836
Cluster-21669.42350	Cluster-21669.42350	Cluster-21669.42350_orf1	0.627988	0.000883502	-0.53597	0.39091
Cluster-21669.38560	Cluster-21669.38560	Cluster-21669.38560_orf1	-0.858047	0.0837881	-0.38055	0.54956
Cluster-21669.42311	Cluster-21669.42311	Cluster-21669.42311_orf1	-0.176312	0.652638	-0.16566	0.81662
Cluster-21669.47506	Cluster-21669.47506	Cluster-21669.47506_orf1	0.189041	0.40615	0.0033189	0.95332
Cluster-21669.41392	Cluster-21669.41392	Cluster-21669.41392_orf1	0.218438	0.108638	-0.71021	0.24341
Cluster-21669.44957	Cluster-21669.44957	Cluster-21669.44957_orf1	0.0237834	0.455609	-1.3823	0.11183
Cluster-21669.43708	Cluster-21669.43708	Cluster-21669.43708_orf1	0.754995	0.0426827	-0.53004	0.38414
Cluster-21669.45367	Cluster-21669.45367	Cluster-21669.45367_	-1.11918	0.0181612	-1.6212	0.0092805
Cluster-21669.28916	Cluster-21669.28916	Cluster-21669.28916_orf1	1.27107	0.132022	-0.99499	0.10275
Cluster-21669.23140	Cluster-21669.23140	Cluster-21669.23140_	-0.645376	0.0137825	-0.28233	0.67296
Cluster-21669.47170	Cluster-21669.47170	Cluster-21669.47170_orf1	-1.10018	0.0504755	-0.91115	0.12198
Cluster-21669.39792	Cluster-21669.39792	Cluster-21669.39792_orf1	-1.56553	9.22597e-05	-0.23704	0.71648
Cluster-21669.32579	Cluster-21669.32579	Cluster-21669.32579_orf1	0.394907	0.0240103	0.0085056	0.96274
Cluster-21669.42965	Cluster-21669.42965	Cluster-21669.42965_	-0.566431	0.0692025	-1.6852	0.0067924
Cluster-21669.40908	Cluster-21669.40908	Cluster-21669.40908_orf1	-0.129247	0.0616987	-0.26597	0.68668
Cluster-21669.45169	Cluster-21669.45169	Cluster-21669.45169_orf1	-1.05655	0.034061	-0.2502	0.70801
Cluster-21669.39843	Cluster-21669.39843	Cluster-21669.39843_orf1	-1.28363	1.42869e-05	0.025452	0.86136
Cluster-21669.41287	Cluster-21669.41287	Cluster-21669.41287_orf1	-0.77336	0.343145	-0.12107	0.82131
Cluster-21669.41066	Cluster-21669.41066	Cluster-21669.41066_orf1	-0.389831	0.0137397	-0.36078	0.55945
Cluster-21669.40501	Cluster-21669.40501	Cluster-21669.40501_orf1	-1.19798	0.00117438	-0.1002	0.86114
Cluster-21669.42605	Cluster-21669.42605	Cluster-21669.42605_orf1	-0.825656	0.222795	-0.97038	0.11613
Cluster-21669.65426	Cluster-21669.65426	Cluster-21669.65426_orf1	0.587747	0.137316	-0.47874	0.44302
Cluster-21669.39431	Cluster-21669.39431	Cluster-21669.39431_orf1	1.88716	0.0190276	-0.023277	0.97476
Cluster-21669.47298	Cluster-21669.47298	Cluster-21669.47298_	-0.188561	0.28823	-0.12851	0.91571
Cluster-21669.45165	Cluster-21669.45165	Cluster-21669.45165_orf1	0.137444	0.20558	-0.18618	0.77884
Cluster-21669.42626	Cluster-21669.42626	Cluster-21669.42626_	0.269673	0.215204	-0.55644	0.39879
Cluster-21669.38352	Cluster-21669.38352	Cluster-21669.38352_orf1	-0.598798	0.000948055	-0.57938	0.40416
Cluster-21669.41073	Cluster-21669.41073	Cluster-21669.41073_	-0.187072	0.0714724	-1.6097	0.072791
Cluster-21669.47422	Cluster-21669.47422	Cluster-21669.47422_orf1	-0.216218	0.0721497	-0.45798	0.45589
Cluster-21669.3686	Cluster-21669.3686	Cluster-21669.3686_orf1	2.67699	0.0863494	-0.44583	0.5251
Cluster-21669.18447	Cluster-21669.18447	Cluster-21669.18447_orf1	0.631491	0.227993	0.67202	0.35857
Cluster-21669.48176	Cluster-21669.48176	Cluster-21669.48176_orf1	-0.156024	0.286226	-1.8657	0.0035284
Cluster-21669.34879	Cluster-21669.34879	Cluster-21669.34879_orf1	0.172593	0.498656	-0.062325	0.97441
Cluster-21669.43674	Cluster-21669.43674	Cluster-21669.43674_orf1	0.0620824	0.307514	-0.15324	0.8575
Cluster-21669.52651	Cluster-21669.52651	Cluster-21669.52651_orf1	1.22418	0.0868975	-0.67666	0.26746
Cluster-21669.46891	Cluster-21669.46891	Cluster-21669.46891_orf1	-0.756293	0.0623171	0.024621	0.95934
Cluster-21669.43057	Cluster-21669.43057	Cluster-21669.43057_orf1	0.151009	0.00246748	-0.18505	0.81421
Cluster-21669.45734	Cluster-21669.45734	Cluster-21669.45734_orf1	-0.179961	0.571371	-0.23148	0.69925
Cluster-21669.54460	Cluster-21669.54460	Cluster-21669.54460_orf1	-0.290597	0.165942	-0.22021	0.7464
Cluster-21669.42557	Cluster-21669.42557	Cluster-21669.42557_orf1	-0.144263	0.0665652	-0.29486	0.64166
Cluster-21669.49108	Cluster-21669.49108	Cluster-21669.49108_orf1	-1.90221	0.000568588	-0.76755	0.2258
Cluster-21669.49719	Cluster-21669.49719	Cluster-21669.49719_orf1	-0.177407	0.806544	-0.44215	0.71643
Cluster-21669.40011	Cluster-21669.40011	Cluster-21669.40011_orf1	0.0459674	0.832893	-0.62957	0.31596
Cluster-21669.43548	Cluster-21669.43548	Cluster-21669.43548_	-0.0354002	0.723853	-3.1872	0.00023352
Cluster-21669.38250	Cluster-21669.38250	Cluster-21669.38250_orf1	-2.35842	0.0467848	-0.33332	0.58381
Cluster-21669.48414	Cluster-21669.48414	Cluster-21669.48414_orf1	-0.815968	0.0409497	-0.75427	0.34196
Cluster-21669.42393	Cluster-21669.42393	Cluster-21669.42393_orf1	-0.0447793	0.582266	0.12557	0.99079
Cluster-21669.42480	Cluster-21669.42480	Cluster-21669.42480_	0.0584021	0.800027	-0.31419	0.66196
Cluster-21669.51309	Cluster-21669.51309	Cluster-21669.51309_orf1	-1.15726	0.0127662	-0.4362	0.68116
Cluster-21669.49559	Cluster-21669.49559	Cluster-21669.49559_orf1	-0.519975	0.0016336	-3.5499	4.0701e-06
Cluster-21669.43251	Cluster-21669.43251	Cluster-21669.43251_	0.103048	0.283372	-0.57826	0.36117
Cluster-21669.41668	Cluster-21669.41668	Cluster-21669.41668_orf1	-0.748592	0.0100164	-0.18883	0.79601
Cluster-21669.44559	Cluster-21669.44559	Cluster-21669.44559_orf1	0.143391	0.700759	0.060997	0.89286
Cluster-21669.37661	Cluster-21669.37661	Cluster-21669.37661_orf1	0.518331	0.210513	-0.93856	0.12678
Cluster-21669.39252	Cluster-21669.39252	Cluster-21669.39252_orf1	-0.268839	0.0791983	-0.034114	0.99572
Cluster-21669.50362	Cluster-21669.50362	Cluster-21669.50362_orf1	0.874589	0.0173058	-0.65328	0.29867
Cluster-21669.41841	Cluster-21669.41841	Cluster-21669.41841_orf1	0.865366	0.000243241	0.30567	0.53517
Cluster-21669.43539	Cluster-21669.43539	Cluster-21669.43539_orf1	0.633676	0.00122102	-0.3404	0.59976
Cluster-21669.41653	Cluster-21669.41653	Cluster-21669.41653_orf1	-1.28748	0.00324212	1.3682	0.045817
Cluster-21669.47571	Cluster-21669.47571	Cluster-21669.47571_orf1	-1.86179	0.425794	-0.19285	0.80247
Cluster-21669.52180	Cluster-21669.52180	Cluster-21669.52180_orf1	-0.431751	0.0087763	-0.16651	0.79604
Cluster-21669.42828	Cluster-21669.42828	Cluster-21669.42828_orf1	-0.234957	0.182787	-3.4738	1.1408e-07
Cluster-21669.50812	Cluster-21669.50812	Cluster-21669.50812_orf1	-0.177913	0.0426884	-0.21926	0.7628
Cluster-21669.37129	Cluster-21669.37129	Cluster-21669.37129_orf1	0.332811	0.243149	-0.38531	0.55644
Cluster-21669.48895	Cluster-21669.48895	Cluster-21669.48895_orf1	-0.505394	0.0314681	-0.78026	0.27889
Cluster-21669.51662	Cluster-21669.51662	Cluster-21669.51662_orf1	-0.204906	0.557159	-0.6672	0.25331
Cluster-21669.43814	Cluster-21669.43814	Cluster-21669.43814_orf1	-0.36234	0.0442398	-0.29591	0.6132
Cluster-21669.41643	Cluster-21669.41643	Cluster-21669.41643_orf1	-0.223937	0.0357019	-0.26402	0.64238
Cluster-21669.51173	Cluster-21669.51173	Cluster-21669.51173_orf1	2.97698	0.191946	-0.11421	0.89907
Cluster-21669.41095	Cluster-21669.41095	Cluster-21669.41095_orf1	0.023538	0.728337	-0.37473	0.53166
Cluster-21669.52581	Cluster-21669.52581	Cluster-21669.52581_	1.32163	0.152337	-0.14948	0.82495
Cluster-21669.42103	Cluster-21669.42103	Cluster-21669.42103_orf1	0.00803118	0.928604	-0.77269	0.21522
Cluster-21669.41598	Cluster-21669.41598	Cluster-21669.41598_orf1	0.230677	0.0294037	-0.32477	0.66545
Cluster-21669.49159	Cluster-21669.49159	Cluster-21669.49159_orf1	0.112046	0.587311	-0.30574	0.6261
Cluster-21669.49909	Cluster-21669.49909	Cluster-21669.49909_	0.740545	0.000516914	0.40172	0.88902
Cluster-21669.42936	Cluster-21669.42936	Cluster-21669.42936_orf1	-0.0823553	0.426196	0.11348	0.84143
Cluster-21669.41220	Cluster-21669.41220	Cluster-21669.41220_orf1	0.383129	0.0169575	-0.28424	0.59577
Cluster-21669.43512	Cluster-21669.43512	Cluster-21669.43512_orf1	1.36964	0.280586	-0.54003	0.40106
Cluster-21669.43837	Cluster-21669.43837	Cluster-21669.43837_orf1	-0.255876	0.45022	-0.29402	0.62953
Cluster-21669.46000	Cluster-21669.46000	Cluster-21669.46000_orf1	-0.485051	0.00159811	-0.28649	0.64546
Cluster-21669.41725	Cluster-21669.41725	Cluster-21669.41725_orf1	-0.170989	0.0540239	-1.0105	0.10179
Cluster-21669.37382	Cluster-21669.37382	Cluster-21669.37382_orf1	-0.660871	0.0372584	-2.3929	0.00019635
Cluster-21669.50311	Cluster-21669.50311	Cluster-21669.50311_orf1	-0.93929	0.0562061	-0.084551	0.89195
Cluster-21669.40823	Cluster-21669.40823	Cluster-21669.40823_orf1	-1.44111	0.0135631	-0.85697	0.16558
Cluster-21669.44362	Cluster-21669.44362	Cluster-21669.44362_orf1	1.05306	0.0187911	-0.56536	0.38379
Cluster-21669.43131	Cluster-21669.43131	Cluster-21669.43131_orf1	2.05242	0.000116575	-0.70506	0.24582
Cluster-21669.45260	Cluster-21669.45260	Cluster-21669.45260_orf1	-0.301948	0.000269091	-0.40867	0.53575
Cluster-21669.34669	Cluster-21669.34669	Cluster-21669.34669_	0.0325117	0.819595	0.12248	0.75556
Cluster-21669.42245	Cluster-21669.42245	Cluster-21669.42245_orf1	0.622475	0.000333251	-1.1301	0.060609
Cluster-21669.41880	Cluster-21669.41880	Cluster-21669.41880_orf1	0.144187	0.246823	-0.49145	0.42552
Cluster-21669.45463	Cluster-21669.45463	Cluster-21669.45463_orf1	-0.254842	0.314879	-0.20575	0.77096
Cluster-21669.42308	Cluster-21669.42308	Cluster-21669.42308_orf1	-0.288292	0.00666818	-0.62018	0.30766
Cluster-21669.22364	Cluster-21669.22364	Cluster-21669.22364_orf1	0.186539	0.18596	-1.0035	0.11546
Cluster-21669.45474	Cluster-21669.45474	Cluster-21669.45474_orf1	-0.599298	0.152431	-0.91708	0.14617
Cluster-21669.48293	Cluster-21669.48293	Cluster-21669.48293_orf1	-0.0715133	0.786388	-1.1197	0.071618
Cluster-21669.40846	Cluster-21669.40846	Cluster-21669.40846_orf1	-0.186507	0.293148	-0.29727	0.6442
Cluster-21669.56838	Cluster-21669.56838	Cluster-21669.56838_	0.500688	0.0923718	-0.93818	0.16563
Cluster-21669.41925	Cluster-21669.41925	Cluster-21669.41925_orf1	-0.364844	0.487017	-0.30342	0.59768
Cluster-21669.43195	Cluster-21669.43195	Cluster-21669.43195_orf1	-0.0578095	0.90552	-0.22174	0.62537
Cluster-21669.44093	Cluster-21669.44093	Cluster-21669.44093_orf1	0.528318	0.17503	-0.60094	0.34971
Cluster-21669.42918	Cluster-21669.42918	Cluster-21669.42918_orf1	0.562054	0.234759	-0.06773	0.97723
Cluster-21669.30394	Cluster-21669.30394	Cluster-21669.30394_orf1	0.272757	0.014166	-1.0434	0.094185
Cluster-21669.26359	Cluster-21669.26359	Cluster-21669.26359_orf1	1.0363	0.00522785	1.5752	0.2574
Cluster-21669.35545	Cluster-21669.35545	Cluster-21669.35545_orf1	0.187109	0.268177	-1.0231	0.087638
Cluster-21669.37255	Cluster-21669.37255	Cluster-21669.37255_orf1	-0.610042	0.0718691	-0.13131	0.84616
Cluster-21669.56493	Cluster-21669.56493	Cluster-21669.56493_orf1	-0.479291	0.00495018	-0.095984	0.859
Cluster-21669.48063	Cluster-21669.48063	Cluster-21669.48063_orf1	0.103333	0.61568	-1.1841	0.043636
Cluster-21669.39595	Cluster-21669.39595	Cluster-21669.39595_orf1	-0.34097	0.0256352	-0.37288	0.54495
Cluster-21669.40957	Cluster-21669.40957	Cluster-21669.40957_	0.18363	0.134844	-0.4433	0.47851
Cluster-21669.49323	Cluster-21669.49323	Cluster-21669.49323_orf1	0.580826	0.370487	-0.72204	0.23174
Cluster-21669.42244	Cluster-21669.42244	Cluster-21669.42244_orf1	0.183805	0.41715	-0.16823	0.78237
Cluster-21669.57039	Cluster-21669.57039	Cluster-21669.57039_orf1	-0.379255	0.182804	-0.44022	0.46878
Cluster-21669.69584	Cluster-21669.69584	Cluster-21669.69584_orf1	-0.165993	0.661835	1.5557	0.016671
Cluster-21669.46943	Cluster-21669.46943	Cluster-21669.46943_	-0.156451	0.0754995	-0.40961	0.54475
Cluster-21669.46445	Cluster-21669.46445	Cluster-21669.46445_	0.637231	0.163639	-0.11847	0.85559
Cluster-21669.50345	Cluster-21669.50345	Cluster-21669.50345_orf1	-0.249147	0.385482	-0.30273	0.6776
Cluster-21669.42959	Cluster-21669.42959	Cluster-21669.42959_orf1	0.34534	0.00515818	-0.2596	0.69288
Cluster-21669.41367	Cluster-21669.41367	Cluster-21669.41367_orf1	0.279435	0.456596	-0.37457	0.5618
Cluster-21669.37820	Cluster-21669.37820	Cluster-21669.37820_	-0.574066	0.520339	-0.18921	0.75379
Cluster-21669.45304	Cluster-21669.45304	Cluster-21669.45304_orf1	0.408904	0.105595	-1.9762	0.42515
Cluster-21669.41584	Cluster-21669.41584	Cluster-21669.41584_orf1	-0.48427	0.121698	-1.4671	0.017205
Cluster-21669.42515	Cluster-21669.42515	Cluster-21669.42515_orf1	-0.306973	0.0289879	-1.4705	0.018691
Cluster-21669.41388	Cluster-21669.41388	Cluster-21669.41388_orf1	0.40618	0.00208644	-0.29212	0.69857
Cluster-21669.51141	Cluster-21669.51141	Cluster-21669.51141_orf1	-0.122003	0.240192	-0.54456	0.33936
Cluster-21669.40891	Cluster-21669.40891	Cluster-21669.40891_orf1	-0.433419	0.0258686	-0.84508	0.17549
Cluster-21669.42690	Cluster-21669.42690	Cluster-21669.42690_orf1	3.12699	0.00142474	-0.38871	0.49663
Cluster-21669.36633	Cluster-21669.36633	Cluster-21669.36633_orf1	-0.74095	0.0127659	-0.25453	0.67298
Cluster-21669.42157	Cluster-21669.42157	Cluster-21669.42157_orf1	0.298745	0.161914	-0.51124	0.34629
Cluster-21669.56400	Cluster-21669.56400	Cluster-21669.56400_	0.0484789	0.814674	-0.2053	0.81418
Cluster-21669.42634	Cluster-21669.42634	Cluster-21669.42634_orf1	-0.26278	0.0874043	-0.89928	0.15587
Cluster-21669.43746	Cluster-21669.43746	Cluster-21669.43746_orf1	-0.583846	0.0362686	-0.50975	0.4279
Cluster-21669.45785	Cluster-21669.45785	Cluster-21669.45785_orf1	0.0204033	0.853049	-0.23123	0.73514
Cluster-21669.42846	Cluster-21669.42846	Cluster-21669.42846_orf1	-0.0985225	0.130965	-0.017005	0.955
Cluster-21669.40389	Cluster-21669.40389	Cluster-21669.40389_orf1	2.27067	0.00238038	-0.6126	0.36041
Cluster-21669.41578	Cluster-21669.41578	Cluster-21669.41578_orf1	0.194446	0.0127051	0.16536	0.86369
Cluster-21669.44619	Cluster-21669.44619	Cluster-21669.44619_orf1	-0.0664539	0.856154	-0.052237	0.91584
Cluster-21669.43047	Cluster-21669.43047	Cluster-21669.43047_orf1	0.179821	0.483653	-0.14043	0.85221
Cluster-21669.39194	Cluster-21669.39194	Cluster-21669.39194_orf1	-0.753244	0.0664929	-0.12227	0.86833
Cluster-21669.42890	Cluster-21669.42890	Cluster-21669.42890_orf1	0.0538774	0.85666	-0.65963	0.29076
Cluster-21669.29608	Cluster-21669.29608	Cluster-21669.29608_orf1	-0.720612	0.031315	0.74659	0.27328
Cluster-21669.45534	Cluster-21669.45534	Cluster-21669.45534_	-0.528638	0.409229	0.049359	0.89304
Cluster-21669.42547	Cluster-21669.42547	Cluster-21669.42547_orf1	-0.288256	0.639619	-0.065533	0.92596
Cluster-21669.41797	Cluster-21669.41797	Cluster-21669.41797_orf1	-0.25104	0.00401201	-1.3201	0.031271
Cluster-21669.47464	Cluster-21669.47464	Cluster-21669.47464_orf1	0.43871	0.0460472	0.92334	0.50464
Cluster-21669.41859	Cluster-21669.41859	Cluster-21669.41859_orf1	0.193681	0.503026	-0.88373	0.15992
Cluster-21669.38871	Cluster-21669.38871	Cluster-21669.38871_orf1	-0.860571	0.00165853	-1.2485	0.048605
Cluster-21669.29607	Cluster-21669.29607	Cluster-21669.29607_	-0.109216	0.00150689	0.70849	0.28536
Cluster-21669.37561	Cluster-21669.37561	Cluster-21669.37561_orf1	-1.31069	0.0493259	-1.057	0.084539
Cluster-21669.43834	Cluster-21669.43834	Cluster-21669.43834_orf1	-1.36426	0.000536608	-0.44249	0.48505
Cluster-21669.41594	Cluster-21669.41594	Cluster-21669.41594_orf1	-0.14672	0.156612	-0.50166	0.47048
Cluster-21669.47202	Cluster-21669.47202	Cluster-21669.47202_orf1	-0.987743	0.0119522	0.27779	0.89906
Cluster-21669.42111	Cluster-21669.42111	Cluster-21669.42111_orf1	-0.0840433	0.436319	-0.030401	0.99939
Cluster-21669.52109	Cluster-21669.52109	Cluster-21669.52109_orf1	0.679248	0.0138606	-0.46826	0.43078
Cluster-21669.56335	Cluster-21669.56335	Cluster-21669.56335_orf1	0.0796648	0.229666	0.35422	0.56848
Cluster-21669.39613	Cluster-21669.39613	Cluster-21669.39613_orf1	-0.150575	0.406883	0.029517	0.91889
Cluster-21669.44574	Cluster-21669.44574	Cluster-21669.44574_orf1	-0.0157884	0.859738	-0.48137	0.42201
Cluster-21669.46192	Cluster-21669.46192	Cluster-21669.46192_orf1	-0.629806	0.0061107	-0.44413	0.53599
Cluster-21669.43566	Cluster-21669.43566	Cluster-21669.43566_orf1	-0.418759	0.107156	-1.8682	0.066908
Cluster-21669.41209	Cluster-21669.41209	Cluster-21669.41209_orf1	1.44584	0.0398452	-0.17882	0.84626
Cluster-21669.51541	Cluster-21669.51541	Cluster-21669.51541_orf2	-0.361797	0.584308	3.2425	0.23654
Cluster-21669.46617	Cluster-21669.46617	Cluster-21669.46617_	0.594397	0.107958	-0.16506	0.81571
Cluster-21669.43533	Cluster-21669.43533	Cluster-21669.43533_orf1	-0.306254	0.0779237	-0.76002	0.23406
Cluster-21669.41043	Cluster-21669.41043	Cluster-21669.41043_orf1	-0.213759	0.586475	-0.57024	0.37385
Cluster-21669.42322	Cluster-21669.42322	Cluster-21669.42322_orf1	-0.184454	0.0177049	-0.15294	0.85665
Cluster-21669.43243	Cluster-21669.43243	Cluster-21669.43243_	1.52619	0.0231738	-0.69702	0.27151
Cluster-21669.23671	Cluster-21669.23671	Cluster-21669.23671_	-0.888746	0.000776814	0.99232	0.1151
Cluster-21669.36182	Cluster-21669.36182	Cluster-21669.36182_orf1	-0.253499	0.0483238	-0.21627	0.74401
Cluster-21669.43705	Cluster-21669.43705	Cluster-21669.43705_orf1	-0.473957	0.630454	-0.02322	0.94681
Cluster-21669.49003	Cluster-21669.49003	Cluster-21669.49003_orf1	0.236776	0.152526	-0.5613	0.41748
Cluster-21669.42658	Cluster-21669.42658	Cluster-21669.42658_orf1	-0.140588	0.225731	-0.93536	0.1319
Cluster-21669.43007	Cluster-21669.43007	Cluster-21669.43007_orf1	-0.0246046	0.827807	-0.21882	0.68719
Cluster-21669.41379	Cluster-21669.41379	Cluster-21669.41379_orf1	0.385658	0.00177596	1.8475	0.086121
Cluster-21669.40328	Cluster-21669.40328	Cluster-21669.40328_orf1	-1.37576	0.218962	-0.65487	0.25825
Cluster-21669.43562	Cluster-21669.43562	Cluster-21669.43562_orf1	0.000893876	0.998022	-0.26527	0.66395
Cluster-21669.39256	Cluster-21669.39256	Cluster-21669.39256_orf1	-0.237521	0.129754	-0.46434	0.4143
Cluster-21669.44496	Cluster-21669.44496	Cluster-21669.44496_orf1	-0.260779	0.0866933	-2.3506	0.00018598
Cluster-21669.44220	Cluster-21669.44220	Cluster-21669.44220_	-0.192451	0.124934	-0.77124	0.28094
Cluster-21669.43974	Cluster-21669.43974	Cluster-21669.43974_orf1	-0.0329696	0.82628	-1.1441	0.07452
Cluster-21669.41671	Cluster-21669.41671	Cluster-21669.41671_orf1	-1.11148	0.000654193	-0.40036	0.48981
Cluster-21669.44276	Cluster-21669.44276	Cluster-21669.44276_orf1	-0.191874	0.489371	-0.48655	0.43256
Cluster-21669.51775	Cluster-21669.51775	Cluster-21669.51775_orf1	0.892231	0.000481482	0.34753	0.52349
Cluster-21669.41754	Cluster-21669.41754	Cluster-21669.41754_orf1	0.0223973	0.763479	-0.26681	0.66266
Cluster-21669.42698	Cluster-21669.42698	Cluster-21669.42698_orf1	-0.34134	0.436276	-0.1346	0.87975
Cluster-21669.41998	Cluster-21669.41998	Cluster-21669.41998_orf1	-1.79084	0.00394285	-0.63725	0.28698
Cluster-21669.52770	Cluster-21669.52770	Cluster-21669.52770_	0.203404	0.2367	0.63569	0.33202
Cluster-21669.51513	Cluster-21669.51513	Cluster-21669.51513_orf1	-0.238066	0.0641789	0.64755	0.28823
Cluster-21669.49769	Cluster-21669.49769	Cluster-21669.49769_orf1	-0.67333	0.0305688	-0.24698	0.65804
Cluster-21669.35191	Cluster-21669.35191	Cluster-21669.35191_orf1	-0.310228	0.0250578	-0.13693	0.85745
Cluster-21669.48799	Cluster-21669.48799	Cluster-21669.48799_orf1	0.512682	0.0828164	-0.69134	0.23247
Cluster-21669.42643	Cluster-21669.42643	Cluster-21669.42643_orf1	0.939717	0.51855	-0.2292	0.7107
Cluster-21669.41045	Cluster-21669.41045	Cluster-21669.41045_orf1	-0.718444	0.0909595	-1.197	0.041956
Cluster-21669.43677	Cluster-21669.43677	Cluster-21669.43677_orf1	0.03971	0.865512	-0.90358	0.14483
Cluster-21669.42531	Cluster-21669.42531	Cluster-21669.42531_orf1	0.279176	0.0011471	-1.059	0.071103
Cluster-21669.38953	Cluster-21669.38953	Cluster-21669.38953_orf1	0.0446911	0.702331	-1.5725	0.012532
Cluster-21669.42262	Cluster-21669.42262	Cluster-21669.42262_	0.130751	0.336146	-2.3095	0.0003181
Cluster-21669.37579	Cluster-21669.37579	Cluster-21669.37579_orf1	-0.400674	0.0209706	-1.1273	0.073749
Cluster-21669.43350	Cluster-21669.43350	Cluster-21669.43350_orf1	-0.257399	0.134021	-1.6974	0.0062197
Cluster-21669.22460	Cluster-21669.22460	Cluster-21669.22460_orf1	0.0558422	0.891135	-0.45872	0.50699
Cluster-21669.48314	Cluster-21669.48314	Cluster-21669.48314_orf1	-0.260935	0.69695	-2.6115	0.00011865
Cluster-21669.43835	Cluster-21669.43835	Cluster-21669.43835_orf1	0.268173	0.572294	-0.21874	0.76568
Cluster-21669.42417	Cluster-21669.42417	Cluster-21669.42417_orf1	-0.456652	0.0254564	-0.88907	0.15641
Cluster-21669.45873	Cluster-21669.45873	Cluster-21669.45873_orf1	-0.340313	0.063813	-0.018754	0.98787
Cluster-21669.39985	Cluster-21669.39985	Cluster-21669.39985_orf1	0.290638	0.316829	-0.55785	0.37486
Cluster-21669.43876	Cluster-21669.43876	Cluster-21669.43876_orf1	0.0662771	0.567583	-0.85336	0.17636
Cluster-21669.43733	Cluster-21669.43733	Cluster-21669.43733_orf1	0.225549	0.0502557	-0.19103	0.77871
Cluster-21669.43481	Cluster-21669.43481	Cluster-21669.43481_orf1	-0.852558	0.18038	-0.13302	0.90197
Cluster-21669.41096	Cluster-21669.41096	Cluster-21669.41096_orf1	0.354279	0.108925	0.5841	0.39964
Cluster-21669.40111	Cluster-21669.40111	Cluster-21669.40111_orf1	-0.592495	0.313842	-0.17566	0.84306
Cluster-21669.30354	Cluster-21669.30354	Cluster-21669.30354_orf1	0.0704873	0.661812	-1.6035	0.018401
Cluster-21669.41960	Cluster-21669.41960	Cluster-21669.41960_orf1	0.00605144	0.906383	-0.21383	0.74815
Cluster-21669.37131	Cluster-21669.37131	Cluster-21669.37131_orf1	-0.359556	0.0278703	-0.28669	0.67684
Cluster-21669.34709	Cluster-21669.34709	Cluster-21669.34709_orf1	-0.792483	0.0245483	-0.38226	0.53039
Cluster-21669.45163	Cluster-21669.45163	Cluster-21669.45163_orf1	0.870705	0.0282934	-0.2307	0.74391
Cluster-21669.42015	Cluster-21669.42015	Cluster-21669.42015_orf1	0.0125662	0.851943	-0.55358	0.35339
Cluster-21669.41311	Cluster-21669.41311	Cluster-21669.41311_orf1	0.261782	0.36216	-0.29249	0.6349
Cluster-21669.41901	Cluster-21669.41901	Cluster-21669.41901_orf1	-0.447379	0.100437	0.044619	0.9082
Cluster-21669.55193	Cluster-21669.55193	Cluster-21669.55193_orf1	-0.0949751	0.520602	0.88673	0.18026
Cluster-21669.24723	Cluster-21669.24723	Cluster-21669.24723_orf1	0.0779459	0.6598	-0.46514	0.52283
Cluster-21669.44914	Cluster-21669.44914	Cluster-21669.44914_	1.04434	0.00452341	-0.18208	0.84335
Cluster-21669.42513	Cluster-21669.42513	Cluster-21669.42513_orf1	-0.675462	0.0264693	-1.9249	0.0023316
Cluster-21669.40311	Cluster-21669.40311	Cluster-21669.40311_orf1	0.616717	0.000945402	-0.46365	0.4796
Cluster-21669.36598	Cluster-21669.36598	Cluster-21669.36598_orf1	-0.0544291	0.720896	-1.3849	0.025356
Cluster-21669.34319	Cluster-21669.34319	Cluster-21669.34319_orf1	-0.524186	0.0485243	-1.2629	0.041747
Cluster-21669.34390	Cluster-21669.34390	Cluster-21669.34390_orf1	0.153337	0.146727	-0.29888	0.64033
Cluster-21669.41387	Cluster-21669.41387	Cluster-21669.41387_orf1	0.0400544	0.741902	-0.30397	0.64569
Cluster-21669.37316	Cluster-21669.37316	Cluster-21669.37316_orf1	-0.584452	0.245687	-0.17547	0.7367
Cluster-21669.41189	Cluster-21669.41189	Cluster-21669.41189_orf1	-0.805178	0.12434	-0.25791	0.70192
Cluster-21669.41613	Cluster-21669.41613	Cluster-21669.41613_orf1	-0.254278	0.0219207	-0.57454	0.3527
Cluster-21669.42827	Cluster-21669.42827	Cluster-21669.42827_orf1	-1.14456	0.0276738	-0.046108	0.97131
Cluster-21669.44800	Cluster-21669.44800	Cluster-21669.44800_orf1	-0.301568	0.0060593	0.12896	0.8038
Cluster-21669.30184	Cluster-21669.30184	Cluster-21669.30184_orf1	0.439292	0.0741107	-0.95013	0.21475
Cluster-21669.43696	Cluster-21669.43696	Cluster-21669.43696_orf1	0.20767	0.403906	-0.36294	0.56619
Cluster-21669.41439	Cluster-21669.41439	Cluster-21669.41439_orf1	-0.257769	0.0983465	-0.17566	0.78523
Cluster-21669.10212	Cluster-21669.10212	Cluster-21669.10212_	0.0438442	0.784936	-0.05438	0.90391
Cluster-21669.29745	Cluster-21669.29745	Cluster-21669.29745_orf1	0.352699	0.425817	-0.078815	0.90069
Cluster-21669.43400	Cluster-21669.43400	Cluster-21669.43400_orf1	-0.246859	0.0115426	-0.59513	0.35059
Cluster-21669.47861	Cluster-21669.47861	Cluster-21669.47861_orf1	-0.0802315	0.37648	-0.013525	0.97636
Cluster-21669.40279	Cluster-21669.40279	Cluster-21669.40279_orf1	-1.42936	0.00326608	-0.18862	0.75275
Cluster-21669.41206	Cluster-21669.41206	Cluster-21669.41206_orf1	-0.570136	0.127377	-0.32336	0.64551
Cluster-21669.42392	Cluster-21669.42392	Cluster-21669.42392_orf1	0.071337	0.622568	-0.62651	0.26378
Cluster-21669.39592	Cluster-21669.39592	Cluster-21669.39592_orf1	0.392468	0.00976814	-0.36593	0.57643
Cluster-21669.44400	Cluster-21669.44400	Cluster-21669.44400_orf1	-0.777846	0.0272958	-0.96172	0.096375
Cluster-21669.43020	Cluster-21669.43020	Cluster-21669.43020_orf1	-0.248114	0.436839	-1.935	0.0021508
Cluster-21669.41170	Cluster-21669.41170	Cluster-21669.41170_orf1	0.0232306	0.651058	-1.8338	0.0042821
Cluster-21669.21679	Cluster-21669.21679	Cluster-21669.21679_orf1	-0.427716	0.0739578	-0.35887	0.60288
Cluster-21669.38114	Cluster-21669.38114	Cluster-21669.38114_orf1	-0.220621	0.468201	-0.50837	0.46238
Cluster-21669.41825	Cluster-21669.41825	Cluster-21669.41825_orf1	-0.573111	0.0685154	-0.57311	0.37453
Cluster-21669.46646	Cluster-21669.46646	Cluster-21669.46646_orf1	0.605054	0.0592557	0.26724	0.93393
Cluster-21669.51941	Cluster-21669.51941	Cluster-21669.51941_orf1	-0.774549	0.0819117	-0.52357	0.40619
Cluster-21669.42639	Cluster-21669.42639	Cluster-21669.42639_orf1	0.155175	0.400263	-0.32396	0.63737
Cluster-21669.39730	Cluster-21669.39730	Cluster-21669.39730_orf1	0.142329	0.214186	-0.40627	0.52692
Cluster-21669.44025	Cluster-21669.44025	Cluster-21669.44025_orf1	-0.401262	0.0189311	-0.8808	0.15537
Cluster-21669.37066	Cluster-21669.37066	Cluster-21669.37066_orf1	0.0178591	0.90988	-0.54254	0.39452
Cluster-21669.44933	Cluster-21669.44933	Cluster-21669.44933_orf1	-1.02529	0.00254868	-0.38281	0.51876
Cluster-21669.38701	Cluster-21669.38701	Cluster-21669.38701_orf1	-1.94742	0.00565705	-0.0052665	0.9729
Cluster-15724.0	Cluster-15724.0	Cluster-15724.0_orf1	-0.922434	0.0838056	1.2523	0.30406
Cluster-21669.43424	Cluster-21669.43424	Cluster-21669.43424_orf1	-0.212727	0.216112	-0.2467	0.66578
Cluster-21669.42031	Cluster-21669.42031	Cluster-21669.42031_orf1	0.945163	0.00911483	0.076643	0.88042
Cluster-21669.52058	Cluster-21669.52058	Cluster-21669.52058_orf1	-0.308579	0.164425	0.035557	0.94671
Cluster-21669.46553	Cluster-21669.46553	Cluster-21669.46553_orf1	-0.211432	0.474391	-0.3798	0.5817
Cluster-21669.51507	Cluster-21669.51507	Cluster-21669.51507_orf1	0.36737	0.0133073	-0.23176	0.72495
Cluster-21669.42549	Cluster-21669.42549	Cluster-21669.42549_orf1	-0.496254	0.1336	0.06344	0.93572
Cluster-21669.42382	Cluster-21669.42382	Cluster-21669.42382_orf1	1.46102	0.00110828	-2.1009	0.00086028
Cluster-21669.52861	Cluster-21669.52861	Cluster-21669.52861_orf1	-0.206899	0.123512	-0.58855	0.30763
Cluster-21669.40595	Cluster-21669.40595	Cluster-21669.40595_orf1	-0.557808	0.0345262	-0.6238	0.32771
Cluster-21669.58401	Cluster-21669.58401	Cluster-21669.58401_orf1	-0.0856173	0.672731	-0.30075	0.6833
Cluster-21669.44537	Cluster-21669.44537	Cluster-21669.44537_orf1	-0.983259	0.00674754	-0.36189	0.97934
Cluster-21669.46992	Cluster-21669.46992	Cluster-21669.46992_orf1	0.0365122	0.764037	-0.1128	0.88234
Cluster-21669.44805	Cluster-21669.44805	Cluster-21669.44805_	-0.31176	0.00663977	0.032832	0.89966
Cluster-21669.46399	Cluster-21669.46399	Cluster-21669.46399_orf1	-0.182162	0.134872	0.030996	0.92657
Cluster-21669.44140	Cluster-21669.44140	Cluster-21669.44140_orf1	0.865329	0.0318046	0.033429	0.97354
Cluster-21669.43078	Cluster-21669.43078	Cluster-21669.43078_orf1	-1.11809	0.0370931	-1.402	0.01883
Cluster-21669.47634	Cluster-21669.47634	Cluster-21669.47634_orf1	-0.155264	0.637891	-0.5626	0.34954
Cluster-21669.36923	Cluster-21669.36923	Cluster-21669.36923_orf1	-0.15528	0.191739	-0.21522	0.74913
Cluster-21669.10671	Cluster-21669.10671	Cluster-21669.10671_	-0.51587	0.00265226	-0.25099	1
Cluster-21669.52356	Cluster-21669.52356	Cluster-21669.52356_	0.164101	0.212372	-0.28027	0.87594
Cluster-21669.45589	Cluster-21669.45589	Cluster-21669.45589_orf1	0.22533	0.120402	-0.86094	0.18342
Cluster-21669.74386	Cluster-21669.74386	Cluster-21669.74386_orf1	-0.113121	0.326062	0.41916	0.5498
Cluster-21669.44668	Cluster-21669.44668	Cluster-21669.44668_orf1	-0.2075	0.0324546	-0.41553	0.47559
Cluster-21669.43580	Cluster-21669.43580	Cluster-21669.43580_orf1	0.00684946	0.923857	-2.0199	0.0012943
Cluster-21669.41340	Cluster-21669.41340	Cluster-21669.41340_orf1	-0.903949	0.00118452	-0.97135	0.12655
Cluster-21669.44599	Cluster-21669.44599	Cluster-21669.44599_orf1	0.519555	0.0142963	-0.6438	0.2978
Cluster-21669.44198	Cluster-21669.44198	Cluster-21669.44198_orf1	-0.45784	0.0992776	-0.85796	0.16798
Cluster-21669.35103	Cluster-21669.35103	Cluster-21669.35103_orf1	1.59303	0.21456	-0.61665	0.34606
Cluster-21669.45999	Cluster-21669.45999	Cluster-21669.45999_orf1	-0.210532	0.0440098	-0.16419	0.84465
Cluster-21669.44991	Cluster-21669.44991	Cluster-21669.44991_orf1	-0.165973	0.331392	-1.3511	0.03032
Cluster-21669.42160	Cluster-21669.42160	Cluster-21669.42160_orf1	0.316877	0.0405395	-0.66276	0.3277
Cluster-21669.38846	Cluster-21669.38846	Cluster-21669.38846_orf1	-1.13004	0.000772408	-0.68583	0.26943
Cluster-21669.39410	Cluster-21669.39410	Cluster-21669.39410_orf1	-0.935594	0.0315818	-0.82933	0.18048
Cluster-21669.36216	Cluster-21669.36216	Cluster-21669.36216_orf1	-1.9825	0.000180131	-1.3283	0.041108
Cluster-21669.37207	Cluster-21669.37207	Cluster-21669.37207_orf1	-0.349543	0.097549	-0.090003	0.8233
Cluster-21669.40178	Cluster-21669.40178	Cluster-21669.40178_orf1	0.363879	0.400239	-0.71422	0.24302
Cluster-21669.40771	Cluster-21669.40771	Cluster-21669.40771_orf1	0.213932	0.54537	-0.56259	0.36536
Cluster-21669.39238	Cluster-21669.39238	Cluster-21669.39238_orf1	0.469219	0.0117104	-0.59323	0.32247
Cluster-21669.37629	Cluster-21669.37629	Cluster-21669.37629_orf1	-0.0440628	0.666599	-0.46745	0.44699
Cluster-21669.43934	Cluster-21669.43934	Cluster-21669.43934_orf1	0.455511	0.1474	-0.52062	0.40473
Cluster-21669.46942	Cluster-21669.46942	Cluster-21669.46942_orf1	-0.782087	0.0902131	-0.33267	0.60449
Cluster-21669.26869	Cluster-21669.26869	Cluster-21669.26869_orf1	-0.938924	0.0833952	-0.76132	0.22186
Cluster-21669.42024	Cluster-21669.42024	Cluster-21669.42024_orf1	-0.158714	0.135462	-0.85905	0.17784
Cluster-21669.43455	Cluster-21669.43455	Cluster-21669.43455_orf1	-0.54911	0.0054934	0.66907	0.36828
Cluster-21669.39119	Cluster-21669.39119	Cluster-21669.39119_orf1	-0.350756	0.0281627	-0.42422	0.52818
Cluster-21669.43967	Cluster-21669.43967	Cluster-21669.43967_orf1	-0.684545	0.0045752	-0.57693	0.37589
Cluster-21669.40882	Cluster-21669.40882	Cluster-21669.40882_	-0.441066	0.418162	-0.40089	0.4989
Cluster-15235.0	Cluster-15235.0	Cluster-15235.0_orf1	0.497126	0.0400067	0.41254	0.70804
Cluster-21669.46738	Cluster-21669.46738	Cluster-21669.46738_orf1	1.79278	8.55546e-05	-0.44974	0.56098
Cluster-21669.52844	Cluster-21669.52844	Cluster-21669.52844_orf1	0.138084	0.42548	-0.27195	0.68495
Cluster-21669.45512	Cluster-21669.45512	Cluster-21669.45512_orf1	0.202506	0.304863	-0.58622	0.32796
Cluster-21669.70983	Cluster-21669.70983	Cluster-21669.70983_orf1	1.02175	0.0378587	-0.30344	0.63144
Cluster-21669.43454	Cluster-21669.43454	Cluster-21669.43454_orf1	0.144898	0.46133	-0.7464	0.25798
Cluster-21669.40758	Cluster-21669.40758	Cluster-21669.40758_orf1	-0.801424	0.00710483	-0.16325	0.81737
Cluster-21669.27839	Cluster-21669.27839	Cluster-21669.27839_orf1	0.0960936	0.467457	1.0825	0.092151
Cluster-21669.44027	Cluster-21669.44027	Cluster-21669.44027_orf1	-0.587762	0.0147858	-1.436	0.020974
Cluster-21669.30417	Cluster-21669.30417	Cluster-21669.30417_orf1	-0.361642	0.10341	-1.8555	0.003657
Cluster-21669.40741	Cluster-21669.40741	Cluster-21669.40741_orf1	-0.145803	0.243449	0.10143	0.8299
Cluster-21669.39104	Cluster-21669.39104	Cluster-21669.39104_orf1	-1.1298	0.00762389	-1.0314	0.09441
Cluster-21669.42210	Cluster-21669.42210	Cluster-21669.42210_orf1	0.125855	0.328808	-1.2645	0.038793
Cluster-21669.53021	Cluster-21669.53021	Cluster-21669.53021_orf1	0.134663	0.698289	-0.51703	0.41474
Cluster-21669.36081	Cluster-21669.36081	Cluster-21669.36081_orf1	-0.0284874	0.837828	-0.46237	0.71906
Cluster-21669.36606	Cluster-21669.36606	Cluster-21669.36606_orf1	0.70728	0.244752	-0.53664	0.4002
Cluster-21669.28068	Cluster-21669.28068	Cluster-21669.28068_orf1	-0.427805	0.160206	-0.39547	0.90144
Cluster-21669.37329	Cluster-21669.37329	Cluster-21669.37329_orf1	-1.18902	7.97705e-05	-0.97785	0.12472
Cluster-21669.43550	Cluster-21669.43550	Cluster-21669.43550_orf1	0.184635	0.62151	-0.60125	0.31894
Cluster-21669.54488	Cluster-21669.54488	Cluster-21669.54488_orf1	0.518994	0.0825352	-0.27334	0.69373
Cluster-21669.47873	Cluster-21669.47873	Cluster-21669.47873_orf1	-0.183537	0.150969	-2.0909	0.011763
Cluster-21669.41981	Cluster-21669.41981	Cluster-21669.41981_orf1	-0.738993	0.000362034	-2.3531	0.00015528
Cluster-21669.22679	Cluster-21669.22679	Cluster-21669.22679_orf1	0.968301	0.0751745	-0.061697	0.9683
Cluster-21669.45297	Cluster-21669.45297	Cluster-21669.45297_orf1	0.0246614	0.918237	-0.93531	0.1345
Cluster-21669.32271	Cluster-21669.32271	Cluster-21669.32271_orf1	1.05906	0.239548	-0.30617	0.66552
Cluster-21669.42446	Cluster-21669.42446	Cluster-21669.42446_orf1	0.9779	0.324754	-0.86549	0.18237
Cluster-21669.43365	Cluster-21669.43365	Cluster-21669.43365_	0.237052	0.572163	-0.045747	0.96007
Cluster-21669.41423	Cluster-21669.41423	Cluster-21669.41423_orf1	0.180065	0.12205	-1.5976	0.00806
Cluster-21669.45494	Cluster-21669.45494	Cluster-21669.45494_orf1	-1.19865	0.00964376	-0.58273	0.3984
Cluster-21669.41845	Cluster-21669.41845	Cluster-21669.41845_orf1	0.470607	0.205096	-0.37991	0.53252
Cluster-21669.41294	Cluster-21669.41294	Cluster-21669.41294_orf1	-0.347342	0.0119387	-0.54172	0.36704
Cluster-21669.48397	Cluster-21669.48397	Cluster-21669.48397_orf1	-0.218342	0.0659725	-0.14486	0.81597
Cluster-21669.47770	Cluster-21669.47770	Cluster-21669.47770_orf1	-0.867795	0.345161	-0.22936	0.76492
Cluster-21669.47390	Cluster-21669.47390	Cluster-21669.47390_orf1	-0.280471	0.165706	-1.3477	0.027652
Cluster-21669.40527	Cluster-21669.40527	Cluster-21669.40527_orf1	0.399431	0.0144212	-0.42046	0.60444
Cluster-21669.43384	Cluster-21669.43384	Cluster-21669.43384_orf1	-1.8129	0.0102645	-0.50028	0.44491
Cluster-21669.51885	Cluster-21669.51885	Cluster-21669.51885_orf1	-0.197012	0.293943	-0.41146	0.96296
Cluster-21669.39970	Cluster-21669.39970	Cluster-21669.39970_orf1	0.0165447	0.843648	-0.1925	0.77408
Cluster-21669.41601	Cluster-21669.41601	Cluster-21669.41601_orf1	0.43243	0.226356	-0.29853	0.63571
Cluster-21669.41348	Cluster-21669.41348	Cluster-21669.41348_orf1	0.0798326	0.601462	-1.2396	0.044165
Cluster-21669.43223	Cluster-21669.43223	Cluster-21669.43223_orf1	-0.503118	0.00340968	-0.48214	0.48353
Cluster-21669.37638	Cluster-21669.37638	Cluster-21669.37638_orf1	-1.38638	0.0668012	-0.23302	0.72846
Cluster-21669.41828	Cluster-21669.41828	Cluster-21669.41828_orf1	-0.0815768	0.615823	-0.57682	0.36325
Cluster-21669.41774	Cluster-21669.41774	Cluster-21669.41774_	0.270529	0.0361683	-0.032548	0.95824
Cluster-21669.43254	Cluster-21669.43254	Cluster-21669.43254_orf1	0.511538	0.252045	-0.14011	0.86184
Cluster-21669.34575	Cluster-21669.34575	Cluster-21669.34575_	-0.042431	0.885764	-0.18025	0.8404
Cluster-21669.42583	Cluster-21669.42583	Cluster-21669.42583_orf1	-0.215085	0.637218	-0.65616	0.29446
Cluster-21669.36057	Cluster-21669.36057	Cluster-21669.36057_orf1	0.0907212	0.410682	-3.4985	3.8738e-07
Cluster-21669.37123	Cluster-21669.37123	Cluster-21669.37123_orf1	-0.774977	0.000456783	-0.47411	0.45154
Cluster-21669.39447	Cluster-21669.39447	Cluster-21669.39447_orf1	0.0512554	0.676413	0.42427	0.46337
Cluster-21669.41146	Cluster-21669.41146	Cluster-21669.41146_orf1	1.24794	0.192637	-0.23257	0.72131
Cluster-21669.49958	Cluster-21669.49958	Cluster-21669.49958_orf1	0.764842	0.0225049	-0.59052	0.38553
Cluster-21669.41759	Cluster-21669.41759	Cluster-21669.41759_orf1	-0.359233	0.0156559	-0.31507	0.65494
Cluster-21669.27317	Cluster-21669.27317	Cluster-21669.27317_orf1	0.871982	0.00390066	-0.11843	0.88814
Cluster-21669.60826	Cluster-21669.60826	Cluster-21669.60826_orf1	-0.886612	0.0399863	-0.12327	0.86046
Cluster-21669.36542	Cluster-21669.36542	Cluster-21669.36542_orf1	-0.247697	0.0404896	-0.26468	0.70416
Cluster-21669.41382	Cluster-21669.41382	Cluster-21669.41382_orf1	-0.17421	0.666007	1.7017	0.006447
Cluster-21669.31167	Cluster-21669.31167	Cluster-21669.31167_orf1	-0.641878	0.00233098	-0.8402	0.18883
Cluster-21669.20811	Cluster-21669.20811	Cluster-21669.20811_orf1	-0.336682	0.0240176	-0.016825	0.92218
Cluster-21669.42603	Cluster-21669.42603	Cluster-21669.42603_orf1	0.229371	0.639681	-0.011722	0.94173
Cluster-21669.40697	Cluster-21669.40697	Cluster-21669.40697_orf1	-1.30761	0.0164794	-0.54307	0.393
Cluster-21669.42798	Cluster-21669.42798	Cluster-21669.42798_orf1	-0.159988	0.228343	-0.063292	0.90959
Cluster-21669.42933	Cluster-21669.42933	Cluster-21669.42933_orf1	0.216374	0.079179	-0.40792	0.54104
Cluster-21669.58110	Cluster-21669.58110	Cluster-21669.58110_	-0.13239	0.576345	-1.3124	0.035523
Cluster-21669.41491	Cluster-21669.41491	Cluster-21669.41491_orf1	0.214449	0.387181	-0.85102	0.54183
Cluster-21669.41288	Cluster-21669.41288	Cluster-21669.41288_orf1	-0.0953702	0.708568	0.075839	0.98432
Cluster-21669.42518	Cluster-21669.42518	Cluster-21669.42518_orf1	0.254187	0.203111	-0.32601	0.64006
Cluster-21669.38063	Cluster-21669.38063	Cluster-21669.38063_orf1	0.0354695	0.539078	-0.54319	0.34809
Cluster-21669.37796	Cluster-21669.37796	Cluster-21669.37796_orf1	-0.132511	0.0163261	-0.75602	0.20295
Cluster-21669.46326	Cluster-21669.46326	Cluster-21669.46326_orf1	-0.717558	0.00168343	0.18227	0.81079
Cluster-21669.41138	Cluster-21669.41138	Cluster-21669.41138_orf1	0.233565	0.170346	0.037274	0.91224
Cluster-21669.42592	Cluster-21669.42592	Cluster-21669.42592_orf1	-0.184917	0.239183	-1.5375	0.013972
Cluster-21669.39051	Cluster-21669.39051	Cluster-21669.39051_orf1	0.687817	0.504785	-0.92206	0.12841
Cluster-21669.38484	Cluster-21669.38484	Cluster-21669.38484_orf1	0.0457714	0.628509	-2.3167	0.00024049
Cluster-21669.40492	Cluster-21669.40492	Cluster-21669.40492_orf1	0.47039	0.0192225	-0.41578	0.51988
Cluster-21669.45085	Cluster-21669.45085	Cluster-21669.45085_orf1	1.1472	0.458002	-0.34624	0.62419
Cluster-21669.38104	Cluster-21669.38104	Cluster-21669.38104_orf1	-0.138293	0.226004	-1.0437	0.092831
Cluster-21669.33357	Cluster-21669.33357	Cluster-21669.33357_orf1	0.0784524	0.789297	-1.0607	0.079318
Cluster-21669.39434	Cluster-21669.39434	Cluster-21669.39434_orf1	-0.143715	0.810418	-0.11742	0.89347
Cluster-21669.42224	Cluster-21669.42224	Cluster-21669.42224_orf1	-0.395663	0.0182098	-0.3371	0.56698
Cluster-21669.55452	Cluster-21669.55452	Cluster-21669.55452_	-0.597907	0.317335	-0.090787	0.90515
Cluster-21669.28755	Cluster-21669.28755	Cluster-21669.28755_orf1	0.549338	0.123098	-0.50113	0.65546
Cluster-21669.54734	Cluster-21669.54734	Cluster-21669.54734_orf1	0.632427	0.0231649	-0.95286	0.23401
Cluster-21669.48705	Cluster-21669.48705	Cluster-21669.48705_orf1	-0.193775	0.00210681	-0.11572	0.8238
Cluster-21669.67522	Cluster-21669.67522	Cluster-21669.67522_	-0.634207	0.000254457	0.84464	0.17621
Cluster-21669.50157	Cluster-21669.50157	Cluster-21669.50157_orf1	0.0484385	0.606381	-0.82163	0.18823
Cluster-21669.17012	Cluster-21669.17012	Cluster-21669.17012_orf1	-0.439276	0.247841	0.076924	0.91021
Cluster-21669.35015	Cluster-21669.35015	Cluster-21669.35015_orf1	1.11856	0.00117539	0.00098969	0.97841
Cluster-21669.39058	Cluster-21669.39058	Cluster-21669.39058_orf1	0.530296	0.00243441	-0.17918	0.7827
Cluster-21669.42585	Cluster-21669.42585	Cluster-21669.42585_orf1	-0.384285	0.139364	-1.7422	0.0048104
Cluster-21669.43735	Cluster-21669.43735	Cluster-21669.43735_	-0.25166	0.0462865	-0.73546	0.25416
Cluster-21669.44498	Cluster-21669.44498	Cluster-21669.44498_orf1	-0.286752	0.0184534	-0.36194	0.57587
Cluster-21669.41083	Cluster-21669.41083	Cluster-21669.41083_orf1	-0.311796	0.261281	-1.1405	0.077789
Cluster-21669.41705	Cluster-21669.41705	Cluster-21669.41705_orf1	0.157568	0.149474	-0.68889	0.48029
Cluster-21669.41951	Cluster-21669.41951	Cluster-21669.41951_orf1	0.350239	0.000418582	0.33354	0.59933
Cluster-21669.41559	Cluster-21669.41559	Cluster-21669.41559_orf1	-0.158036	0.257409	-0.16444	0.78837
Cluster-21669.55216	Cluster-21669.55216	Cluster-21669.55216_	-0.873137	0.0261719	3.5039	0.239
Cluster-21669.40231	Cluster-21669.40231	Cluster-21669.40231_orf1	2.33446	0.00057472	-0.66645	0.28865
Cluster-21669.37881	Cluster-21669.37881	Cluster-21669.37881_orf1	1.31374	0.000706295	-0.28596	0.70259
Cluster-21669.57353	Cluster-21669.57353	Cluster-21669.57353_orf1	-0.26068	0.0708417	-0.42766	0.45692
Cluster-21669.41535	Cluster-21669.41535	Cluster-21669.41535_orf1	0.278351	0.000417369	-1.5656	0.015477
Cluster-21669.40287	Cluster-21669.40287	Cluster-21669.40287_orf1	-0.825136	0.0182225	0.12528	0.875
Cluster-21669.42971	Cluster-21669.42971	Cluster-21669.42971_orf1	-0.0520034	0.475044	-0.31456	0.60141
Cluster-21669.41933	Cluster-21669.41933	Cluster-21669.41933_orf1	0.569701	0.0298712	-1.3091	0.043468
Cluster-21669.48628	Cluster-21669.48628	Cluster-21669.48628_orf1	1.69587	0.00342957	-0.05679	0.97312
Cluster-21669.55647	Cluster-21669.55647	Cluster-21669.55647_orf1	0.0374731	0.140354	-0.2795	0.6568
Cluster-21669.32655	Cluster-21669.32655	Cluster-21669.32655_orf1	-0.302978	0.255192	-0.61812	0.3469
Cluster-21669.43133	Cluster-21669.43133	Cluster-21669.43133_orf1	0.557576	0.0261577	-0.62992	0.3318
Cluster-21669.45777	Cluster-21669.45777	Cluster-21669.45777_orf1	0.259402	0.171695	-0.74968	0.23735
Cluster-21669.40250	Cluster-21669.40250	Cluster-21669.40250_orf1	0.363059	0.0274539	-2.446	0.0001654
Cluster-21669.30385	Cluster-21669.30385	Cluster-21669.30385_orf1	0.00227066	0.975949	0.61006	0.30718
Cluster-21669.35749	Cluster-21669.35749	Cluster-21669.35749_orf1	-0.00864982	0.975435	0.47631	0.40607
Cluster-21669.45655	Cluster-21669.45655	Cluster-21669.45655_orf1	-0.0464265	0.927124	1.8167	0.31724
Cluster-21669.29853	Cluster-21669.29853	Cluster-21669.29853_orf1	0.0484359	0.77108	0.037989	0.90256
Cluster-21669.57864	Cluster-21669.57864	Cluster-21669.57864_orf1	-0.942762	0.0336475	-0.17888	0.80577
Cluster-21669.36158	Cluster-21669.36158	Cluster-21669.36158_orf1	-0.0830523	0.858431	-0.50946	0.66133
Cluster-21669.47426	Cluster-21669.47426	Cluster-21669.47426_orf1	0.627212	0.309359	0.021299	0.95817
Cluster-21669.28088	Cluster-21669.28088	Cluster-21669.28088_orf1	-0.200919	0.004742	0.80131	0.53207
Cluster-21669.29262	Cluster-21669.29262	Cluster-21669.29262_orf1	-0.887228	0.00521508	0.01239	0.98534
Cluster-21669.44915	Cluster-21669.44915	Cluster-21669.44915_orf1	-1.12218	0.0222447	-0.2479	0.65915
Cluster-21669.34646	Cluster-21669.34646	Cluster-21669.34646_orf1	-0.0424355	0.750898	-0.38111	0.54726
Cluster-21669.41461	Cluster-21669.41461	Cluster-21669.41461_orf1	0.524416	0.000775576	0.13263	0.7857
Cluster-21669.44414	Cluster-21669.44414	Cluster-21669.44414_orf1	0.0747762	0.596851	-0.50896	0.43151
Cluster-21669.47305	Cluster-21669.47305	Cluster-21669.47305_orf1	0.0994486	0.804167	0.2092	0.6521
Cluster-21669.39621	Cluster-21669.39621	Cluster-21669.39621_orf1	-0.546938	0.00413654	0.14005	0.82797
Cluster-21669.38983	Cluster-21669.38983	Cluster-21669.38983_orf1	0.201884	0.326594	-0.82717	0.20045
Cluster-21669.26817	Cluster-21669.26817	Cluster-21669.26817_orf1	-0.425776	0.389801	-0.56347	0.38435
Cluster-21669.41800	Cluster-21669.41800	Cluster-21669.41800_orf1	0.273802	0.0258205	-0.22183	0.74179
Cluster-21669.42533	Cluster-21669.42533	Cluster-21669.42533_orf1	-1.82184	0.040568	-1.0097	0.15228
Cluster-21669.40030	Cluster-21669.40030	Cluster-21669.40030_orf1	-0.331486	0.102402	-0.47628	0.45822
Cluster-21669.38224	Cluster-21669.38224	Cluster-21669.38224_orf1	0.010558	0.989647	-0.30755	0.62836
Cluster-21669.34495	Cluster-21669.34495	Cluster-21669.34495_orf1	0.0765448	0.834696	-0.84266	0.16145
Cluster-21669.40659	Cluster-21669.40659	Cluster-21669.40659_orf1	0.448611	0.383062	-1.7587	0.0042818
Cluster-21669.23791	Cluster-21669.23791	Cluster-21669.23791_orf1	-0.185746	0.0808961	0.043671	0.87277
Cluster-21669.42113	Cluster-21669.42113	Cluster-21669.42113_orf1	-0.137682	0.112465	-2.1635	0.00071909
Cluster-21669.41809	Cluster-21669.41809	Cluster-21669.41809_orf1	-0.977857	0.0497109	-0.38368	0.55201
Cluster-21669.54684	Cluster-21669.54684	Cluster-21669.54684_orf1	-0.345468	0.446602	0.80862	0.18499
Cluster-21669.44881	Cluster-21669.44881	Cluster-21669.44881_orf1	-0.429536	0.0153975	-0.69095	0.2771
Cluster-21669.35709	Cluster-21669.35709	Cluster-21669.35709_orf1	0.327688	0.0633795	-0.36191	0.58132
Cluster-21669.40174	Cluster-21669.40174	Cluster-21669.40174_orf1	0.278891	0.119753	-0.458	0.48522
Cluster-21669.40162	Cluster-21669.40162	Cluster-21669.40162_orf1	0.198956	0.14636	-0.33645	0.60467
Cluster-21669.43538	Cluster-21669.43538	Cluster-21669.43538_orf1	-0.40747	0.0321768	-0.44643	0.50469
Cluster-21669.44012	Cluster-21669.44012	Cluster-21669.44012_	0.0933141	0.728712	-0.45039	0.48379
Cluster-21669.40969	Cluster-21669.40969	Cluster-21669.40969_orf1	-0.000371098	0.995224	0.093389	0.84759
Cluster-21669.45868	Cluster-21669.45868	Cluster-21669.45868_orf1	0.0830279	0.677	-0.64408	0.32097
Cluster-21669.36205	Cluster-21669.36205	Cluster-21669.36205_orf1	0.499477	0.229452	-0.65702	0.88175
Cluster-21669.37245	Cluster-21669.37245	Cluster-21669.37245_	0.0963634	0.379172	-0.83585	0.20981
Cluster-21669.37340	Cluster-21669.37340	Cluster-21669.37340_orf1	-0.860967	0.0568405	-0.55498	0.38487
Cluster-21669.54497	Cluster-21669.54497	Cluster-21669.54497_orf1	-0.619272	0.130307	-0.27893	0.69862
Cluster-21669.40791	Cluster-21669.40791	Cluster-21669.40791_orf1	0.283119	0.0147931	-0.73004	0.27018
Cluster-21669.36744	Cluster-21669.36744	Cluster-21669.36744_orf1	0.748305	0.0335131	0.62806	0.3158
Cluster-21669.45394	Cluster-21669.45394	Cluster-21669.45394_orf1	-0.89352	0.00698512	-1.5305	0.013645
Cluster-21669.39673	Cluster-21669.39673	Cluster-21669.39673_orf1	-0.70373	0.000843983	-0.2153	0.75812
Cluster-21669.41790	Cluster-21669.41790	Cluster-21669.41790_orf1	-0.321974	0.0118995	-0.73997	0.21389
Cluster-21669.44418	Cluster-21669.44418	Cluster-21669.44418_orf1	0.174746	0.76585	-0.67952	0.26471
Cluster-21669.44947	Cluster-21669.44947	Cluster-21669.44947_orf1	0.318052	0.0315865	-0.99634	0.13308
Cluster-21669.40300	Cluster-21669.40300	Cluster-21669.40300_orf1	0.0130439	0.906927	-0.043261	0.85717
Cluster-21669.51551	Cluster-21669.51551	Cluster-21669.51551_orf1	-0.49813	0.00466822	-1.0121	0.10097
Cluster-21669.43711	Cluster-21669.43711	Cluster-21669.43711_orf1	-0.701091	0.014783	-0.18462	0.92204
Cluster-21669.36693	Cluster-21669.36693	Cluster-21669.36693_orf1	0.270432	0.561994	-0.24207	0.71176
Cluster-21669.39329	Cluster-21669.39329	Cluster-21669.39329_orf1	-0.54895	0.00617944	-0.4828	0.42831
Cluster-21669.37765	Cluster-21669.37765	Cluster-21669.37765_orf1	0.370159	0.338641	0.33555	0.50977
Cluster-21669.51951	Cluster-21669.51951	Cluster-21669.51951_orf1	-0.52462	0.0229493	-0.10052	0.95387
Cluster-21669.23674	Cluster-21669.23674	Cluster-21669.23674_orf1	0.195654	0.328881	1.3549	0.15357
Cluster-21669.44101	Cluster-21669.44101	Cluster-21669.44101_orf1	-0.0374306	0.876997	-0.71957	0.40733
Cluster-21669.46987	Cluster-21669.46987	Cluster-21669.46987_orf1	-0.192461	0.312405	-0.24069	0.71086
Cluster-21669.44756	Cluster-21669.44756	Cluster-21669.44756_orf1	-0.261729	0.651484	-0.4343	0.47512
Cluster-21669.28483	Cluster-21669.28483	Cluster-21669.28483_	0.926069	0.0214551	-0.12471	0.85545
Cluster-21669.41178	Cluster-21669.41178	Cluster-21669.41178_orf1	-0.295755	0.225514	0.0069204	0.94367
Cluster-21669.47004	Cluster-21669.47004	Cluster-21669.47004_orf1	0.254578	0.0340227	-0.60302	0.33848
Cluster-21669.38633	Cluster-21669.38633	Cluster-21669.38633_orf1	-1.55559	0.0842089	-0.3802	0.57668
Cluster-21669.45089	Cluster-21669.45089	Cluster-21669.45089_orf1	0.37299	0.0760501	0.11146	0.79542
Cluster-21669.62002	Cluster-21669.62002	Cluster-21669.62002_	0.139519	0.30859	-0.48505	0.47537
Cluster-21669.42053	Cluster-21669.42053	Cluster-21669.42053_orf1	0.637601	0.0338779	-0.077813	0.92694
Cluster-21669.40083	Cluster-21669.40083	Cluster-21669.40083_orf1	-1.02568	0.33111	-0.46861	0.4628
Cluster-21669.43263	Cluster-21669.43263	Cluster-21669.43263_orf1	-1.43558	0.000804311	-1.5152	0.014264
Cluster-21669.37519	Cluster-21669.37519	Cluster-21669.37519_orf1	-0.545033	0.00419292	-0.20969	0.76883
Cluster-21669.42987	Cluster-21669.42987	Cluster-21669.42987_	0.0511631	0.702466	-2.6461	0.00014503
Cluster-21669.44553	Cluster-21669.44553	Cluster-21669.44553_orf1	-0.0197432	0.763357	-0.21778	0.76538
Cluster-21669.42445	Cluster-21669.42445	Cluster-21669.42445_orf1	0.491327	0.547841	-0.29562	0.68877
Cluster-21669.43993	Cluster-21669.43993	Cluster-21669.43993_orf1	0.0869823	0.477969	-0.031878	0.98544
Cluster-21669.44190	Cluster-21669.44190	Cluster-21669.44190_orf1	-1.36124	0.0211168	-0.25556	0.69762
Cluster-21669.36682	Cluster-21669.36682	Cluster-21669.36682_orf1	0.819051	0.0352886	-0.42335	0.5043
Cluster-21669.41985	Cluster-21669.41985	Cluster-21669.41985_	-0.0392706	0.817975	-0.3913	0.68871
Cluster-21669.45324	Cluster-21669.45324	Cluster-21669.45324_	-0.175453	0.0762583	-0.68225	0.25157
Cluster-21669.38595	Cluster-21669.38595	Cluster-21669.38595_orf1	-1.31471	0.0250455	-0.25086	0.68104
Cluster-21669.37154	Cluster-21669.37154	Cluster-21669.37154_orf1	-0.442296	0.0133194	-0.23424	0.71317
Cluster-21669.39882	Cluster-21669.39882	Cluster-21669.39882_orf1	-0.357847	0.00380059	-0.36208	0.58935
Cluster-21669.48984	Cluster-21669.48984	Cluster-21669.48984_orf1	-0.404812	0.0199927	-1.0871	0.079135
Cluster-21669.50081	Cluster-21669.50081	Cluster-21669.50081_	-0.0340069	0.827548	-0.89984	0.17761
Cluster-21669.41877	Cluster-21669.41877	Cluster-21669.41877_orf1	-1.10685	0.000957572	-0.22034	0.70789
Cluster-21669.44317	Cluster-21669.44317	Cluster-21669.44317_	-0.603435	0.000931076	-1.163	0.056427
Cluster-21669.36996	Cluster-21669.36996	Cluster-21669.36996_orf1	-0.840696	0.0288072	-0.49708	0.45633
Cluster-21669.41020	Cluster-21669.41020	Cluster-21669.41020_orf1	0.128839	0.781798	-0.12446	0.86014
Cluster-21669.32121	Cluster-21669.32121	Cluster-21669.32121_orf1	-0.319268	0.343022	-0.26512	0.67754
Cluster-21669.37442	Cluster-21669.37442	Cluster-21669.37442_orf1	-0.929234	0.000468732	-0.2227	0.736
Cluster-21669.46737	Cluster-21669.46737	Cluster-21669.46737_orf1	0.219361	0.024795	0.019748	0.94566
Cluster-21669.26968	Cluster-21669.26968	Cluster-21669.26968_orf1	-1.01114	0.0221213	-0.87742	0.14876
Cluster-21669.43767	Cluster-21669.43767	Cluster-21669.43767_orf1	-0.559691	0.0150458	-0.46357	0.44702
Cluster-21669.39647	Cluster-21669.39647	Cluster-21669.39647_orf1	-0.73864	0.00542446	0.31822	0.52331
Cluster-21669.56399	Cluster-21669.56399	Cluster-21669.56399_orf1	0.244414	0.112068	-0.11296	0.87868
Cluster-21669.39445	Cluster-21669.39445	Cluster-21669.39445_orf1	-1.00265	0.221103	-0.23459	0.68907
Cluster-21669.51807	Cluster-21669.51807	Cluster-21669.51807_orf1	-0.343883	0.0445275	0.20243	0.83221
Cluster-21669.50215	Cluster-21669.50215	Cluster-21669.50215_orf1	-0.00349864	0.975263	0.014643	0.97776
Cluster-21669.42237	Cluster-21669.42237	Cluster-21669.42237_orf1	0.267036	0.0227398	-1.2985	0.036989
Cluster-21669.42180	Cluster-21669.42180	Cluster-21669.42180_orf1	0.329907	0.109665	-0.84078	0.19391
Cluster-21669.54968	Cluster-21669.54968	Cluster-21669.54968_orf1	0.108472	0.134137	-0.040941	0.93268
Cluster-21669.38226	Cluster-21669.38226	Cluster-21669.38226_orf1	-0.315492	0.00312906	-1.0511	0.084598
Cluster-21669.34369	Cluster-21669.34369	Cluster-21669.34369_orf1	0.305493	0.203436	-1.6895	0.0089455
Cluster-21669.57630	Cluster-21669.57630	Cluster-21669.57630_orf1	-0.0307063	0.755908	-0.23611	0.73117
Cluster-21669.45233	Cluster-21669.45233	Cluster-21669.45233_orf1	-0.540302	0.00141464	-0.41599	0.52959
Cluster-21669.37865	Cluster-21669.37865	Cluster-21669.37865_orf1	0.238456	0.330657	-0.23889	0.74021
Cluster-21669.47774	Cluster-21669.47774	Cluster-21669.47774_orf1	-0.421463	0.000266383	-0.34723	0.56997
Cluster-21669.42415	Cluster-21669.42415	Cluster-21669.42415_orf1	-0.0179868	0.860585	-0.12989	0.86857
Cluster-21669.40802	Cluster-21669.40802	Cluster-21669.40802_orf1	-0.496284	0.018422	-0.61949	0.32631
Cluster-21669.41888	Cluster-21669.41888	Cluster-21669.41888_orf1	0.0456516	0.720326	-1.9952	0.0010662
Cluster-21669.51998	Cluster-21669.51998	Cluster-21669.51998_orf1	0.0472529	0.665752	-1.1824	0.050781
Cluster-21669.24165	Cluster-21669.24165	Cluster-21669.24165_orf1	0.134697	0.695651	-0.52931	0.41253
Cluster-21669.38018	Cluster-21669.38018	Cluster-21669.38018_	-0.0782097	0.830877	-0.15188	0.80328
Cluster-21669.40847	Cluster-21669.40847	Cluster-21669.40847_orf1	-0.336269	0.0268045	-0.1512	0.79261
Cluster-21669.52655	Cluster-21669.52655	Cluster-21669.52655_orf1	0.124096	0.886773	0.046641	0.89034
Cluster-21669.38441	Cluster-21669.38441	Cluster-21669.38441_orf1	-0.270915	0.000290115	-0.83813	0.21215
Cluster-21669.42580	Cluster-21669.42580	Cluster-21669.42580_orf1	-0.435691	0.00204105	-0.32072	0.61637
Cluster-21669.42355	Cluster-21669.42355	Cluster-21669.42355_orf1	0.523252	0.00703362	-0.19995	0.76837
Cluster-21669.46907	Cluster-21669.46907	Cluster-21669.46907_orf1	0.0435847	0.883213	-1.08	0.085597
Cluster-21669.42677	Cluster-21669.42677	Cluster-21669.42677_	0.5591	0.088407	-0.40452	0.54176
Cluster-21669.41531	Cluster-21669.41531	Cluster-21669.41531_orf1	0.125612	0.589476	-1.6802	0.0081289
Cluster-21669.39814	Cluster-21669.39814	Cluster-21669.39814_orf1	0.438244	0.0496024	-0.60059	0.38079
Cluster-21669.48528	Cluster-21669.48528	Cluster-21669.48528_orf1	-1.1162	0.138443	-0.9334	0.12665
Cluster-21669.41740	Cluster-21669.41740	Cluster-21669.41740_orf1	0.42209	0.26509	-1.0971	0.074654
Cluster-21669.37054	Cluster-21669.37054	Cluster-21669.37054_orf1	0.355335	0.0488231	0.33004	0.54359
Cluster-21669.49560	Cluster-21669.49560	Cluster-21669.49560_	-0.849549	0.0403525	-3.15	0.0023812
Cluster-21669.36235	Cluster-21669.36235	Cluster-21669.36235_orf1	0.211123	0.194957	0.056174	0.95875
Cluster-21669.42295	Cluster-21669.42295	Cluster-21669.42295_orf1	-0.256412	0.204567	-1.4788	0.019008
Cluster-21669.37272	Cluster-21669.37272	Cluster-21669.37272_orf1	-0.334293	0.0687537	-2.1697	0.00083094
Cluster-21669.40232	Cluster-21669.40232	Cluster-21669.40232_orf1	-0.222989	0.0483166	-0.72744	0.2379
Cluster-21669.41572	Cluster-21669.41572	Cluster-21669.41572_orf1	-0.719189	0.000390915	-1.1673	0.056174
Cluster-21669.28308	Cluster-21669.28308	Cluster-21669.28308_orf1	-1.63736	0.0166865	-0.026115	0.98053
Cluster-21669.42359	Cluster-21669.42359	Cluster-21669.42359_orf1	0.355328	0.0550629	-0.23719	0.72931
Cluster-21669.31060	Cluster-21669.31060	Cluster-21669.31060_orf1	-0.18341	0.0389805	2.8669	0.10392
Cluster-21669.38854	Cluster-21669.38854	Cluster-21669.38854_orf1	-0.0961368	0.0926835	-0.053619	0.91317
Cluster-21669.42351	Cluster-21669.42351	Cluster-21669.42351_orf1	-0.0359971	0.772972	-0.37492	0.48464
Cluster-21669.43623	Cluster-21669.43623	Cluster-21669.43623_orf1	0.493219	0.00463646	-0.38881	0.53994
Cluster-21669.48412	Cluster-21669.48412	Cluster-21669.48412_	-0.594313	0.0033851	-1.6856	0.45766
Cluster-21669.41652	Cluster-21669.41652	Cluster-21669.41652_orf1	-0.361325	0.0604212	-0.39063	0.5285
Cluster-21669.35339	Cluster-21669.35339	Cluster-21669.35339_orf1	-0.4844	0.575462	0.17121	0.75737
Cluster-21669.40116	Cluster-21669.40116	Cluster-21669.40116_orf1	-0.272106	0.693096	0.18185	0.75362
Cluster-21669.40747	Cluster-21669.40747	Cluster-21669.40747_	-0.100141	0.184661	-0.22432	0.77414
Cluster-21669.47640	Cluster-21669.47640	Cluster-21669.47640_orf1	-0.231857	0.208562	-1.1268	0.61344
Cluster-21669.43359	Cluster-21669.43359	Cluster-21669.43359_orf1	-0.283847	0.00588189	-0.29487	0.63608
Cluster-21669.55534	Cluster-21669.55534	Cluster-21669.55534_orf1	-0.115844	0.871111	-0.35037	0.64231
Cluster-21669.42555	Cluster-21669.42555	Cluster-21669.42555_orf1	-0.0757376	0.073892	-1.134	0.054692
Cluster-21669.41315	Cluster-21669.41315	Cluster-21669.41315_orf1	-0.103753	0.783646	-0.87237	0.12652
Cluster-21669.41142	Cluster-21669.41142	Cluster-21669.41142_orf1	-0.202242	0.0657497	-0.31922	0.76781
Cluster-21669.40299	Cluster-21669.40299	Cluster-21669.40299_orf1	0.391317	0.187738	-0.66729	0.29804
Cluster-21669.45977	Cluster-21669.45977	Cluster-21669.45977_orf1	-0.145704	0.522621	0.14496	0.7999
Cluster-21669.39114	Cluster-21669.39114	Cluster-21669.39114_	-1.93999	0.0118501	-0.1884	0.78222
Cluster-21669.38009	Cluster-21669.38009	Cluster-21669.38009_orf1	-0.45614	0.00986378	-0.41004	0.51849
Cluster-21669.42706	Cluster-21669.42706	Cluster-21669.42706_orf1	-1.33273	0.181893	-2.5495	5.9128e-05
Cluster-21669.42337	Cluster-21669.42337	Cluster-21669.42337_orf1	0.352299	0.192344	-0.05207	0.96156
Cluster-21669.43628	Cluster-21669.43628	Cluster-21669.43628_orf1	-0.291577	0.639196	-0.63817	0.33996
Cluster-21669.42369	Cluster-21669.42369	Cluster-21669.42369_orf1	0.341444	0.526401	-1.2914	0.03623
Cluster-21669.44573	Cluster-21669.44573	Cluster-21669.44573_orf1	0.183989	0.14809	0.047054	0.89414
Cluster-21669.40589	Cluster-21669.40589	Cluster-21669.40589_orf1	-0.00350225	0.973249	-0.52125	0.4579
Cluster-21669.40936	Cluster-21669.40936	Cluster-21669.40936_orf1	-0.268294	0.0233891	-1.0172	0.11205
Cluster-21669.41817	Cluster-21669.41817	Cluster-21669.41817_orf1	-0.217424	0.17384	-0.1493	0.84982
Cluster-21669.48830	Cluster-21669.48830	Cluster-21669.48830_orf1	0.884374	0.120332	-0.22337	0.74112
Cluster-21669.46178	Cluster-21669.46178	Cluster-21669.46178_orf1	-0.277133	0.153049	-0.7375	0.85749
Cluster-21669.35828	Cluster-21669.35828	Cluster-21669.35828_orf1	-0.0464988	0.916592	-0.48714	0.42953
Cluster-21669.36454	Cluster-21669.36454	Cluster-21669.36454_orf1	-0.30275	0.00598482	-0.97961	0.11789
Cluster-21669.38076	Cluster-21669.38076	Cluster-21669.38076_orf1	0.325538	0.336173	-0.13887	0.83203
Cluster-21669.34190	Cluster-21669.34190	Cluster-21669.34190_orf1	0.890782	0.00891597	-0.663	0.30621
Cluster-21669.44439	Cluster-21669.44439	Cluster-21669.44439_orf1	0.0544813	0.439868	-0.65381	0.26443
Cluster-21669.43617	Cluster-21669.43617	Cluster-21669.43617_orf1	1.86015	0.00519228	-1.9454	0.0014183
