# Supplementary material for: Multi-omics analysis the differences of VOCs terpenoid synthesis pathway in maintaining obligate mutualism between Ficus hirta Vahl and its pollinators
Source: Front Plant Sci. 2022 Nov 15;13:1006291. doi: 10.3389/fpls.2022.1006291 (PMC9707799; doi:10.3389/fpls.2022.1006291)
Supplement: Supplementary file 9 [file Table_6.xlsx]

## Sheet: Sheet1
Vocs emitted by receptive male figs of F. hirta
Metabolite name	Normalized amount of volatile compound (%)						Normalized amount of volatile compound (%)
	A phase N1	A phase N2	A phase N3	Mean	STEDV	Occurrence	B phase N1	B phase N2	B phase N3	Mean	STEDV	Occurrence	significantly (B phase vs A phas, P=0.05) ?
fatty acid derivatives
1-Octen-3-ol	0.207949	0.0622787	0.0858643	0.118697	0.0781888	3	0.138547	0.146871	0.028101	0.104506	0.0662996	3	NO
Clorius	1.09108	1.28151	0.367813	0.913469	0.482049	3	0.742633	1.11895	0.501239	0.787606	0.3113	3	NO
Total of average percent	1.29903	1.34379	0.453678	1.03	0.501486	2	0.88118	1.26582	0.52934	0.89	0.36836	2	NO
monoterpenes
Tricyclene	0.375984	0.188378	0.27474	0.279701	0.0939011	3	0	0	0	0	0	0	YES
Thujene <alpha->	0.0351751	0.0991299	0.18662	0.106975	0.0760267	3	0.505129	0.491449	0.827308	0.607962	0.190082	3	YES
.alpha.-Pinene	0	0	0	0	0	0	1.09612	0.0455397	0	0.380554	0.620119	2	YES
Camphene	0	0	0	0	0	0	0.0473269	0.0967531	0.039577	0.061219	0.0310165	3	YES
Sabinene	0.436075	0.279094	0.547604	0.420924	0.134895	3	1.25557	0.580364	2.1823	1.33941	0.804251	3	NO
.beta.-Myrcene	0	0	0	0	0	0	0.298824	0.208131	0.48797	0.331641	0.142777	3	YES
Terpinene alpha	0.166893	0.0822151	0.0846607	0.111256	0.0481985	3	0.119376	0.290071	0.181097	0.196848	0.086431	3	NO
Cymene <para->	0.0261089	0.0710438	0.171382	0.0895117	0.0743767	3	0.140582	0.162464	0.176466	0.159837	0.0180858	3	NO
D-Limonene	0.263875	0.0522355	0.11128	0.142464	0.109211	3	4.15296	3.83399	8.85573	5.61423	2.81175	3	YES
Ocimene <(Z)-, beta->	0.154635	0.114972	0.176467	0.148691	0.0311756	3	0.464064	0.692212	0.73393	0.630069	0.145269	3	YES
Ocimene <(E)-, beta->	0.956112	5.03811	3.90085	3.29836	2.10664	3	17.846	21.8699	21.2879	20.3346	2.17471	3	YES
gamma-Terpinene	2.50253	2.56387	3.50159	2.856	0.55994	3	3.25517	2.93923	3.05898	3.08446	0.1595	3	NO
unknown 1084	0	0.0267489	0.0804754	0.0357414	0.0409844	2	0.134465	0.428185	0.351503	0.304717	0.152347	3	YES
Terpinolene	0.0785524	0.0624917	0.0489905	0.0633449	0.0147994	3	0.274933	0.0930057	0.112982	0.160307	0.0997705	3	NO
Linalool	0.292724	0.153302	0.127458	0.191161	0.0889002	3	0.30995	0.26729	0.285203	0.287481	0.0214207	3	NO
Perillene	0.162786	0.173254	0.492093	0.276044	0.187177	3	0.0329436	0.0666351	0.0874146	0.0623311	0.0274894	3	NO
1,3,8-p-Menthatriene	0	0.0231592	0.0564996	0.0265529	0.0284023	2	0.240295	0.557669	0.703347	0.500437	0.236772	3	YES
Cosmene	0.0924742	0.285662	0.360401	0.246179	0.138258	3	1.8336	3.08877	2.88633	2.6029	0.673882	3	YES
Camphor	0	0	0	0	0	0	0.371874	0.178976	0.187972	0.246274	0.108866	3	YES
Menthol	0	0	0	0	0	0	0.395563	0.122559	0	0.172707	0.202493	2	YES
Total of average percent	5.54392	9.21366	10.1211	8.2929	2.42353		32.7748	36.0132	42.446	37.078	4.92276		YES
Sesquiterpenes
Elemene <delta->	0.538557	0.236855	0.70964	0.495017	0.239381	3	0.396262	0.409287	0.364009	0.389853	0.0233097	3	NO
Cubebene <alpha->	0.837626	1.21036	2.33754	1.46184	0.78094	3	0.371515	0.331631	0.40875	0.370632	0.0385669	3	NO
Cyclosativene	2.99045	0.337736	0.751282	1.35982	1.42722	3	0.449234	0.87855	0.652094	0.659959	0.214766	3	NO
Copaene <alpha->	9.57173	9.8382	14.1312	11.1804	2.55898	3	1.4411	2.49257	1.8426	1.92542	0.530602	3	YES
Daucene	0.62731	0.445205	0.479676	0.517397	0.0967355	3	0.738443	0.652512	0.759089	0.716682	0.056523	3	YES
Bourbonene <beta->	0.149373	0.0480226	0.147314	0.114903	0.0579295	3	0.0335075	0.0270847	0.0273972	0.0293298	0.00362137	3	YES
Cubebene <beta->	0.131106	0.144464	0.154231	0.143267	0.0116093	3	0.320096	0.217668	0.195807	0.244524	0.0663541	3	YES
Elemene <beta-> 1388	4.4056	2.47221	4.19427	3.69069	1.06052	3	0.515965	0.671012	0.589632	0.592203	0.0775551	3	YES
Sesquithujene <7-epi->	0	0	0	0	0	0	0.898631	0.595221	0.729396	0.741083	0.152043	3	YES
alpha.-Funebrene	1.01188	4.23487	5.13589	3.46088	2.16822	3	10.0564	9.89417	8.45318	9.4679	0.882513	3	YES
Cedrene <alpha->	1.99809	1.27306	0.901582	1.39091	0.557673	3	1.69642	1.53005	1.33408	1.52018	0.181372	3	NO
Caryophyllene <(E)->	37.5174	13.0524	24.861	25.1436	12.235	3	10.8002	13.1626	12.0793	12.014	1.18252	3	NO
Maaliene <beta->	0.181976	0.108637	0.114194	0.134936	0.0408326	3	0	0	0	0	0	0	YES
unknown 1428	1.57799	0.206638	1.07232	0.952317	0.693508	3	0.529574	0.424055	0.41478	0.456136	0.0637674	3	NO
.gamma.-Elemene	0.113876	0.056764	0.222818	0.131153	0.0843645	3	0.197246	0.0586254	0.128792	0.128221	0.069312	3	NO
Calarene	0.0779205	0.056764	0.0249809	0.0532218	0.0266469	3	0.291011	0.102604	0.16545	0.186355	0.0959275	3	NO
Isogermacrene D	0.33623	0.0457623	0.622606	0.334866	0.288424	3	0.162847	0.204405	0.141587	0.169613	0.0319514	3	NO
Guaiene <alpha->	1.33741	0.195246	0.488562	0.673739	0.593171	3	0.243647	0.409281	0.332804	0.328577	0.0828983	3	NO
Farnesene <(Z)-, beta->	0	0	0	0	0	0	0.429735	0.153447	0.294071	0.292418	0.138151	3	YES
Humulene <alpha->	6.75527	5.01358	6.63922	6.13602	0.973794	3	3.38932	3.34797	3.8375	3.52493	0.271481	3	YES
Caryophyllene <9-epi-(E)->	0.397321	0.643622	0.937581	0.659508	0.27048	3	0	0.221532	0	0.073844	0.127902	1	YES
Muurola-4(14),5-diene <cis->	0.53808	0.394961	0.96777	0.633604	0.298112	3	0.348135	0.259167	0.459714	0.355672	0.100485	3	NO
unknown 1469	0.116249	0.0743455	0.0558703	0.0821549	0.0309375	3	0.399815	0.0368602	0.203197	0.213291	0.181688	3	NO
Muurolene <gamma->	1.64342	0.61915	0.583008	0.948525	0.602066	3	0.692742	0.318595	0.388672	0.46667	0.198895	3	NO
Germacrene D	6.8022	5.17097	1.79213	4.58843	2.55533	3	3.93828	2.9442	2.97052	3.28433	0.566488	3	NO
Acoradiene <beta->	0	0.132589	0.0752469	0.0692785	0.0664955	2	0.379516	0.383188	0.223222	0.328642	0.0913146	3	YES
Bicyclogermacrene	1.81076	0.462938	0.487625	0.920439	0.771135	3	1.84181	2.69391	0.499398	1.67837	1.10635	3	NO
Selinene <beta->	0.726665	0.184367	0.44154	0.450857	0.271269	3	0.19872	0.289197	0.220051	0.235989	0.0472971	3	NO
Muurolene <alpha->	2.5665	1.01741	1.31847	1.63413	0.821371	3	1.67808	4.90315	0.669241	2.41683	2.21152	3	NO
Amorphene <epsylon->	0.360869	0.354063	0.324528	0.346487	0.0193187	3	0.415868	0.229575	0.317371	0.320938	0.0931978	3	NO
Cadinene <gamma->	0.302912	1.45175	0.998967	0.917877	0.578696	3	2.03697	1.46057	1.51696	1.6715	0.317758	3	NO
Bulnesene	0.975638	1.40237	0.391671	0.923225	0.507382	3	1.06907	0.645781	0.661784	0.792212	0.2399	3	NO
Bisabolene <(Z)-, alpha->	0.0140765	0.179511	0.011555	0.0683807	0.0962496	3	0.0621071	0.0368989	0.143854	0.0809532	0.0559125	3	NO
Cadinene <delta->	1.75918	1.69283	2.10494	1.85232	0.221276	3	1.26407	0.899823	1.00854	1.05748	0.186988	3	YES
Cadinene <alpha->	0.167957	0.135247	0.211065	0.171423	0.0380273	3	0.165241	0.121524	0.126399	0.137721	0.023957	3	NO
Bisabolene <(E)-, gamma->	0.0534559	0.291946	0.191485	0.178962	0.119737	3	0.355821	0.264647	0.343065	0.321178	0.0493706	3	NO
Calacorene <alpha->	0.269046	0.179696	0.264659	0.2378	0.0503675	3	0.203729	0.140787	0.176496	0.173671	0.0315657	3	NO
Germacrene B	0.219833	0.247825	0.0535644	0.173741	0.105013	3	0.268652	0.149234	0.146454	0.188113	0.0697623	3	NO
Calacorene <beta->	0.0403595	0.0570362	0.0453331	0.0475763	0.00856163	3	0.0922723	0.0557912	0.0422515	0.0634383	0.0258724	3	NO
Cedrene <alpha-, epoxy->	1.42619	23.3658	1.50574	8.76592	12.6439	3	4.72381	4.0082	3.0396	3.92387	0.84527	3	NO
Cedranone	0.362655	3.69994	5.75351	3.27203	2.72078	3	1.66808	1.1133	1.32005	1.36714	0.280374	3	NO
Isolongifolen-5-one	0.0981293	0.868994	0.766351	0.577825	0.418587	3	0.186063	0.0761061	0.0916227	0.117931	0.0595123	3	NO
.tau.-Cadinol	0.434044	4.0688	4.10323	2.86869	2.10854	3	2.30846	1.33192	1.47939	1.70659	0.526422	3	NO
9-Cedranone	0.113425	0.521412	1.35076	0.661865	0.63051	3	0.3383	0.175954	0.348747	0.287667	0.0968876	3	NO
Total of average percent	91.3588	86.1944	87.7249	88.426	2.65263		57.5968	58.3226	49.1469	55.0221	5.10098		YES
Benzenoids
Salicylate <methyl->	0.534772	0.284522	0.25519	0.358161	0.153651	3	0.999636	1.25643	1.11889	1.12499	0.128508	3	YES
Nitrogen containing compounds
Indole	1.2635	2.96365	1.4451	1.89075	0.933587	3	7.74763	3.14194	6.75882	5.8828	2.42459	3	NO
