# Supplementary material for: Multi-omics analysis the differences of VOCs terpenoid synthesis pathway in maintaining obligate mutualism between Ficus hirta Vahl and its pollinators
Source: Front Plant Sci. 2022 Nov 15;13:1006291. doi: 10.3389/fpls.2022.1006291 (PMC9707799; doi:10.3389/fpls.2022.1006291)
Supplement: Supplementary file 10 [file Table_7.xlsx]

## Sheet: Sheet1
29 enzyme genes in the process of terpenoid synthesis precursors and 20 terpenoid synthases (TPSs) were identified in the transcriptome
gene_id	sample_readcount(FhirtaA2)	sample_readcount(FhirtaA3)	sample_readcount(FhirtaA4)	sample_readcount(FhirtaB2)	sample_readcount(FhirtaB3)	sample_readcount(FhirtaB4)	sample_fpkm(FhirtaA2)	sample_fpkm(FhirtaA3)	sample_fpkm(FhirtaA4)	sample_fpkm(FhirtaB2)	sample_fpkm(FhirtaB3)	sample_fpkm(FhirtaB4)	Gene Length	NR GI	NR ID	NR Score	NR Evalue	NR Description	NT GI	NT ID	NT Score	NT Evalue	NT Description	KO ID	KO Name	KO Description	Http Link	Swissprot ID	Swissprot Score	Swissprot Evalue	Swissprot Description	PFAM ID	PFAM description	Gene Ontology Biological Pathway	BP Description	Gene Ontology Molecular Function	MF Description	Gene Ontology Cellular Component	CC Description	KOG ID	KOG Description	UP_DOWN_REGULATION(FhirtaBvsFhirtaA)	log2ratio(FhirtaBvsFhirtaA)	q value(FhirtaBvsFhirtaA)	CDS_flag
Cluster-21669.38015	151.97	107.98	54.61	166.86	219.95	67.52	5.64	4.41	2.15	6.57	8.75	2.45	1826	289552247	ADD10719.1	1292	5.3e-140	acetyl-CoA C-acetyltransferase protein [Camellia oleifera]	703068896	XM_010090057.1	730	0	Morus notabilis Acetyl-CoA acetyltransferase, cytosolic 1 partial mRNA	K00626	E2.3.1.9, atoB	acetyl-CoA C-acetyltransferase	http://www.genome.jp/dbget-bin/www_bget?ko:K00626	Q8S4Y1	1207	5.4e-131	Acetyl-CoA acetyltransferase, cytosolic 1 OS=Arabidopsis thaliana GN=AAT1 PE=2 SV=1	PF00108//PF02631//PF02803	Thiolase, N-terminal domain//RecX family//Thiolase, C-terminal domain	GO:0008152//GO:0006282	metabolic process//regulation of DNA repair	GO:0016747	transferase activity, transferring acyl groups other than amino-acyl groups	--	--	KOG1390	Acetyl-CoA acetyltransferase	FALSE	0.26854	1	blast,frame:1 start:127 end:534|blast,frame:2 start:515 end:1444
Cluster-21669.37765	1388.87	1357.84	2107.64	1823.87	1964.97	4286.77	55.24	59.46	89.02	77.05	83.8	166.66	1720	289552247	ADD10719.1	1617	1e-177	acetyl-CoA C-acetyltransferase protein [Camellia oleifera]	703068896	XM_010090057.1	916	0	Morus notabilis Acetyl-CoA acetyltransferase, cytosolic 1 partial mRNA	K00626	E2.3.1.9, atoB	acetyl-CoA C-acetyltransferase	http://www.genome.jp/dbget-bin/www_bget?ko:K00626	Q8S4Y1	1525	6.7e-168	Acetyl-CoA acetyltransferase, cytosolic 1 OS=Arabidopsis thaliana GN=AAT1 PE=2 SV=1	PF00108//PF02803//PF00857	Thiolase, N-terminal domain//Thiolase, C-terminal domain//Isochorismatase family	GO:0008152	metabolic process	GO:0016747//GO:0003824	transferase activity, transferring acyl groups other than amino-acyl groups//catalytic activity	--	--	KOG1390	Acetyl-CoA acetyltransferase	FALSE	0.33555	1	blast,frame:1 start:127 end:1338
Cluster-21669.38015	151.97	107.98	54.61	166.86	219.95	67.52	5.64	4.41	2.15	6.57	8.75	2.45	1826	289552247	ADD10719.1	1292	5.3e-140	acetyl-CoA C-acetyltransferase protein [Camellia oleifera]	703068896	XM_010090057.1	730	0	Morus notabilis Acetyl-CoA acetyltransferase, cytosolic 1 partial mRNA	K00626	E2.3.1.9, atoB	acetyl-CoA C-acetyltransferase	http://www.genome.jp/dbget-bin/www_bget?ko:K00626	Q8S4Y1	1207	5.4e-131	Acetyl-CoA acetyltransferase, cytosolic 1 OS=Arabidopsis thaliana GN=AAT1 PE=2 SV=1	PF00108//PF02631//PF02803	Thiolase, N-terminal domain//RecX family//Thiolase, C-terminal domain	GO:0008152//GO:0006282	metabolic process//regulation of DNA repair	GO:0016747	transferase activity, transferring acyl groups other than amino-acyl groups	--	--	KOG1390	Acetyl-CoA acetyltransferase	FALSE	0.26854	1	blast,frame:1 start:127 end:534|blast,frame:2 start:515 end:1444
Cluster-21669.8284	0	15	4.92	4.92	25	30	0	0.56	0.18	0.18	0.9	0.99	1985	747090457	XP_011092919.1	1128	6e-121	PREDICTED: 3-hydroxy-3-methylglutaryl-coenzyme A reductase [Sesamum indicum]	831353830	XM_012891304.1	408	0	Pseudogymnoascus destructans 20631-21 hypothetical protein mRNA	K00021	HMGCR	hydroxymethylglutaryl-CoA reductase (NADPH)	http://www.genome.jp/dbget-bin/www_bget?ko:K00021	S0DQM8	1659	2.3e-183	3-hydroxy-3-methylglutaryl-coenzyme A reductase OS=Gibberella fujikuroi (strain CBS 195.34 / IMI 58289 / NRRL A-6831) GN=HMGR PE=3 SV=1	PF00368	Hydroxymethylglutaryl-coenzyme A reductase	GO:0006694//GO:0055114//GO:0015936	steroid biosynthetic process//oxidation-reduction process//coenzyme A metabolic process	GO:0004420//GO:0050662	hydroxymethylglutaryl-CoA reductase (NADPH) activity//coenzyme binding	--	--	KOG2480	3-hydroxy-3-methylglutaryl-CoA (HMG-CoA) reductase	FALSE	1.2082	1	blast,frame:-3 start:1983 end:385
Cluster-6758.0	0	1	0	0	10	0	0	0.15	0	0	1.49	0	677	743810747	XP_010928980.1	149	6.8e-08	PREDICTED: 3-hydroxy-3-methylglutaryl-coenzyme A reductase-like [Elaeis guineensis]	--	--	--	--	--	--	--	--	--	Q12649	162	3e-10	3-hydroxy-3-methylglutaryl-coenzyme A reductase OS=Phycomyces blakesleeanus (strain ATCC 8743b / FGSC 10004 / NBRC 33097 / NRRL 1555) GN=hmgA PE=3 SV=2	PF00368//PF04310	Hydroxymethylglutaryl-coenzyme A reductase//MukB N-terminal	GO:0030261//GO:0015936//GO:0007059//GO:0006694//GO:0055114	chromosome condensation//coenzyme A metabolic process//chromosome segregation//steroid biosynthetic process//oxidation-reduction process	GO:0004420//GO:0003677//GO:0005524//GO:0050662	hydroxymethylglutaryl-CoA reductase (NADPH) activity//DNA binding//ATP binding//coenzyme binding	GO:0009295	nucleoid	KOG2480	3-hydroxy-3-methylglutaryl-CoA (HMG-CoA) reductase	FALSE	3.0709	1	blast,frame:1 start:1 end:180|blast,frame:3 start:27 end:422
Cluster-21669.40822	6898	7028	6586	15025	14231	13248	213.7	239.66	216.46	493.71	472.69	400.86	2135	590689013	XP_007043108.1	2335	7.1e-261	3-hydroxy-3-methylglutaryl-coenzyme A reductase 1 isoform 1 [Theobroma cacao]>gi|590689017|ref|XP_007043109.1| 3-hydroxy-3-methylglutaryl-coenzyme A reductase 1 isoform 1 [Theobroma cacao]>gi|590689021|ref|XP_007043110.1| 3-hydroxy-3-methylglutaryl-coenzyme A reductase 1 isoform 1 [Theobroma cacao]>gi|508707043|gb|EOX98939.1| 3-hydroxy-3-methylglutaryl-coenzyme A reductase 1 isoform 1 [Theobroma …	703077957	XM_010092425.1	1108	0	Morus notabilis 3-hydroxy-3-methylglutaryl-coenzyme A reductase 2 partial mRNA	K00021	HMGCR	hydroxymethylglutaryl-CoA reductase (NADPH)	http://www.genome.jp/dbget-bin/www_bget?ko:K00021	O64966	2273	1.5e-254	3-hydroxy-3-methylglutaryl-coenzyme A reductase 1 OS=Gossypium hirsutum GN=HMG1 PE=3 SV=1	PF00368//PF03930	Hydroxymethylglutaryl-coenzyme A reductase//Recombinase Flp protein N-terminus	GO:0055114//GO:0006310//GO:0006694//GO:0015936	oxidation-reduction process//DNA recombination//steroid biosynthetic process//coenzyme A metabolic process	GO:0050662//GO:0004420	coenzyme binding//hydroxymethylglutaryl-CoA reductase (NADPH) activity	--	--	KOG2480	3-hydroxy-3-methylglutaryl-CoA (HMG-CoA) reductase	FALSE	0.72252	1	blast,frame:3 start:102 end:1943
Cluster-21669.47106	1309	1622	1097	1150	1166	2005	51.5	70.26	45.83	48.05	49.19	77.1	1736	4140371	AAD03789.1	2176	1.6e-242	3-hydroxy-3-methylglutaryl-coenzyme A reductase [Morus alba]	703092014	XM_010096207.1	1164	0	Morus notabilis 3-hydroxy-3-methylglutaryl-coenzyme A reductase 1 partial mRNA	K00021	HMGCR	hydroxymethylglutaryl-CoA reductase (NADPH)	http://www.genome.jp/dbget-bin/www_bget?ko:K00021	P29057	2009	5.1e-224	3-hydroxy-3-methylglutaryl-coenzyme A reductase 1 OS=Hevea brasiliensis GN=HMGR1 PE=2 SV=1	PF00368	Hydroxymethylglutaryl-coenzyme A reductase	GO:0015936//GO:0006694//GO:0055114	coenzyme A metabolic process//steroid biosynthetic process//oxidation-reduction process	GO:0004420//GO:0050662	hydroxymethylglutaryl-CoA reductase (NADPH) activity//coenzyme binding	--	--	KOG2480	3-hydroxy-3-methylglutaryl-CoA (HMG-CoA) reductase	FALSE	-0.2447	1	blast,frame:2 start:2 end:1723
Cluster-21669.8283	11	0	0.08	8.08	0	0	0.46	0	0	0.36	0	0	1641	590689013	XP_007043108.1	1111	4.7e-119	3-hydroxy-3-methylglutaryl-coenzyme A reductase 1 isoform 1 [Theobroma cacao]>gi|590689017|ref|XP_007043109.1| 3-hydroxy-3-methylglutaryl-coenzyme A reductase 1 isoform 1 [Theobroma cacao]>gi|590689021|ref|XP_007043110.1| 3-hydroxy-3-methylglutaryl-coenzyme A reductase 1 isoform 1 [Theobroma cacao]>gi|508707043|gb|EOX98939.1| 3-hydroxy-3-methylglutaryl-coenzyme A reductase 1 isoform 1 [Theobroma …	831353830	XM_012891304.1	408	0	Pseudogymnoascus destructans 20631-21 hypothetical protein mRNA	K00021	HMGCR	hydroxymethylglutaryl-CoA reductase (NADPH)	http://www.genome.jp/dbget-bin/www_bget?ko:K00021	S0DQM8	1532	9.9e-169	3-hydroxy-3-methylglutaryl-coenzyme A reductase OS=Gibberella fujikuroi (strain CBS 195.34 / IMI 58289 / NRRL A-6831) GN=HMGR PE=3 SV=1	PF00368	Hydroxymethylglutaryl-coenzyme A reductase	GO:0015936//GO:0055114//GO:0006694	coenzyme A metabolic process//oxidation-reduction process//steroid biosynthetic process	GO:0004420//GO:0050662	hydroxymethylglutaryl-CoA reductase (NADPH) activity//coenzyme binding	--	--	KOG2480	3-hydroxy-3-methylglutaryl-CoA (HMG-CoA) reductase	FALSE	-0.5846	1	blast,frame:-1 start:1641 end:385
Cluster-21669.32076	735	737	830	621	593	994	31.01	34.25	37.2	27.84	26.83	41.01	1636	645222221	XP_008246488.1	1424	2.4e-155	PREDICTED: mevalonate kinase [Prunus mume]	703135321	XM_010107540.1	829	0	Morus notabilis Mevalonate kinase partial mRNA	K00869	E2.7.1.36, MVK, mvaK1	mevalonate kinase	http://www.genome.jp/dbget-bin/www_bget?ko:K00869	P46086	1141	2.2e-123	Mevalonate kinase OS=Arabidopsis thaliana GN=At5g27450 PE=2 SV=1	PF00288//PF00278	GHMP kinases N terminal domain//Pyridoxal-dependent decarboxylase, C-terminal sheet domain	--	--	GO:0003824//GO:0005524	catalytic activity//ATP binding	--	--	KOG1511	Mevalonate kinase MVK/ERG12	FALSE	-0.42408	1	blast,frame:2 start:158 end:1390
Cluster-21669.71959	28	45	15	73	69	32	1.04	1.84	0.59	2.88	2.75	1.16	1823	570942153	ETP07410.1	383	1.3e-34	phosphomevalonate kinase [Phytophthora parasitica CJ01A1]	--	--	--	--	--	--	--	--	--	P24521	528	2.9e-52	Phosphomevalonate kinase OS=Saccharomyces cerevisiae (strain ATCC 204508 / S288c) GN=ERG8 PE=1 SV=2	PF00288	GHMP kinases N terminal domain	--	--	GO:0005524	ATP binding	--	--	KOG4519	Phosphomevalonate kinase	FALSE	0.71262	1	blast,frame:-3 start:1821 end:76
Cluster-21669.62840	72.07	46.09	20.2	116.18	177.94	186.77	1.68	1.18	0.5	2.86	4.43	4.24	2760	470128515	XP_004300184.1	1393	1.6e-151	PREDICTED: probable phosphomevalonate kinase [Fragaria vesca subsp. vesca]	703152371	XM_010112088.1	712	0	Morus notabilis putative phosphomevalonate kinase partial mRNA	K00938	E2.7.4.2, mvaK2	phosphomevalonate kinase	http://www.genome.jp/dbget-bin/www_bget?ko:K00938	Q9UT88	294	6e-25	Probable phosphomevalonate kinase OS=Schizosaccharomyces pombe (strain 972 / ATCC 24843) GN=erg8 PE=3 SV=1	PF00288	GHMP kinases N terminal domain	--	--	GO:0005524	ATP binding	--	--	KOG4519	Phosphomevalonate kinase	FALSE	1.5056	1	blast,frame:-2 start:2612 end:1440
Cluster-21669.45818	105	696	191	814	937	366	2.46	17.92	4.74	20.17	23.5	8.36	2744	802555160	XP_012065282.1	2973	0	PREDICTED: probable 1-deoxy-D-xylulose-5-phosphate synthase 2, chloroplastic [Jatropha curcas]>gi|643737763|gb|KDP43804.1| hypothetical protein JCGZ_23012 [Jatropha curcas]	703124168	XM_010104684.1	1216	0	Morus notabilis putative 1-deoxy-D-xylulose-5-phosphate synthase partial mRNA	K01662	dxs	1-deoxy-D-xylulose-5-phosphate synthase	http://www.genome.jp/dbget-bin/www_bget?ko:K01662	Q6YU51	2707	9.3e-305	Probable 1-deoxy-D-xylulose-5-phosphate synthase 2, chloroplastic OS=Oryza sativa subsp. japonica GN=Os07g0190000 PE=2 SV=1	PF02780//PF02775//PF13292//PF00676	Transketolase, C-terminal domain//Thiamine pyrophosphate enzyme, C-terminal TPP binding domain//1-deoxy-D-xylulose-5-phosphate synthase//Dehydrogenase E1 component	GO:0016114//GO:0008152//GO:0006694	terpenoid biosynthetic process//metabolic process//steroid biosynthetic process	GO:0030976//GO:0016624//GO:0008661//GO:0003824	thiamine pyrophosphate binding//oxidoreductase activity, acting on the aldehyde or oxo group of donors, disulfide as acceptor//1-deoxy-D-xylulose-5-phosphate synthase activity//catalytic activity	--	--	KOG0524	Pyruvate dehydrogenase E1, beta subunit	FALSE	0.80512	1	blast,frame:-1 start:2600 end:408
Cluster-3875.0	0	0	0	10	16	0	0	0	0	0.82	1.32	0	1016	194476654	YP_002048833.1	274	3.3e-22	1-deoxy-D-xylulose-5-phosphate synthase [Paulinella chromatophora]>gi|171191661|gb|ACB42623.1| 1-deoxy-D-xylulose-5-phosphate synthase [Paulinella chromatophora]	--	--	--	--	--	--	--	--	--	Q60HC7	984	2.1e-105	Transketolase OS=Macaca fascicularis GN=TKT PE=2 SV=1	PF02780	Transketolase, C-terminal domain	GO:0008152	metabolic process	GO:0003824	catalytic activity	--	--	KOG0523	Transketolase	FALSE	Inf	1	blast,frame:3 start:3 end:971
Cluster-21669.75210	0	0	0	0	0	0	0	0	0	0	0	0	314	802555160	XP_012065282.1	272	1.7e-22	PREDICTED: probable 1-deoxy-D-xylulose-5-phosphate synthase 2, chloroplastic [Jatropha curcas]>gi|643737763|gb|KDP43804.1| hypothetical protein JCGZ_23012 [Jatropha curcas]	--	--	--	--	--	K01662	dxs	1-deoxy-D-xylulose-5-phosphate synthase	http://www.genome.jp/dbget-bin/www_bget?ko:K01662	Q6YU51	228	3e-18	Probable 1-deoxy-D-xylulose-5-phosphate synthase 2, chloroplastic OS=Oryza sativa subsp. japonica GN=Os07g0190000 PE=2 SV=1	PF13292	1-deoxy-D-xylulose-5-phosphate synthase	GO:0016114//GO:0006694	terpenoid biosynthetic process//steroid biosynthetic process	GO:0008661	1-deoxy-D-xylulose-5-phosphate synthase activity	--	--	--	--	FALSE	NA	NA	blast,frame:-2 start:313 end:2
Cluster-30095.0	1	8.82	0	36	70	0	0.04	0.4	0	1.59	3.13	0	1654	194476654	YP_002048833.1	339	1.5e-29	1-deoxy-D-xylulose-5-phosphate synthase [Paulinella chromatophora]>gi|171191661|gb|ACB42623.1| 1-deoxy-D-xylulose-5-phosphate synthase [Paulinella chromatophora]	805770844	XM_003701578.2	75	1.50726e-28	PREDICTED: Megachile rotundata transketolase-like protein 2 (LOC100881194), transcript variant X7, mRNA	--	--	--	--	Q9D4D4	1503	2.3e-165	Transketolase-like protein 2 OS=Mus musculus GN=Tktl2 PE=2 SV=1	PF13292//PF02780//PF00676	1-deoxy-D-xylulose-5-phosphate synthase//Transketolase, C-terminal domain//Dehydrogenase E1 component	GO:0016114//GO:0008152//GO:0006694	terpenoid biosynthetic process//metabolic process//steroid biosynthetic process	GO:0016624//GO:0008661//GO:0003824	oxidoreductase activity, acting on the aldehyde or oxo group of donors, disulfide as acceptor//1-deoxy-D-xylulose-5-phosphate synthase activity//catalytic activity	--	--	KOG0523	Transketolase	FALSE	3.1847	1	blast,frame:-2 start:1653 end:220
Cluster-6409.0	0	0.18	0	0	0	0	0	0.01	0	0	0	0	1655	194476654	YP_002048833.1	339	1.5e-29	1-deoxy-D-xylulose-5-phosphate synthase [Paulinella chromatophora]>gi|171191661|gb|ACB42623.1| 1-deoxy-D-xylulose-5-phosphate synthase [Paulinella chromatophora]	805770844	XM_003701578.2	75	1.50819e-28	PREDICTED: Megachile rotundata transketolase-like protein 2 (LOC100881194), transcript variant X7, mRNA	--	--	--	--	Q9D4D4	1406	4.1e-154	Transketolase-like protein 2 OS=Mus musculus GN=Tktl2 PE=2 SV=1	PF02780//PF00676	Transketolase, C-terminal domain//Dehydrogenase E1 component	GO:0008152	metabolic process	GO:0016624//GO:0003824	oxidoreductase activity, acting on the aldehyde or oxo group of donors, disulfide as acceptor//catalytic activity	--	--	KOG0523	Transketolase	FALSE	NA	NA	blast,frame:-3 start:1653 end:220
Cluster-21669.36343	229	231	209	218	184	219	10.96	12.18	10.63	11.09	9.44	10.25	1473	645223433	XP_008218628.1	1060	3.4e-113	PREDICTED: 2-C-methyl-D-erythritol 4-phosphate cytidylyltransferase, chloroplastic isoform X2 [Prunus mume]	703070086	XM_010090393.1	497	0	Morus notabilis 2-C-methyl-D-erythritol 4-phosphate cytidylyltransferase partial mRNA	K00991	ispD	2-C-methyl-D-erythritol 4-phosphate cytidylyltransferase	http://www.genome.jp/dbget-bin/www_bget?ko:K00991	P69834	886	7.2e-94	2-C-methyl-D-erythritol 4-phosphate cytidylyltransferase, chloroplastic OS=Arabidopsis thaliana GN=ISPD PE=1 SV=1	PF01704//PF00483//PF01128//PF05739	UTP--glucose-1-phosphate uridylyltransferase//Nucleotidyl transferase//2-C-methyl-D-erythritol 4-phosphate cytidylyltransferase//SNARE domain	GO:0008152//GO:0006694//GO:0009058//GO:0008299	metabolic process//steroid biosynthetic process//biosynthetic process//isoprenoid biosynthetic process	GO:0050518//GO:0070569//GO:0016779//GO:0005515	2-C-methyl-D-erythritol 4-phosphate cytidylyltransferase activity//uridylyltransferase activity//nucleotidyltransferase activity//protein binding	--	--	--	--	FALSE	-0.43968	1	blast,frame:1 start:61 end:1056
Cluster-21669.46504	1522	1838	1823	3109	3222	1840	54.73	72.77	69.59	118.68	124.23	64.66	1875	571492048	XP_003541082.2	2027	3.2e-225	PREDICTED: 4-hydroxy-3-methylbut-2-enyl diphosphate reductase, chloroplastic-like [Glycine max]>gi|734387587|gb|KHN25350.1| 4-hydroxy-3-methylbut-2-enyl diphosphate reductase [Glycine soja]	703097850	XM_010097923.1	950	0	Morus notabilis 4-hydroxy-3-methylbut-2-enyl diphosphate reductase partial mRNA	K03527	ispH, lytB	4-hydroxy-3-methylbut-2-enyl diphosphate reductase	http://www.genome.jp/dbget-bin/www_bget?ko:K03527	Q94B35	1875	1.9e-208	4-hydroxy-3-methylbut-2-enyl diphosphate reductase, chloroplastic OS=Arabidopsis thaliana GN=ISPH PE=2 SV=1	PF02401	LytB protein	GO:0050992//GO:0019288	dimethylallyl diphosphate biosynthetic process//isopentenyl diphosphate biosynthetic process, methylerythritol 4-phosphate pathway	GO:0046872//GO:0051745	metal ion binding//4-hydroxy-3-methylbut-2-en-1-yl diphosphate reductase activity	--	--	--	--	FALSE	0.3329	1	blast,frame:2 start:263 end:1696
Cluster-13151.0	4	0	0	2.45	15	0	0.2	0	0	0.13	0.8	0	1426	144600712	ABP01599.1	949	2.5e-100	isopentenyl diphosphate isomerase [Adonis aestivalis var. palaestina]	--	--	--	--	--	K01823	idi, IDI	isopentenyl-diphosphate delta-isomerase	http://www.genome.jp/dbget-bin/www_bget?ko:K01823	Q4R4W5	597	2.3e-60	Isopentenyl-diphosphate Delta-isomerase 1 OS=Macaca fascicularis GN=IDI1 PE=2 SV=2	PF00293	NUDIX domain	--	--	GO:0016787	hydrolase activity	--	--	KOG0142	Isopentenyl pyrophosphate:dimethylallyl pyrophosphate isomerase	FALSE	1.9006	1	blast,frame:-3 start:1337 end:519
Cluster-14669.0	2	5	2	3	6	3	0.19	0.54	0.21	0.31	0.63	0.29	855	144600714	ABP01600.1	690	1.6e-70	isopentenyl diphosphate isomerase [Adonis aestivalis var. palaestina]	748483220	XM_011119631.1	72	3.55722e-27	Arthrobotrys oligospora ATCC 24927 hypothetical protein mRNA	K01823	idi, IDI	isopentenyl-diphosphate delta-isomerase	http://www.genome.jp/dbget-bin/www_bget?ko:K01823	Q10132	776	2.4e-81	Isopentenyl-diphosphate Delta-isomerase OS=Schizosaccharomyces pombe (strain 972 / ATCC 24843) GN=idi1 PE=2 SV=2	PF00293	NUDIX domain	--	--	GO:0016787	hydrolase activity	--	--	KOG0142	Isopentenyl pyrophosphate:dimethylallyl pyrophosphate isomerase	FALSE	0.10506	1	blast,frame:-3 start:853 end:122
Cluster-28506.0	0	0	0	5.55	0	0	0	0	0	0.5	0	0	952	144600712	ABP01599.1	949	1.6e-100	isopentenyl diphosphate isomerase [Adonis aestivalis var. palaestina]	--	--	--	--	--	K01823	idi, IDI	isopentenyl-diphosphate delta-isomerase	http://www.genome.jp/dbget-bin/www_bget?ko:K01823	Q4R4W5	597	1.5e-60	Isopentenyl-diphosphate Delta-isomerase 1 OS=Macaca fascicularis GN=IDI1 PE=2 SV=2	PF00293	NUDIX domain	--	--	GO:0016787	hydrolase activity	--	--	KOG0142	Isopentenyl pyrophosphate:dimethylallyl pyrophosphate isomerase	FALSE	Inf	1	blast,frame:-3 start:863 end:45
Cluster-12324.0	1	5	2	3	1	0	1.1	6.31	2.61	4.03	1.2	0	304	157965847	ABW06960.1	220	1.8e-16	geranylgeranyl diphosphate synthase [Corylus avellana]	--	--	--	--	--	K13789	GGPS	geranylgeranyl diphosphate synthase, type II	http://www.genome.jp/dbget-bin/www_bget?ko:K13789	Q94ID7	172	9.2e-12	Geranylgeranyl pyrophosphate synthase, chloroplastic OS=Hevea brasiliensis GN=GGPS PE=1 SV=1	--	--	--	--	--	--	--	--	--	--	FALSE	-1.2515	1	estscan,start:19 end:304
Cluster-21669.47566	104	136	95	338	309	64	24.82	36.04	24.64	88.58	79.31	15.24	501	558549761	AHA61556.1	419	2.5e-39	geranylgeranyl diphosphate synthase [Malus domestica]	262036859	AB499049.1	60	9.50415e-21	Ipomoea sp. Kenyan GGPS mRNA for geranylgeranyl pyrophosphate synthase, complete cds	K13789	GGPS	geranylgeranyl diphosphate synthase, type II	http://www.genome.jp/dbget-bin/www_bget?ko:K13789	Q94ID7	362	1.4e-33	Geranylgeranyl pyrophosphate synthase, chloroplastic OS=Hevea brasiliensis GN=GGPS PE=1 SV=1	PF00348	Polyprenyl synthetase	GO:0008299	isoprenoid biosynthetic process	--	--	--	--	--	--	FALSE	0.80442	1	estscan,start:28 end:501
Cluster-21669.45994	1251	1506	1837	4405	4191	1945	58.14	77.09	90.74	217.69	208.88	88.43	1509	229915240	ACQ90682.1	957	3.1e-101	geranyl diphosphate synthase large subunit [Humulus lupulus]	703094510	XM_010096985.1	460	0	Morus notabilis Geranylgeranyl pyrophosphate synthase partial mRNA	K13789	GGPS	geranylgeranyl diphosphate synthase, type II	http://www.genome.jp/dbget-bin/www_bget?ko:K13789	Q94ID7	896	5.1e-95	Geranylgeranyl pyrophosphate synthase, chloroplastic OS=Hevea brasiliensis GN=GGPS PE=1 SV=1	PF00348	Polyprenyl synthetase	GO:0008299	isoprenoid biosynthetic process	--	--	--	--	--	--	FALSE	0.87045	1	estscan,start:1509 end:808; minus strand
Cluster-21669.65776	14.45	4.8	0	10.48	9.77	17.19	0.63	0.23	0	0.48	0.46	0.73	1595	590622186	XP_007024979.1	147	2.7e-07	Geranyl diphosphate synthase 1 isoform 1 [Theobroma cacao]>gi|508780345|gb|EOY27601.1| Geranyl diphosphate synthase 1 isoform 1 [Theobroma cacao]	339773281	JF729202.1	77	1.12272e-29	Arabidopsis thaliana ecotype Landsberg erecta mitochondrion, complete genome	--	--	--	--	Q653T6	127	8e-06	Solanesyl-diphosphate synthase 1, mitochondrial OS=Oryza sativa subsp. japonica GN=SPS1 PE=1 SV=1	--	--	--	--	--	--	--	--	--	--	FALSE	0.70554	1	blast,frame:3 start:318 end:542
Cluster-21669.50556	251.6	254.69	220.46	211.67	256.79	303.22	8.34	9.29	7.75	7.44	9.12	9.81	2013	666422590	AIG15448.1	1604	3.9e-176	geranyl diphosphate synthase 2 [Azadirachta indica]	703076919	XM_010092155.1	750	0	Morus notabilis Solanesyl diphosphate synthase 3 partial mRNA	K14066	GPS	geranyl diphosphate synthase	http://www.genome.jp/dbget-bin/www_bget?ko:K14066	Q5HZ00	1406	5e-154	Solanesyl diphosphate synthase 3, chloroplastic/mitochondrial OS=Arabidopsis thaliana GN=SPS3 PE=1 SV=1	PF00348//PF07307	Polyprenyl synthetase//Heptaprenyl diphosphate synthase (HEPPP synthase) subunit 1	GO:0008299//GO:0009234	isoprenoid biosynthetic process//menaquinone biosynthetic process	--	--	--	--	KOG0776	Geranylgeranyl pyrophosphate synthase/Polyprenyl synthetase	FALSE	-0.25441	1	blast,frame:-2 start:2012 end:720
Cluster-21669.47566	104	136	95	338	309	64	24.82	36.04	24.64	88.58	79.31	15.24	501	558549761	AHA61556.1	419	2.5e-39	geranylgeranyl diphosphate synthase [Malus domestica]	262036859	AB499049.1	60	9.50415e-21	Ipomoea sp. Kenyan GGPS mRNA for geranylgeranyl pyrophosphate synthase, complete cds	K13789	GGPS	geranylgeranyl diphosphate synthase, type II	http://www.genome.jp/dbget-bin/www_bget?ko:K13789	Q94ID7	362	1.4e-33	Geranylgeranyl pyrophosphate synthase, chloroplastic OS=Hevea brasiliensis GN=GGPS PE=1 SV=1	PF00348	Polyprenyl synthetase	GO:0008299	isoprenoid biosynthetic process	--	--	--	--	--	--	FALSE	0.80442	1	estscan,start:28 end:501
Cluster-21669.11903	30.4	25.31	21.54	38.33	48.21	100.78	1.15	1.05	0.86	1.54	1.95	3.72	1797	666422590	AIG15448.1	1381	2.5e-150	geranyl diphosphate synthase 2 [Azadirachta indica]	703076919	XM_010092155.1	755	0	Morus notabilis Solanesyl diphosphate synthase 3 partial mRNA	K14066	GPS	geranyl diphosphate synthase	http://www.genome.jp/dbget-bin/www_bget?ko:K14066	Q5HZ00	1185	1.9e-128	Solanesyl diphosphate synthase 3, chloroplastic/mitochondrial OS=Arabidopsis thaliana GN=SPS3 PE=1 SV=1	PF00348//PF07307	Polyprenyl synthetase//Heptaprenyl diphosphate synthase (HEPPP synthase) subunit 1	GO:0008299//GO:0009234	isoprenoid biosynthetic process//menaquinone biosynthetic process	--	--	--	--	KOG0776	Geranylgeranyl pyrophosphate synthase/Polyprenyl synthetase	FALSE	0.91856	1	blast,frame:-1 start:405 end:157|blast,frame:-2 start:1796 end:645
Cluster-459.0	0	0	0	0	7	0	0	0	0	0	3.13	0	397	545711743	XP_005708177.1	351	1.5e-31	geranyl diphosphate synthase [Galdieria sulphuraria]>gi|452824656|gb|EME31657.1| geranyl diphosphate synthase [Galdieria sulphuraria]	--	--	--	--	--	K14066	GPS	geranyl diphosphate synthase	http://www.genome.jp/dbget-bin/www_bget?ko:K14066	Q5T2R2	429	1.9e-41	Decaprenyl-diphosphate synthase subunit 1 OS=Homo sapiens GN=PDSS1 PE=1 SV=1	PF00348	Polyprenyl synthetase	GO:0008299	isoprenoid biosynthetic process	--	--	--	--	KOG0776	Geranylgeranyl pyrophosphate synthase/Polyprenyl synthetase	FALSE	Inf	1	blast,frame:1 start:1 end:396
Cluster-21669.18764	74.43	56.97	528.34	1074.92	1366.85	4936.93	1.72	1.45	12.96	26.36	33.92	111.54	2770	121490210	CAK55186.1	964	8.7e-102	pinene synthase [Quercus ilex]	--	--	--	--	--	--	--	--	--	Q93X23	950	5.1e-101	Myrcene synthase, chloroplastic OS=Quercus ilex PE=1 SV=1	PF03936//PF03293//PF01397	Terpene synthase family, metal binding domain//Poxvirus DNA-directed RNA polymerase, 18 kD subunit//Terpene synthase, N-terminal domain	GO:0019083//GO:0006351//GO:0006144//GO:0006206//GO:0008152	viral transcription//transcription, DNA-templated//purine nucleobase metabolic process//pyrimidine nucleobase metabolic process//metabolic process	GO:0000287//GO:0003677//GO:0016829//GO:0010333//GO:0003899	magnesium ion binding//DNA binding//lyase activity//terpene synthase activity//DNA-directed RNA polymerase activity	GO:0005730	nucleolus	--	--	FALSE	2.9693	1	blast,frame:3 start:1587 end:2543|blast,frame:2 start:68 end:904
Cluster-21669.18765	179.73	304.66	2442.2	6313.74	9433.7	10319.7	5.99	11.17	86.31	223.11	336.86	335.76	2004	121490210	CAK55186.1	1672	5e-184	pinene synthase [Quercus ilex]	--	--	--	--	--	--	--	--	--	Q93X23	1670	1.2e-184	Myrcene synthase, chloroplastic OS=Quercus ilex PE=1 SV=1	PF01397//PF03936	Terpene synthase, N-terminal domain//Terpene synthase family, metal binding domain	GO:0008152	metabolic process	GO:0010333//GO:0000287//GO:0016829	terpene synthase activity//magnesium ion binding//lyase activity	--	--	--	--	UP	2.6767	0.014337	blast,frame:2 start:68 end:1777
Cluster-21669.62267	0	55.13	339	65.11	220	13270.6	0	1.41	8.38	1.61	5.5	301.99	2752	645240868	XP_008226803.1	1612	6.3e-177	PREDICTED: (-)-alpha-pinene synthase-like [Prunus mume]	703083753	XM_010093993.1	864	0	Morus notabilis Pinene synthase partial mRNA	K14181	TPS1	valencene/7-epi-alpha-selinene synthase	http://www.genome.jp/dbget-bin/www_bget?ko:K14181	Q6Q3H2	1536	5.7e-169	Valencene synthase OS=Vitis vinifera GN=ValCS PE=1 SV=1	PF03936//PF01397	Terpene synthase family, metal binding domain//Terpene synthase, N-terminal domain	GO:0008152	metabolic process	GO:0016829//GO:0010333//GO:0000287	lyase activity//terpene synthase activity//magnesium ion binding	--	--	--	--	FALSE	4.5126	1	blast,frame:-3 start:2423 end:762
Cluster-21669.14156	0	0	23.6	0	10	103.48	0	0	1.79	0	0.76	7.22	1075	645294035	XP_008245781.1	1084	4.1e-116	PREDICTED: (-)-alpha-pinene synthase-like [Prunus mume]	703106852	XM_010100302.1	459	0	Morus notabilis (-)-germacrene D synthase partial mRNA	--	--	--	--	O23945	1017	3.4e-109	(-)-alpha-pinene synthase OS=Fragaria vesca PE=1 SV=2	PF02020//PF03936//PF01397	eIF4-gamma/eIF5/eIF2-epsilon//Terpene synthase family, metal binding domain//Terpene synthase, N-terminal domain	GO:0008152	metabolic process	GO:0000287//GO:0010333//GO:0016829//GO:0005515	magnesium ion binding//terpene synthase activity//lyase activity//protein binding	--	--	--	--	FALSE	1.6237	1	estscan,start:94 end:1075
Cluster-21669.14155	0	1	484	6	52	869	0	0.09	43.71	0.54	4.72	72.2	945	694439147	XP_009346480.1	717	1.3e-73	PREDICTED: (-)-alpha-pinene synthase-like [Pyrus x bretschneideri]	703106852	XM_010100302.1	165	7.90444e-79	Morus notabilis (-)-germacrene D synthase partial mRNA	K15803	GERD	(-)-germacrene D synthase	http://www.genome.jp/dbget-bin/www_bget?ko:K15803	Q6Q3H3	673	2.3e-69	(-)-germacrene D synthase OS=Vitis vinifera GN=VIT_19s0014g04930 PE=1 SV=1	PF03936	Terpene synthase family, metal binding domain	--	--	GO:0010333//GO:0000287//GO:0016829	terpene synthase activity//magnesium ion binding//lyase activity	--	--	--	--	FALSE	0.32002	1	blast,frame:2 start:59 end:757
Cluster-21669.1012	0	0	1.4	0	0	23.52	0	0	0.13	0	0	1.97	938	645240868	XP_008226803.1	372	1.3e-33	PREDICTED: (-)-alpha-pinene synthase-like [Prunus mume]	703106852	XM_010100302.1	155	2.84113e-73	Morus notabilis (-)-germacrene D synthase partial mRNA	--	--	--	--	O23945	347	1.5e-31	(-)-alpha-pinene synthase OS=Fragaria vesca PE=1 SV=2	PF01397	Terpene synthase, N-terminal domain	GO:0008152	metabolic process	GO:0010333//GO:0016829	terpene synthase activity//lyase activity	--	--	--	--	FALSE	3.9597	1	blast,frame:1 start:13 end:495
Cluster-21669.62265	163	245.87	3149.88	2095.87	4260	11785.1	4.23	7.02	86.63	57.61	118.46	298.4	2500	645240868	XP_008226803.1	1703	1.6e-187	PREDICTED: (-)-alpha-pinene synthase-like [Prunus mume]	703083753	XM_010093993.1	909	0	Morus notabilis Pinene synthase partial mRNA	K14181	TPS1	valencene/7-epi-alpha-selinene synthase	http://www.genome.jp/dbget-bin/www_bget?ko:K14181	Q6Q3H2	1627	1.5e-179	Valencene synthase OS=Vitis vinifera GN=ValCS PE=1 SV=1	PF03936//PF01397	Terpene synthase family, metal binding domain//Terpene synthase, N-terminal domain	GO:0008152	metabolic process	GO:0016829//GO:0010333//GO:0000287	lyase activity//terpene synthase activity//magnesium ion binding	--	--	--	--	FALSE	1.8133	1	blast,frame:-3 start:2483 end:762
Cluster-21669.22905	0	0	0	0	0	0	0	0	0	0	0	0	285	225447386	XP_002275273.1	199	4.6e-14	PREDICTED: probable terpene synthase 9 [Vitis vinifera]	--	--	--	--	--	--	--	--	--	B9RPM3	173	6.6e-12	Probable terpene synthase 9 OS=Ricinus communis GN=TPS9 PE=3 SV=1	--	--	--	--	--	--	--	--	--	--	FALSE	NA	NA	blast,frame:-1 start:192 end:1|blast,frame:-2 start:284 end:129
Cluster-21669.22904	0	0	1	0	0	0	0	0	4.68	0	0	0	250	568830933	XP_006469736.1	305	2e-26	PREDICTED: probable terpene synthase 9-like isoform X2 [Citrus sinensis]	--	--	--	--	--	--	--	--	--	B9RPM3	298	1.8e-26	Probable terpene synthase 9 OS=Ricinus communis GN=TPS9 PE=3 SV=1	PF03936	Terpene synthase family, metal binding domain	--	--	GO:0010333//GO:0000287//GO:0016829	terpene synthase activity//magnesium ion binding//lyase activity	--	--	--	--	FALSE	#NAME?	1	estscan,start:1 end:250
Cluster-21669.67617	18	46	82	5002	6476	15	0.57	1.59	2.73	166.59	218.01	0.46	2110	336318891	AEI52902.1	1577	5.5e-173	terpene synthase 2 [Populus trichocarpa]	703067886	XM_010089785.1	937	0	Morus notabilis (E,E)-alpha-farnesene synthase partial mRNA	K14173	AFS1	alpha-farnesene synthase	http://www.genome.jp/dbget-bin/www_bget?ko:K14173	B9RXW0	1536	4.4e-169	Alpha-farnesene synthase OS=Ricinus communis GN=TPS7 PE=1 SV=2	PF01397//PF01316//PF03936	Terpene synthase, N-terminal domain//Arginine repressor, DNA binding domain//Terpene synthase family, metal binding domain	GO:0008152//GO:0006525//GO:0006355	metabolic process//arginine metabolic process//regulation of transcription, DNA-templated	GO:0010333//GO:0003700//GO:0000287//GO:0016829	terpene synthase activity//transcription factor activity, sequence-specific DNA binding//magnesium ion binding//lyase activity	GO:0005667	transcription factor complex	--	--	FALSE	5.953	0.29555	blast,frame:-3 start:2108 end:282
Cluster-4541.0	0	0	73	0	0	50	0	0	2.58	0	0	1.63	2005	75249335	Q93X23.1	1511	2.4e-165	RecName: Full=Myrcene synthase, chloroplastic; Flags: Precursor [Quercus ilex]>gi|14331015|emb|CAC41012.1| putative chloroplast terpene synthase [Quercus ilex]	--	--	--	--	--	--	--	--	--	Q93X23	1511	3.3e-166	Myrcene synthase, chloroplastic OS=Quercus ilex PE=1 SV=1	PF03936//PF01397	Terpene synthase family, metal binding domain//Terpene synthase, N-terminal domain	GO:0008152	metabolic process	GO:0010333//GO:0000287//GO:0016829	terpene synthase activity//magnesium ion binding//lyase activity	--	--	--	--	FALSE	-1.1712	1	blast,frame:-2 start:1899 end:166
Cluster-21669.30536	18.84	25.38	162.46	403.35	429.45	2167.38	0.64	0.96	5.9	14.65	15.76	72.47	1957	75249335	Q93X23.1	1394	8.5e-152	RecName: Full=Myrcene synthase, chloroplastic; Flags: Precursor [Quercus ilex]>gi|14331015|emb|CAC41012.1| putative chloroplast terpene synthase [Quercus ilex]	--	--	--	--	--	--	--	--	--	Q93X23	1394	1.2e-152	Myrcene synthase, chloroplastic OS=Quercus ilex PE=1 SV=1	PF01397//PF03936	Terpene synthase, N-terminal domain//Terpene synthase family, metal binding domain	GO:0008152	metabolic process	GO:0016829//GO:0000287//GO:0010333	lyase activity//magnesium ion binding//terpene synthase activity	--	--	--	--	FALSE	3.3414	1	blast,frame:2 start:68 end:1573
Cluster-5020.2	0	0	6	0	0	14	0	0	0.95	0	0	2.03	654	75249335	Q93X23.1	409	4.7e-38	RecName: Full=Myrcene synthase, chloroplastic; Flags: Precursor [Quercus ilex]>gi|14331015|emb|CAC41012.1| putative chloroplast terpene synthase [Quercus ilex]	--	--	--	--	--	--	--	--	--	Q93X23	409	6.6e-39	Myrcene synthase, chloroplastic OS=Quercus ilex PE=1 SV=1	PF01397	Terpene synthase, N-terminal domain	GO:0008152	metabolic process	GO:0010333//GO:0016829	terpene synthase activity//lyase activity	--	--	--	--	FALSE	0.59718	1	blast,frame:1 start:1 end:654
Cluster-5020.0	0	0	13	0	0	17	0	0	1.56	0	0	1.88	775	802616345	XP_012075360.1	1059	2.3e-113	PREDICTED: terpene synthase 10-like [Jatropha curcas]>gi|643726643|gb|KDP35323.1| hypothetical protein JCGZ_09482 [Jatropha curcas]	208972077	EU760349.1	138	6.56732e-64	Humulus lupulus cultivar Phoenix MTS2 mRNA, complete cds	K18108	E4.2.3.111	(-)-alpha-terpineol synthase	http://www.genome.jp/dbget-bin/www_bget?ko:K18108	B9T536	1049	4.7e-113	Terpene synthase 10 OS=Ricinus communis GN=TPS10 PE=2 SV=1	PF03936	Terpene synthase family, metal binding domain	--	--	GO:0016829//GO:0000287//GO:0010333	lyase activity//magnesium ion binding//terpene synthase activity	--	--	--	--	FALSE	-0.23819	1	estscan,start:1 end:775
Cluster-21669.11477	29	369	88	1158	2524	602	0.94	13.17	3.03	39.82	87.71	19.06	2052	75249335	Q93X23.1	1792	6.3e-198	RecName: Full=Myrcene synthase, chloroplastic; Flags: Precursor [Quercus ilex]>gi|14331015|emb|CAC41012.1| putative chloroplast terpene synthase [Quercus ilex]	--	--	--	--	--	--	--	--	--	Q93X23	1792	8.8e-199	Myrcene synthase, chloroplastic OS=Quercus ilex PE=1 SV=1	PF01397//PF00080//PF03936	Terpene synthase, N-terminal domain//Copper/zinc superoxide dismutase (SODC)//Terpene synthase family, metal binding domain	GO:0008152//GO:0006801//GO:0055114	metabolic process//superoxide metabolic process//oxidation-reduction process	GO:0046872//GO:0016829//GO:0010333//GO:0000287	metal ion binding//lyase activity//terpene synthase activity//magnesium ion binding	--	--	--	--	FALSE	2.8481	0.93745	blast,frame:2 start:89 end:1888
Cluster-21669.42284	455	1200	1167	571	529	565	15.56	45.19	42.36	20.73	19.4	18.88	1958	645248142	XP_008230162.1	1683	2.6e-185	PREDICTED: probable terpene synthase 9 [Prunus mume]	703149260	XM_010111256.1	796	0	Morus notabilis Myrcene synthase partial mRNA	--	--	--	--	B9RPM3	1662	1e-183	Probable terpene synthase 9 OS=Ricinus communis GN=TPS9 PE=3 SV=1	PF01397//PF03936	Terpene synthase, N-terminal domain//Terpene synthase family, metal binding domain	GO:0008152	metabolic process	GO:0000287//GO:0010333//GO:0016829	magnesium ion binding//terpene synthase activity//lyase activity	--	--	--	--	FALSE	-1.1251	1	blast,frame:-3 start:1833 end:76
Cluster-5510.0	0	4	1	1	3	0	0	1.32	0.32	0.33	0.96	0	453	568826980	XP_006467846.1	519	5.7e-51	PREDICTED: (E,E)-geranyllinalool synthase-like isoform X1 [Citrus sinensis]	703114183	XM_010102276.1	272	1.20439e-138	Morus notabilis (E,E)-geranyllinalool synthase partial mRNA	K17982	TPS04, GES	geranyllinalool synthase	http://www.genome.jp/dbget-bin/www_bget?ko:K17982	Q96376	358	3.7e-33	S-linalool synthase OS=Clarkia breweri GN=LIS PE=2 SV=1	PF03936	Terpene synthase family, metal binding domain	--	--	GO:0000287//GO:0010333//GO:0016829	magnesium ion binding//terpene synthase activity//lyase activity	--	--	--	--	FALSE	-0.60329	1	estscan,start:1 end:453
Cluster-21669.14265	6	0	906.07	0	0	1520.72	0.15	0	24.46	0	0	37.8	2542	313755442	ADR74212.1	1493	3.7e-163	(3S)-linalool/(E)-nerolidol synthase [Vitis vinifera]	--	--	--	--	--	K15086	TPS14	(3S)-linalool synthase	http://www.genome.jp/dbget-bin/www_bget?ko:K15086	P0CV96	1431	7.9e-157	(3S,6E)-nerolidol synthase 1, chloroplastic OS=Fragaria vesca PE=1 SV=1	PF01397//PF03936	Terpene synthase, N-terminal domain//Terpene synthase family, metal binding domain	GO:0008152	metabolic process	GO:0010333//GO:0000287//GO:0016829	terpene synthase activity//magnesium ion binding//lyase activity	--	--	--	--	FALSE	0.11439	1	blast,frame:-2 start:2463 end:652
Cluster-8104.0	0	1	0	3	8	0	0	0.22	0	0.65	1.7	0	551	590624833	XP_007025716.1	298	2.9e-25	P(E)-nerolidol/(E,E)-geranyl linalool synthase, putative [Theobroma cacao]>gi|508781082|gb|EOY28338.1| P(E)-nerolidol/(E,E)-geranyl linalool synthase, putative [Theobroma cacao]	--	--	--	--	--	K17982	TPS04, GES	geranyllinalool synthase	http://www.genome.jp/dbget-bin/www_bget?ko:K17982	Q96376	184	6.8e-13	S-linalool synthase OS=Clarkia breweri GN=LIS PE=2 SV=1	--	--	--	--	--	--	--	--	--	--	FALSE	3.2279	1	blast,frame:1 start:1 end:507
Cluster-21669.65228	0	18	879.93	710	577	6164.28	0	0.5	23.54	18.98	15.61	151.81	2563	313755442	ADR74212.1	1476	3.4e-161	(3S)-linalool/(E)-nerolidol synthase [Vitis vinifera]	--	--	--	--	--	K15086	TPS14	(3S)-linalool synthase	http://www.genome.jp/dbget-bin/www_bget?ko:K15086	P0CV96	1416	4.4e-155	(3S,6E)-nerolidol synthase 1, chloroplastic OS=Fragaria vesca PE=1 SV=1	PF03936//PF01397	Terpene synthase family, metal binding domain//Terpene synthase, N-terminal domain	GO:0008152	metabolic process	GO:0000287//GO:0010333//GO:0016829	magnesium ion binding//terpene synthase activity//lyase activity	--	--	--	--	FALSE	2.4657	1	blast,frame:-2 start:2484 end:652
